# Supplementary material for: De Novo Transcriptome Assembly and Comparative Analysis Elucidate Complicated Mechanism Regulating Astragalus chrysochlorus Response to Selenium Stimuli
Source: PLoS One. 2015 Oct 2;10(10):e0135677. doi: 10.1371/journal.pone.0135677 (PMC4592229; doi:10.1371/journal.pone.0135677)
Supplement: S1 Fig — (XLSX) [file pone.0135677.s001.xlsx]

## Sheet: Sayfa1
S1 Figure. Sequence size of unigenes
