# Supplementary material for: De Novo Transcriptome Assembly and Comparative Analysis Elucidate Complicated Mechanism Regulating Astragalus chrysochlorus Response to Selenium Stimuli
Source: PLoS One. 2015 Oct 2;10(10):e0135677. doi: 10.1371/journal.pone.0135677 (PMC4592229; doi:10.1371/journal.pone.0135677)
Supplement: S1 Table — (XLSX) [file pone.0135677.s002.xlsx]

## Sheet: Sayfa1
Table S1. Coverage of control library sequencing
Gene-ID	Depth	Coverage	Length	GC%	N%	Unique-mapped-Reads	Multiple-mapped-Reads	Total-mapped-Reads
CL1.Contig1_All	45763	97.88%	236	32.20%	0.00%	12	0	12
CL1.Contig2_All	247844	99.17%	719	41.72%	0.00%	86	112	198
CL10.Contig1_All	181957	97.17%	460	44.13%	0.00%	0	93	93
CL10.Contig2_All	395179	99.87%	1535	36.03%	0.00%	96	582	678
CL100.Contig1_All	486140	99.33%	1189	37.34%	0.00%	36	608	644
CL100.Contig2_All	650462	99.54%	1082	39.00%	0.00%	4	778	782
CL100.Contig3_All	553608	99.57%	1164	38.66%	0.00%	0	716	716
CL100.Contig4_All	377212	99.57%	1155	37.40%	0.00%	2	483	485
CL100.Contig5_All	305327	99.60%	1237	37.11%	0.00%	14	406	420
CL100.Contig6_All	507963	99.41%	854	39.11%	0.00%	0	482	482
CL100.Contig7_All	405032	99.47%	936	38.68%	0.00%	4	418	422
CL100.Contig8_All	162319	92.75%	621	41.38%	0.00%	0	112	112
CL100.Contig9_All	270501	91.65%	539	42.49%	0.00%	0	162	162
CL1000.Contig1_All	293047	99.47%	2284	41.20%	0.00%	277	469	746
CL1000.Contig2_All	424030	98.86%	1057	40.68%	0.00%	29	469	498
CL10000.Contig1_All	329592	97.71%	1225	37.71%	0.00%	38	411	449
CL10000.Contig2_All	361442	99.52%	1033	37.46%	0.00%	2	413	415
CL10001.Contig10_All	345015	99.57%	1625	40.55%	0.00%	0	623	623
CL10001.Contig11_All	374277	99.89%	1866	39.28%	0.00%	0	776	776
CL10001.Contig12_All	353018	99.65%	1985	37.43%	0.00%	0	779	779
CL10001.Contig13_All	300313	99.63%	1915	37.75%	0.00%	0	639	639
CL10001.Contig14_All	347398	99.59%	1699	39.85%	0.00%	0	656	656
CL10001.Contig15_All	379339	99.90%	2057	38.16%	0.00%	0	867	867
CL10001.Contig16_All	448590	99.91%	2127	37.85%	0.00%	0	1062	1062
CL10001.Contig17_All	283652	99.61%	1780	38.37%	0.00%	0	561	561
CL10001.Contig18_All	369151	99.26%	2026	38.10%	0.00%	0	831	831
CL10001.Contig19_All	443915	99.53%	2345	37.31%	0.00%	8	1151	1159
CL10001.Contig1_All	183743	99.62%	529	45.18%	0.00%	0	108	108
CL10001.Contig20_All	385348	99.09%	2096	37.79%	0.00%	0	898	898
CL10001.Contig21_All	356595	99.62%	1850	38.00%	0.00%	0	733	733
CL10001.Contig22_All	280651	99.59%	1690	40.18%	0.00%	0	527	527
CL10001.Contig23_All	377643	99.61%	1816	39.15%	0.00%	0	762	762
CL10001.Contig24_All	440653	99.90%	1992	38.40%	0.00%	4	972	976
CL10001.Contig25_All	426185	99.91%	2173	37.92%	0.00%	0	1029	1029
CL10001.Contig26_All	362017	99.38%	1785	39.10%	0.00%	0	718	718
CL10001.Contig27_All	369848	99.90%	2103	38.23%	0.00%	0	865	865
CL10001.Contig28_All	524639	98.80%	832	37.02%	0.00%	0	485	485
CL10001.Contig29_All	372190	98.27%	694	37.18%	0.00%	0	287	287
CL10001.Contig2_All	205352	99.72%	710	41.97%	0.00%	0	162	162
CL10001.Contig30_All	558343	98.88%	893	36.95%	0.00%	0	554	554
CL10001.Contig31_All	234419	93.72%	860	33.95%	0.00%	86	138	224
CL10001.Contig32_All	318865	99.36%	943	37.75%	0.00%	28	308	336
CL10001.Contig33_All	542964	99.40%	668	40.87%	0.00%	0	403	403
CL10001.Contig34_All	321910	99.44%	534	41.20%	0.00%	0	191	191
CL10001.Contig35_All	517683	99.59%	984	37.70%	0.00%	4	562	566
CL10001.Contig36_All	517314	99.53%	849	38.99%	0.00%	0	488	488
CL10001.Contig37_All	276923	99.66%	871	37.77%	0.00%	4	264	268
CL10001.Contig38_All	346040	99.01%	606	40.76%	0.00%	0	233	233
CL10001.Contig39_All	415877	99.66%	1186	37.10%	0.00%	6	543	549
CL10001.Contig3_All	216544	99.76%	845	40.00%	0.00%	0	204	204
CL10001.Contig40_All	411891	99.60%	1005	38.01%	0.00%	0	462	462
CL10001.Contig41_All	536488	99.50%	803	38.98%	0.00%	0	479	479
CL10001.Contig42_All	369825	99.79%	971	38.11%	0.00%	0	399	399
CL10001.Contig43_All	302866	99.65%	1448	35.84%	0.00%	14	475	489
CL10001.Contig44_All	279954	99.54%	868	41.94%	0.00%	0	270	270
CL10001.Contig45_All	264032	99.54%	863	40.79%	0.00%	16	239	255
CL10001.Contig46_All	54607	71.46%	445	38.65%	0.00%	11	16	27
CL10001.Contig4_All	1431887	99.93%	1383	42.08%	0.00%	20	2186	2206
CL10001.Contig5_All	963391	99.91%	1150	42.26%	0.00%	0	1231	1231
CL10001.Contig6_All	391639	99.58%	1666	39.08%	0.00%	23	704	727
CL10001.Contig7_All	371749	99.34%	1961	38.35%	0.00%	0	810	810
CL10001.Contig8_All	385657	99.91%	2238	37.71%	0.00%	0	959	959
CL10001.Contig9_All	285083	99.57%	1629	40.33%	0.00%	0	516	516
CL10002.Contig1_All	148929	97.02%	840	33.69%	0.00%	50	89	139
CL10002.Contig2_All	62376	92.28%	1010	34.26%	0.00%	69	1	70
CL10003.Contig1_All	79856	99.76%	417	38.13%	0.00%	17	20	37
CL10003.Contig2_All	84059	99.95%	2082	37.85%	0.00%	175	20	195
CL10004.Contig1_All	198722	98.14%	1721	41.84%	0.00%	12	368	380
CL10004.Contig2_All	184487	98.52%	2155	39.44%	0.00%	58	386	444
CL10004.Contig3_All	162167	98.89%	720	45.00%	0.00%	103	27	130
CL10005.Contig1_All	117926	99.01%	2517	40.09%	0.00%	62	268	330
CL10005.Contig2_All	170127	96.77%	1580	38.23%	0.00%	0	300	300
CL10005.Contig3_All	143920	97.17%	1801	36.92%	0.00%	36	252	288
CL10006.Contig1_All	76705	97.73%	528	31.82%	0.00%	40	5	45
CL10006.Contig2_All	70755	94.03%	318	32.39%	0.00%	25	0	25
CL10006.Contig3_All	19835	61.98%	363	34.99%	0.00%	0	8	8
CL10007.Contig1_All	109639	97.72%	747	41.37%	0.00%	4	87	91
CL10007.Contig2_All	115464	97.94%	873	39.52%	0.00%	25	87	112
CL10008.Contig1_All	260083	83.99%	481	43.04%	0.00%	41	98	139
CL10009.Contig1_All	547703	99.92%	1197	36.68%	0.00%	77	655	732
CL10009.Contig2_All	470280	97.88%	1322	37.14%	0.00%	66	625	691
CL1001.Contig10_All	714933	98.04%	817	45.78%	0.00%	0	649	649
CL1001.Contig11_All	746712	98.82%	1186	42.75%	0.00%	0	984	984
CL1001.Contig1_All	795942	99.88%	1715	37.61%	0.00%	0	1521	1521
CL1001.Contig2_All	817007	97.29%	1811	37.82%	0.00%	0	1644	1644
CL1001.Contig3_All	854167	99.88%	1728	37.91%	0.00%	0	1640	1640
CL1001.Contig4_All	800735	99.88%	1632	37.62%	0.00%	0	1452	1452
CL1001.Contig5_All	530431	99.45%	1091	38.31%	0.00%	0	643	643
CL1001.Contig6_All	716454	98.90%	1269	42.40%	0.00%	0	1011	1011
CL1001.Contig7_All	755158	98.97%	1365	42.42%	0.00%	4	1142	1146
CL1001.Contig8_All	502896	99.49%	1174	38.16%	0.00%	28	628	656
CL1001.Contig9_All	483088	99.45%	1088	39.06%	0.00%	46	538	584
CL10010.Contig1_All	249738	99.48%	382	46.07%	0.00%	34	72	106
CL10010.Contig2_All	146629	99.86%	712	39.04%	0.00%	44	72	116
CL10011.Contig1_All	87342	93.67%	237	40.93%	0.00%	15	8	23
CL10012.Contig1_All	1629083	98.49%	927	38.62%	0.00%	187	1491	1678
CL10012.Contig2_All	1526931	97.94%	1020	36.76%	0.00%	246	1486	1732
CL10013.Contig1_All	167368	97.19%	285	35.44%	0.00%	53	0	53
CL10013.Contig2_All	193124	99.03%	1133	34.25%	0.00%	244	0	244
CL10014.Contig1_All	119105	89.84%	1073	35.69%	0.00%	19	123	142
CL10014.Contig2_All	295766	93.96%	1854	36.14%	0.00%	484	127	611
CL10015.Contig1_All	280312	99.64%	2757	39.64%	0.00%	324	536	860
CL10015.Contig2_All	510744	99.82%	1102	39.66%	0.00%	86	540	626
CL10016.Contig1_All	204747	99.71%	1742	37.26%	0.00%	51	346	397
CL10016.Contig2_All	219315	99.55%	1344	38.39%	0.00%	35	293	328
CL10016.Contig3_All	286263	96.41%	2673	39.13%	0.00%	723	133	856
CL10017.Contig1_All	1062859	99.61%	2043	41.80%	0.00%	2418	0	2418
CL10018.Contig1_All	739901	99.37%	1917	41.42%	0.00%	39	1537	1576
CL10018.Contig2_All	608715	98.49%	3182	42.46%	0.00%	413	1741	2154
CL10018.Contig3_All	702788	99.10%	2450	41.02%	0.00%	24	1891	1915
CL10018.Contig4_All	695158	99.51%	2433	41.02%	0.00%	32	1851	1883
CL10019.Contig1_All	894846	99.43%	1397	39.80%	0.00%	47	1342	1389
CL10019.Contig2_All	976449	99.43%	1411	39.76%	0.00%	28	1506	1534
CL10019.Contig3_All	608483	97.23%	2169	36.24%	0.00%	12	1456	1468
CL10019.Contig4_All	651675	99.74%	1893	37.98%	0.00%	42	1329	1371
CL1002.Contig1_All	1145790	99.28%	2069	40.45%	0.00%	251	2388	2639
CL1002.Contig2_All	1524247	99.66%	1175	40.00%	0.00%	18	1972	1990
CL10020.Contig1_All	30508	79.66%	236	36.44%	0.00%	8	0	8
CL10020.Contig2_All	37037	89.30%	243	37.45%	0.00%	10	0	10
CL10021.Contig1_All	120157	99.74%	382	38.48%	0.00%	51	0	51
CL10021.Contig2_All	16822	71.03%	321	38.63%	0.00%	6	0	6
CL10022.Contig1_All	97149	95.52%	491	38.70%	0.00%	25	28	53
CL10022.Contig2_All	80551	87.78%	581	40.96%	0.00%	22	30	52
CL10023.Contig1_All	924017	98.82%	1944	38.17%	0.00%	170	1829	1999
CL10023.Contig2_All	1042963	98.60%	1647	39.10%	0.00%	140	1769	1909
CL10024.Contig1_All	710804	99.57%	1879	43.00%	0.00%	112	1372	1484
CL10024.Contig2_All	660560	99.80%	2018	42.07%	0.00%	92	1392	1484
CL10025.Contig1_All	607270	99.93%	1432	37.92%	0.00%	2	966	968
CL10025.Contig2_All	391102	99.93%	2778	41.14%	0.00%	0	1208	1208
CL10025.Contig3_All	584254	97.65%	1448	38.60%	0.00%	0	940	940
CL10025.Contig4_All	417196	99.93%	2675	41.64%	0.00%	0	1240	1240
CL10025.Contig5_All	397472	98.89%	2789	41.38%	0.00%	20	1213	1233
CL10025.Contig6_All	651316	99.72%	1444	38.30%	0.00%	17	1028	1045
CL10026.Contig1_All	326636	99.04%	2506	39.27%	0.00%	78	833	911
CL10026.Contig2_All	323641	99.69%	2554	38.68%	0.00%	86	835	921
CL10027.Contig1_All	24601	81.32%	439	40.09%	0.00%	8	4	12
CL10027.Contig2_All	10056	46.09%	358	39.94%	0.00%	0	4	4
CL10028.Contig1_All	1133422	99.20%	374	41.18%	0.00%	0	471	471
CL10028.Contig2_All	1517143	99.56%	455	41.32%	0.00%	0	767	767
CL10028.Contig3_All	1278261	99.82%	552	38.59%	0.00%	0	784	784
CL10028.Contig4_All	696850	99.74%	762	33.46%	0.00%	38	552	590
CL10028.Contig5_All	666111	99.01%	1116	36.47%	0.00%	196	641	837
CL10028.Contig6_All	932484	99.58%	471	38.00%	0.00%	0	488	488
CL10028.Contig7_All	680488	99.71%	697	33.29%	0.00%	0	527	527
CL10028.Contig8_All	581076	99.20%	874	37.53%	0.00%	4	561	565
CL10029.Contig1_All	1035122	99.11%	1796	43.37%	0.00%	1307	762	2069
CL10029.Contig2_All	1086636	99.54%	651	37.33%	0.00%	24	762	786
CL1003.Contig1_All	381517	99.51%	2255	39.78%	0.00%	12	945	957
CL1003.Contig2_All	366073	99.48%	2134	39.55%	0.00%	0	868	868
CL1003.Contig3_All	123568	98.75%	880	39.20%	0.00%	0	122	122
CL1003.Contig4_All	153616	98.90%	1001	39.76%	0.00%	0	171	171
CL10030.Contig1_All	202610	99.67%	613	36.38%	0.00%	30	108	138
CL10030.Contig2_All	203177	99.67%	598	36.45%	0.00%	27	108	135
CL10031.Contig1_All	546175	99.87%	1524	36.42%	0.00%	100	826	926
CL10031.Contig2_All	510374	98.98%	1470	36.80%	0.00%	8	826	834
CL10032.Contig10_All	3084174	98.93%	1586	35.50%	0.00%	0	5435	5435
CL10032.Contig11_All	213341	95.48%	907	33.08%	0.00%	14	201	215
CL10032.Contig12_All	4016734	99.68%	1231	35.91%	0.00%	0	5494	5494
CL10032.Contig13_All	3044738	99.76%	1663	34.64%	0.00%	0	5626	5626
CL10032.Contig14_All	8994501	97.76%	491	36.86%	0.00%	13	4894	4907
CL10032.Contig15_All	138462	92.67%	559	35.96%	0.00%	0	86	86
CL10032.Contig16_All	3995703	98.63%	1238	37.48%	0.00%	4	5526	5530
CL10032.Contig1_All	402831	99.10%	1660	38.13%	0.00%	0	743	743
CL10032.Contig2_All	4196533	99.76%	1226	36.62%	0.00%	8	5709	5717
CL10032.Contig3_All	2726225	99.83%	1735	36.20%	0.00%	57	5202	5259
CL10032.Contig4_All	3684120	98.65%	1330	38.12%	0.00%	22	5424	5446
CL10032.Contig5_All	456367	98.91%	2395	37.79%	0.00%	507	712	1219
CL10032.Contig6_All	4246559	99.74%	1142	36.08%	0.00%	52	5339	5391
CL10032.Contig7_All	3350197	99.75%	1575	34.86%	0.00%	24	5839	5863
CL10032.Contig8_All	4135789	98.53%	1154	37.18%	0.00%	0	5303	5303
CL10032.Contig9_All	3732091	99.70%	1315	36.27%	0.00%	0	5453	5453
CL10033.Contig1_All	184615	95.09%	1365	37.66%	0.00%	5	275	280
CL10033.Contig2_All	205408	98.47%	1239	38.66%	0.00%	8	275	283
CL10034.Contig1_All	355480	96.49%	2020	39.21%	0.00%	407	392	799
CL10034.Contig2_All	469391	98.07%	673	38.78%	0.00%	0	351	351
CL10034.Contig3_All	313427	97.90%	715	34.97%	0.00%	2	247	249
CL10035.Contig1_All	117011	99.68%	1238	40.39%	0.00%	161	0	161
CL10036.Contig1_All	29150	94.33%	247	57.89%	0.00%	8	0	8
CL10036.Contig2_All	64017	89.96%	239	58.16%	0.00%	17	0	17
CL10037.Contig1_All	378369	98.93%	1306	38.51%	0.00%	414	136	550
CL10037.Contig2_All	210501	99.05%	419	42.96%	0.00%	12	86	98
CL10037.Contig3_All	252174	98.71%	621	41.38%	0.00%	4	170	174
CL10038.Contig1_All	206957	99.82%	2731	42.48%	0.00%	40	588	628
CL10038.Contig2_All	1139321	99.78%	3668	41.25%	0.00%	526	4120	4646
CL10039.Contig1_All	520510	99.76%	1686	40.39%	0.00%	47	929	976
CL10039.Contig2_All	87805	95.33%	492	33.13%	0.00%	14	34	48
CL1004.Contig1_All	1222949	98.19%	719	43.67%	0.00%	359	618	977
CL1004.Contig2_All	1035971	98.13%	695	43.88%	0.00%	182	618	800
CL1004.Contig3_All	734766	99.61%	256	49.22%	0.00%	209	0	209
CL10040.Contig1_All	284614	99.65%	854	40.63%	0.00%	16	255	271
CL10040.Contig2_All	127451	94.05%	1126	42.54%	0.00%	52	110	162
CL10040.Contig3_All	183973	94.90%	1256	39.65%	0.00%	9	248	257
CL10041.Contig1_All	806412	98.61%	577	36.74%	0.00%	76	441	517
CL10041.Contig2_All	559652	99.28%	976	38.42%	0.00%	349	258	607
CL10041.Contig3_All	147588	99.36%	311	40.84%	0.00%	50	1	51
CL10041.Contig4_All	227027	98.80%	333	39.94%	0.00%	74	10	84
CL10042.Contig1_All	791621	99.24%	1055	32.51%	0.00%	533	395	928
CL10042.Contig2_All	906484	99.71%	694	38.33%	0.00%	78	621	699
CL10042.Contig3_All	516393	99.53%	427	32.08%	0.00%	130	115	245
CL10042.Contig4_All	1046985	97.24%	398	31.91%	0.00%	76	387	463
CL10042.Contig5_All	1037922	98.18%	385	32.21%	0.00%	58	386	444
CL10043.Contig1_All	321937	83.99%	506	41.90%	0.00%	0	181	181
CL10043.Contig2_All	481438	99.88%	2468	41.37%	0.00%	23	1299	1322
CL10043.Contig3_All	517213	99.83%	1801	41.53%	0.00%	0	1035	1035
CL10044.Contig1_All	800000	99.10%	1107	40.65%	0.00%	0	984	984
CL10044.Contig2_All	620396	98.44%	1540	40.00%	0.00%	5	1059	1064
CL10044.Contig3_All	310399	97.75%	577	43.15%	0.00%	0	199	199
CL10044.Contig4_All	466766	98.63%	804	41.17%	0.00%	10	407	417
CL10044.Contig5_All	809667	98.74%	871	41.91%	0.00%	0	788	788
CL10044.Contig6_All	1033019	98.90%	1272	40.96%	0.00%	0	1460	1460
CL10044.Contig7_All	836204	98.70%	1312	40.85%	0.00%	0	1219	1219
CL10044.Contig8_All	617362	98.72%	1175	42.21%	0.00%	0	806	806
CL10045.Contig10_All	310326	99.21%	1656	34.42%	0.00%	0	571	571
CL10045.Contig11_All	337803	98.99%	1484	36.59%	0.00%	0	557	557
CL10045.Contig12_All	423619	99.58%	1177	38.15%	0.00%	0	554	554
CL10045.Contig13_All	308547	99.24%	1053	40.17%	0.00%	0	361	361
CL10045.Contig14_All	355187	99.57%	935	40.43%	0.00%	0	369	369
CL10045.Contig15_All	369845	99.38%	1294	38.10%	0.00%	0	532	532
CL10045.Contig16_All	230973	98.01%	904	40.38%	0.00%	0	232	232
CL10045.Contig17_All	262457	98.39%	871	40.53%	0.00%	0	254	254
CL10045.Contig18_All	263736	98.87%	1242	38.00%	0.00%	0	364	364
CL10045.Contig19_All	235400	97.29%	887	40.14%	0.00%	0	232	232
CL10045.Contig1_All	390030	98.62%	1013	37.22%	0.00%	0	439	439
CL10045.Contig2_All	346469	98.99%	1481	34.91%	0.00%	0	572	572
CL10045.Contig3_All	272468	98.63%	948	38.08%	0.00%	0	287	287
CL10045.Contig4_All	362082	99.76%	1643	35.73%	0.00%	0	661	661
CL10045.Contig5_All	323538	99.71%	1402	36.88%	0.00%	0	504	504
CL10045.Contig6_All	321762	98.19%	772	39.77%	0.00%	0	276	276
CL10045.Contig7_All	268410	99.08%	1415	35.34%	0.00%	0	422	422
CL10045.Contig8_All	226821	93.12%	1730	36.01%	0.00%	0	436	436
CL10045.Contig9_All	271624	93.96%	1971	35.16%	0.00%	0	595	595
CL10046.Contig10_All	199950	98.71%	1397	36.15%	0.00%	0	311	311
CL10046.Contig11_All	184200	98.80%	1500	35.47%	0.00%	0	307	307
CL10046.Contig12_All	212151	99.88%	1646	37.42%	0.00%	0	388	388
CL10046.Contig13_All	184658	97.14%	1608	37.44%	0.00%	0	330	330
CL10046.Contig1_All	265756	99.89%	1866	36.28%	0.00%	0	551	551
CL10046.Contig2_All	306646	97.51%	1804	36.36%	0.00%	0	616	616
CL10046.Contig3_All	257916	95.99%	499	38.08%	0.00%	6	137	143
CL10046.Contig4_All	288479	97.53%	1821	36.35%	0.00%	0	588	588
CL10046.Contig5_All	226312	99.87%	1543	38.17%	0.00%	0	388	388
CL10046.Contig6_All	301440	88.29%	965	34.09%	0.00%	0	324	324
CL10046.Contig7_All	196146	96.94%	1505	38.21%	0.00%	0	328	328
CL10046.Contig8_All	457221	99.92%	1245	33.98%	0.00%	2	631	633
CL10046.Contig9_All	76682	89.01%	446	41.93%	0.00%	0	38	38
CL10047.Contig1_All	1238325	99.83%	6006	38.16%	0.00%	594	7672	8266
CL10047.Contig2_All	55290	95.22%	293	39.93%	0.00%	18	0	18
CL10048.Contig1_All	62974	98.54%	343	44.31%	0.00%	24	0	24
CL10048.Contig2_All	50467	90.19%	214	45.79%	0.00%	12	0	12
CL10049.Contig1_All	818561	93.97%	431	33.64%	0.00%	173	219	392
CL10049.Contig2_All	792092	99.23%	392	36.48%	0.00%	126	219	345
CL1005.Contig1_All	1005756	99.88%	1666	38.84%	0.00%	173	1701	1874
CL1005.Contig2_All	1025116	99.74%	1546	39.33%	0.00%	73	1689	1762
CL10050.Contig1_All	78997	98.75%	319	42.63%	0.00%	26	2	28
CL10050.Contig2_All	109838	96.14%	803	42.22%	0.00%	98	0	98
CL10051.Contig1_All	590984	99.55%	2895	44.35%	0.00%	48	1853	1901
CL10051.Contig2_All	742316	99.64%	1952	43.39%	0.00%	19	1591	1610
CL10051.Contig3_All	603785	99.97%	3548	46.82%	0.00%	143	2251	2394
CL10051.Contig4_All	74286	96.51%	315	44.13%	0.00%	26	0	26
CL10052.Contig1_All	831063	99.66%	1486	42.73%	0.00%	1373	0	1373
CL10052.Contig2_All	194743	98.62%	1670	43.83%	0.00%	362	0	362
CL10053.Contig1_All	265318	96.53%	519	40.85%	0.00%	13	140	153
CL10053.Contig2_All	61165	88.83%	206	46.60%	0.00%	7	7	14
CL10054.Contig1_All	841190	96.49%	941	34.01%	0.00%	788	92	880
CL10054.Contig2_All	185664	98.08%	572	32.17%	0.00%	26	92	118
CL10055.Contig1_All	150746	85.41%	603	29.85%	0.00%	4	97	101
CL10055.Contig2_All	195312	90.10%	576	29.17%	0.00%	33	92	125
CL10055.Contig3_All	2178022	98.32%	1663	34.76%	0.00%	10	4015	4025
CL10055.Contig4_All	2036088	98.30%	1825	34.52%	0.00%	82	4047	4129
CL10055.Contig5_All	143960	98.47%	3136	32.17%	0.00%	15	488	503
CL10055.Contig6_All	139372	99.10%	2880	32.74%	0.00%	47	401	448
CL10057.Contig1_All	48736	94.95%	554	43.32%	0.00%	6	24	30
CL10057.Contig2_All	70358	92.35%	614	44.14%	0.00%	24	24	48
CL10058.Contig1_All	3259241	97.05%	711	41.21%	0.00%	955	1620	2575
CL10058.Contig2_All	2363319	96.94%	687	41.19%	0.00%	184	1620	1804
CL10059.Contig10_All	465180	98.63%	1749	38.94%	0.00%	0	904	904
CL10059.Contig11_All	421144	99.26%	2150	40.60%	0.00%	0	1007	1007
CL10059.Contig12_All	361484	96.58%	849	40.64%	0.00%	0	341	341
CL10059.Contig13_All	536066	98.53%	1632	39.15%	0.00%	2	973	975
CL10059.Contig14_All	484699	98.54%	1647	39.22%	0.00%	0	887	887
CL10059.Contig15_All	433301	99.22%	2048	40.92%	0.00%	0	986	986
CL10059.Contig1_All	431870	96.90%	1936	38.53%	0.00%	2	927	929
CL10059.Contig2_All	438592	99.91%	2123	41.45%	0.00%	29	1006	1035
CL10059.Contig3_All	444887	99.29%	2390	37.99%	0.00%	10	1173	1183
CL10059.Contig4_All	400967	97.33%	2359	40.02%	0.00%	0	1051	1051
CL10059.Contig5_All	489817	99.46%	2023	40.98%	0.00%	0	1101	1101
CL10059.Contig6_All	460599	99.46%	2038	41.02%	0.00%	0	1043	1043
CL10059.Contig7_All	468249	99.21%	2033	40.88%	0.00%	0	1058	1058
CL10059.Contig8_All	403316	99.24%	2111	40.74%	0.00%	0	946	946
CL10059.Contig9_All	445789	98.60%	1710	39.06%	0.00%	0	847	847
CL1006.Contig1_All	56897	83.91%	348	31.03%	0.00%	21	1	22
CL1006.Contig2_All	11538	80.34%	234	38.03%	0.00%	2	1	3
CL10060.Contig1_All	11387003	99.76%	2119	43.51%	0.00%	4545	22282	26827
CL10060.Contig2_All	14891905	99.67%	1496	44.99%	0.00%	5	24772	24777
CL10061.Contig1_All	910822	99.20%	2239	40.60%	0.00%	421	1845	2266
CL10062.Contig1_All	2534760	99.89%	1811	37.55%	0.00%	303	4800	5103
CL10063.Contig10_All	581833	99.86%	4376	33.94%	0.00%	0	2829	2829
CL10063.Contig11_All	741381	99.84%	3185	36.83%	0.00%	0	2625	2625
CL10063.Contig12_All	704175	98.23%	3162	35.77%	0.00%	0	2474	2474
CL10063.Contig13_All	643108	99.74%	1538	41.94%	0.00%	0	1099	1099
CL10063.Contig14_All	783749	99.89%	3569	36.87%	0.00%	0	3108	3108
CL10063.Contig15_All	708257	99.84%	3173	37.16%	0.00%	8	2489	2497
CL10063.Contig16_All	348889	84.20%	405	46.67%	0.00%	0	157	157
CL10063.Contig17_All	793847	99.86%	3527	37.14%	0.00%	0	3111	3111
CL10063.Contig18_All	441718	96.11%	978	45.09%	0.00%	0	480	480
CL10063.Contig19_All	694806	99.88%	3215	36.86%	0.00%	0	2482	2482
CL10063.Contig1_All	784762	99.23%	2999	35.78%	0.00%	0	2615	2615
CL10063.Contig20_All	800168	98.99%	2984	35.86%	0.00%	0	2653	2653
CL10063.Contig21_All	752994	99.89%	3557	37.17%	0.00%	0	2976	2976
CL10063.Contig22_All	583861	95.89%	948	45.25%	0.00%	0	615	615
CL10063.Contig23_All	693048	99.67%	1496	42.71%	0.00%	0	1152	1152
CL10063.Contig24_All	480619	96.91%	970	40.82%	0.00%	0	518	518
CL10063.Contig25_All	837216	99.00%	2996	35.51%	0.00%	0	2787	2787
CL10063.Contig26_All	274322	94.89%	958	41.86%	0.00%	0	292	292
CL10063.Contig27_All	363867	98.50%	1531	42.65%	0.00%	0	619	619
CL10063.Contig28_All	391300	96.37%	1377	38.27%	0.00%	0	599	599
CL10063.Contig29_All	681769	98.29%	3324	34.66%	0.00%	0	2518	2518
CL10063.Contig2_All	770498	99.66%	3232	35.09%	0.00%	30	2737	2767
CL10063.Contig30_All	579442	99.62%	2902	36.42%	0.00%	54	1818	1872
CL10063.Contig3_All	567091	99.67%	1217	38.95%	0.00%	2	767	769
CL10063.Contig4_All	814615	99.58%	2869	35.45%	0.00%	0	2598	2598
CL10063.Contig5_All	701905	99.89%	1753	41.07%	0.00%	8	1365	1373
CL10063.Contig6_All	1047841	99.87%	1533	37.70%	0.00%	0	1790	1790
CL10063.Contig7_All	837505	99.86%	3539	36.85%	0.00%	0	3299	3299
CL10063.Contig8_All	187129	94.55%	202	35.64%	0.00%	42	0	42
CL10063.Contig9_All	594376	99.88%	4214	34.74%	0.00%	0	2783	2783
CL10064.Contig1_All	259326	99.22%	1157	37.25%	0.00%	156	178	334
CL10064.Contig2_All	214712	94.84%	1008	39.68%	0.00%	59	182	241
CL10065.Contig1_All	230139	98.83%	2739	39.50%	0.00%	74	627	701
CL10065.Contig2_All	260806	99.96%	2358	39.44%	0.00%	58	627	685
CL10066.Contig1_All	4489902	92.40%	921	41.69%	0.00%	24	4572	4596
CL10066.Contig2_All	4503917	98.80%	919	43.31%	0.00%	0	4599	4599
CL10066.Contig3_All	2453267	99.86%	704	43.32%	0.00%	0	1919	1919
CL10067.Contig1_All	106066	98.27%	577	30.68%	0.00%	0	68	68
CL10067.Contig2_All	72748	98.61%	433	29.10%	0.00%	3	32	35
CL10067.Contig3_All	176286	98.61%	2014	29.74%	0.00%	111	284	395
CL10067.Contig4_All	139461	97.56%	2134	30.04%	0.00%	25	306	331
CL10067.Contig5_All	97207	99.26%	1074	30.45%	0.00%	42	74	116
CL10068.Contig1_All	8399318	99.32%	880	42.27%	0.00%	8214	0	8214
CL10069.Contig1_All	370344	98.61%	2443	44.86%	0.00%	1007	0	1007
CL10069.Contig2_All	148896	97.76%	1340	43.21%	0.00%	222	0	222
CL1007.Contig1_All	800618	98.52%	1618	42.46%	0.00%	42	1399	1441
CL1007.Contig2_All	510993	98.44%	1601	41.72%	0.00%	139	770	909
CL1007.Contig3_All	883094	99.94%	1574	42.38%	0.00%	0	1545	1545
CL1007.Contig4_All	127059	97.35%	340	50.29%	0.00%	48	0	48
CL10070.Contig1_All	855293	99.72%	1772	41.76%	0.00%	44	1640	1684
CL10070.Contig2_All	968926	99.27%	1648	42.66%	0.00%	64	1714	1778
CL10071.Contig1_All	330567	99.69%	2293	41.65%	0.00%	843	0	843
CL10071.Contig2_All	648130	99.32%	2813	41.02%	0.00%	2036	0	2036
CL10072.Contig1_All	26582	85.65%	237	30.80%	0.00%	7	0	7
CL10072.Contig2_All	34749	98.84%	259	32.82%	0.00%	9	1	10
CL10073.Contig1_All	409060	99.11%	787	33.04%	0.00%	45	313	358
CL10073.Contig2_All	74740	89.27%	289	32.53%	0.00%	24	0	24
CL10073.Contig3_All	382773	98.79%	743	32.71%	0.00%	3	313	316
CL10074.Contig1_All	540342	99.85%	1961	44.21%	0.00%	12	1175	1187
CL10074.Contig2_All	551713	99.85%	2026	43.73%	0.00%	8	1234	1242
CL10074.Contig3_All	486867	99.82%	1711	38.28%	0.00%	73	853	926
CL10074.Contig4_All	526211	99.50%	1391	36.95%	0.00%	606	209	815
CL10074.Contig5_All	493806	99.88%	2491	41.03%	0.00%	56	1312	1368
CL10074.Contig6_All	392534	98.62%	509	39.88%	0.00%	36	186	222
CL10075.Contig1_All	4866105	95.84%	914	36.87%	0.00%	939	4003	4942
CL10075.Contig2_All	5051682	99.44%	898	36.53%	0.00%	1040	4001	5041
CL10076.Contig1_All	87097	98.71%	310	33.55%	0.00%	30	0	30
CL10077.Contig1_All	966697	99.80%	990	35.56%	0.00%	162	902	1064
CL10077.Contig2_All	677119	99.75%	1593	36.91%	0.00%	225	986	1211
CL10078.Contig1_All	248086	98.01%	653	36.29%	0.00%	160	20	180
CL10079.Contig1_All	19289241	98.04%	2147	35.58%	0.00%	18	45999	46017
CL10079.Contig2_All	20357061	97.27%	1538	37.06%	0.00%	0	34789	34789
CL10079.Contig3_All	24174556	96.78%	1306	38.90%	0.00%	6	35078	35084
CL10079.Contig4_All	21940653	97.81%	1915	36.66%	0.00%	30	46692	46722
CL1008.Contig1_All	237238	97.91%	239	44.77%	0.00%	33	30	63
CL1008.Contig2_All	272892	96.18%	498	39.76%	0.00%	39	112	151
CL1008.Contig3_All	161711	99.77%	1280	40.31%	0.00%	91	142	233
CL10080.Contig1_All	3534351	99.21%	2397	39.26%	0.00%	7926	1499	9425
CL10080.Contig2_All	3285534	99.83%	2322	42.46%	0.00%	7011	1479	8490
CL10080.Contig3_All	10215881	99.19%	2360	42.08%	0.00%	0	26816	26816
CL10080.Contig4_All	6166405	99.22%	2442	42.42%	0.00%	0	16759	16759
CL10081.Contig1_All	153242	99.75%	802	33.42%	0.00%	38	99	137
CL10081.Contig2_All	63780	91.73%	254	40.94%	0.00%	18	0	18
CL10081.Contig3_All	431335	99.90%	996	37.25%	0.00%	482	6	488
CL10082.Contig1_All	146705	95.14%	865	37.80%	0.00%	133	8	141
CL10082.Contig2_All	203592	99.45%	2007	34.63%	0.00%	394	64	458
CL10083.Contig1_All	129130	99.13%	230	49.13%	0.00%	29	4	33
CL10083.Contig2_All	21951	91.71%	205	48.29%	0.00%	1	4	5
CL10084.Contig10_All	376231	98.24%	1080	36.85%	0.00%	12	440	452
CL10084.Contig11_All	218336	93.94%	709	34.84%	0.00%	10	162	172
CL10084.Contig12_All	712788	99.17%	1327	36.25%	0.00%	0	1052	1052
CL10084.Contig13_All	531539	99.17%	1319	36.01%	0.00%	0	779	779
CL10084.Contig14_All	649414	99.24%	1451	35.49%	0.00%	0	1047	1047
CL10084.Contig15_All	587205	99.08%	1195	36.90%	0.00%	0	780	780
CL10084.Contig16_All	775182	99.11%	1233	36.01%	0.00%	0	1062	1062
CL10084.Contig17_All	645777	99.00%	1101	36.69%	0.00%	0	790	790
CL10084.Contig18_All	619705	99.18%	1595	37.30%	0.00%	49	1050	1099
CL10084.Contig1_All	627853	99.48%	1551	36.81%	0.00%	0	1082	1082
CL10084.Contig2_All	618235	99.33%	1201	38.30%	0.00%	0	825	825
CL10084.Contig3_All	681289	99.44%	1427	37.63%	0.00%	0	1081	1081
CL10084.Contig4_All	516279	99.44%	1419	37.42%	0.00%	0	814	814
CL10084.Contig5_All	718663	99.56%	1586	36.89%	0.00%	67	1200	1267
CL10084.Contig6_All	720472	92.65%	762	36.09%	0.00%	1	609	610
CL10084.Contig7_All	487900	99.44%	2662	33.51%	0.00%	136	1310	1446
CL10084.Contig8_All	636578	99.52%	1467	37.49%	0.00%	19	1020	1039
CL10084.Contig9_All	717261	99.56%	1599	36.90%	0.00%	36	1239	1275
CL10085.Contig1_All	438756	96.83%	1262	37.72%	0.00%	232	384	616
CL10085.Contig2_All	371933	99.39%	1309	36.59%	0.00%	155	386	541
CL10086.Contig1_All	437882	99.82%	557	33.21%	0.00%	21	250	271
CL10086.Contig2_All	391348	99.23%	1551	34.62%	0.00%	429	250	679
CL10087.Contig1_All	1839864	97.79%	587	35.78%	0.00%	0	1200	1200
CL10087.Contig2_All	2128326	93.42%	699	36.05%	0.00%	0	1653	1653
CL10087.Contig3_All	1922942	97.72%	571	36.08%	0.00%	0	1220	1220
CL10087.Contig4_All	2045593	99.66%	590	38.98%	0.00%	0	1341	1341
CL10087.Contig5_All	1736379	96.55%	580	39.31%	0.00%	0	1119	1119
CL10087.Contig6_All	2133972	99.65%	574	39.37%	0.00%	0	1361	1361
CL10087.Contig7_All	2023930	97.78%	631	38.99%	0.00%	0	1419	1419
CL10088.Contig10_All	140840	97.14%	1572	37.15%	0.00%	0	246	246
CL10088.Contig11_All	198999	97.08%	1539	37.36%	0.00%	49	292	341
CL10088.Contig12_All	117546	98.88%	1516	37.53%	0.00%	0	198	198
CL10088.Contig13_All	92675	96.82%	942	40.13%	0.00%	0	97	97
CL10088.Contig1_All	15451	90.99%	233	39.06%	0.00%	3	1	4
CL10088.Contig2_All	118990	93.39%	1664	38.82%	0.00%	0	220	220
CL10088.Contig3_All	177880	96.54%	1472	39.81%	0.00%	0	292	292
CL10088.Contig4_All	130238	96.97%	1684	37.59%	0.00%	17	228	245
CL10088.Contig5_All	173571	98.12%	1540	38.25%	0.00%	2	295	297
CL10088.Contig6_All	263307	98.22%	2189	38.56%	0.00%	49	593	642
CL10088.Contig7_All	205404	97.75%	1734	37.77%	0.00%	96	300	396
CL10088.Contig8_All	112076	98.56%	1108	39.98%	0.00%	5	133	138
CL10088.Contig9_All	151799	99.28%	1251	39.25%	0.00%	0	211	211
CL10089.Contig1_All	353837	99.53%	847	37.19%	0.00%	61	272	333
CL10089.Contig2_All	306405	99.54%	865	36.88%	0.00%	19	276	295
CL1009.Contig10_All	577376	98.81%	1010	41.78%	0.00%	129	519	648
CL1009.Contig11_All	507199	99.80%	2028	38.61%	0.00%	785	364	1149
CL1009.Contig1_All	578844	99.54%	874	42.11%	0.00%	4	559	563
CL1009.Contig2_All	434449	96.06%	1724	37.88%	0.00%	0	834	834
CL1009.Contig3_All	428644	98.42%	1770	37.97%	0.00%	0	843	843
CL1009.Contig4_All	417474	99.84%	2518	40.11%	0.00%	0	1168	1168
CL1009.Contig5_All	411636	99.85%	2604	39.98%	0.00%	0	1191	1191
CL1009.Contig6_All	423214	99.85%	2682	39.52%	0.00%	0	1264	1264
CL1009.Contig7_All	406105	99.86%	2768	39.41%	0.00%	0	1249	1249
CL1009.Contig8_All	417304	99.17%	2170	38.43%	0.00%	10	998	1008
CL1009.Contig9_All	429213	99.14%	2084	38.53%	0.00%	8	990	998
CL10090.Contig1_All	189474	77.51%	418	49.28%	0.00%	62	26	88
CL10090.Contig2_All	346875	98.96%	384	49.48%	0.00%	122	26	148
CL10091.Contig1_All	754205	99.90%	4050	36.52%	0.00%	751	2649	3400
CL10091.Contig2_All	563924	91.77%	474	43.04%	0.00%	159	138	297
CL10092.Contig1_All	46552	90.80%	348	31.03%	0.00%	18	0	18
CL10093.Contig1_All	1319839	99.19%	1116	36.29%	0.00%	0	1640	1640
CL10093.Contig2_All	1689591	99.92%	1246	37.56%	0.00%	660	1705	2365
CL10093.Contig3_All	2128068	99.36%	1087	34.22%	0.00%	14	2557	2571
CL10093.Contig4_All	1309342	98.70%	1458	35.32%	0.00%	74	2054	2128
CL10094.Contig1_All	89171	95.62%	434	41.94%	0.00%	43	0	43
CL10094.Contig2_All	55172	81.23%	261	45.59%	0.00%	16	0	16
CL10094.Contig3_All	21845	78.16%	206	43.69%	0.00%	5	0	5
CL10095.Contig1_All	38793	89.66%	232	41.38%	0.00%	10	0	10
CL10095.Contig2_All	133132	98.66%	1571	38.13%	0.00%	233	0	233
CL10096.Contig1_All	860509	99.78%	1376	37.06%	0.00%	524	798	1322
CL10096.Contig2_All	868204	99.64%	824	38.35%	0.00%	43	752	795
CL10096.Contig3_All	147761	97.01%	201	37.31%	0.00%	33	0	33
CL10096.Contig4_All	122727	96.43%	308	35.06%	0.00%	3	39	42
CL10096.Contig5_All	1136547	99.84%	643	38.72%	0.00%	64	748	812
CL10097.Contig1_All	388100	98.62%	1663	35.18%	0.00%	418	306	724
CL10097.Contig2_All	398645	95.40%	1631	41.75%	0.00%	53	670	723
CL10097.Contig3_All	324217	95.36%	1615	41.42%	0.00%	0	582	582
CL10097.Contig4_All	104709	83.66%	361	33.52%	0.00%	0	42	42
CL10097.Contig5_All	200719	99.64%	278	32.73%	0.00%	9	53	62
CL10098.Contig1_All	427687	99.71%	4409	41.96%	0.00%	200	1896	2096
CL10098.Contig2_All	519249	98.39%	3968	42.14%	0.00%	16	2275	2291
CL10098.Contig3_All	515044	99.39%	4241	41.90%	0.00%	158	2275	2433
CL10098.Contig4_All	498234	99.92%	3540	40.96%	0.00%	35	1928	1963
CL10099.Contig1_All	62069	97.54%	406	33.74%	0.00%	0	28	28
CL10099.Contig2_All	302669	98.22%	562	37.01%	0.00%	74	115	189
CL101.Contig10_All	672401	97.95%	779	38.13%	0.00%	0	582	582
CL101.Contig11_All	696708	98.86%	881	37.57%	0.00%	0	682	682
CL101.Contig12_All	503204	98.23%	905	36.91%	0.00%	0	506	506
CL101.Contig13_All	468603	98.21%	895	37.43%	0.00%	0	466	466
CL101.Contig14_All	351685	98.43%	1021	36.43%	0.00%	0	400	400
CL101.Contig1_All	461331	99.79%	1442	36.34%	0.00%	0	740	740
CL101.Contig2_All	354249	99.81%	1558	36.07%	0.00%	0	614	614
CL101.Contig3_All	553951	99.77%	1316	37.01%	0.00%	0	810	810
CL101.Contig4_All	427318	99.79%	1432	36.66%	0.00%	0	680	680
CL101.Contig5_All	594189	99.79%	1418	36.74%	0.00%	0	938	938
CL101.Contig6_All	489637	99.81%	1544	36.14%	0.00%	0	840	840
CL101.Contig7_All	387108	99.82%	1660	35.90%	0.00%	0	714	714
CL101.Contig8_All	462321	99.80%	1534	36.44%	0.00%	0	788	788
CL101.Contig9_All	286695	96.69%	2118	33.52%	0.00%	94	582	676
CL1010.Contig1_All	741419	91.76%	437	45.77%	0.00%	51	309	360
CL1010.Contig2_All	153659	97.07%	205	61.46%	0.00%	27	8	35
CL10100.Contig1_All	61446	98.80%	249	50.20%	0.00%	17	0	17
CL10102.Contig1_All	193103	97.32%	261	37.93%	0.00%	0	56	56
CL10102.Contig2_All	257962	99.36%	314	37.90%	0.00%	10	80	90
CL10102.Contig3_All	200437	96.94%	229	37.99%	0.00%	37	14	51
CL10103.Contig1_All	2098910	99.71%	1046	39.29%	0.00%	2442	0	2442
CL10104.Contig1_All	92647	98.37%	612	40.36%	0.00%	3	60	63
CL10104.Contig2_All	37895	97.05%	475	38.95%	0.00%	3	17	20
CL10105.Contig1_All	569156	96.65%	806	45.29%	0.00%	504	6	510
CL10105.Contig2_All	501689	96.28%	296	45.61%	0.00%	159	6	165
CL10106.Contig1_All	351321	99.28%	1385	43.75%	0.00%	63	478	541
CL10106.Contig2_All	219226	99.12%	1137	43.62%	0.00%	16	261	277
CL10107.Contig1_All	49091	84.36%	275	34.55%	0.00%	15	0	15
CL10108.Contig1_All	3256105	99.39%	2447	41.03%	0.00%	178	8681	8859
CL10108.Contig2_All	2857505	98.84%	2761	41.00%	0.00%	182	8585	8767
CL10108.Contig3_All	2572086	99.68%	3716	41.44%	0.00%	125	10519	10644
CL10108.Contig4_All	2922729	99.89%	2697	41.68%	0.00%	4	8755	8759
CL10109.Contig1_All	690214	99.82%	562	40.57%	0.00%	273	158	431
CL1011.Contig1_All	2235055	99.86%	726	39.53%	0.00%	664	1139	1803
CL1011.Contig2_All	2392118	98.82%	845	40.47%	0.00%	30	2216	2246
CL1011.Contig3_All	3576735	97.82%	735	39.73%	0.00%	0	2921	2921
CL1011.Contig4_All	2558140	97.03%	774	39.41%	0.00%	0	2200	2200
CL1011.Contig5_All	1299107	99.11%	336	43.15%	0.00%	319	166	485
CL10110.Contig1_All	743351	99.46%	925	35.14%	0.00%	152	616	768
CL10110.Contig2_All	884115	99.40%	836	36.60%	0.00%	200	622	822
CL10111.Contig1_All	198394	95.66%	1314	33.49%	0.00%	237	53	290
CL10111.Contig2_All	201312	99.94%	1730	36.59%	0.00%	121	267	388
CL10111.Contig3_All	288493	97.26%	365	33.97%	0.00%	64	53	117
CL10112.Contig1_All	135246	98.09%	366	37.16%	0.00%	21	34	55
CL10113.Contig1_All	374218	99.85%	671	39.34%	0.00%	279	0	279
CL10115.Contig1_All	118471	97.24%	471	48.62%	0.00%	47	15	62
CL10115.Contig2_All	162173	99.04%	727	41.68%	0.00%	116	15	131
CL10115.Contig3_All	1125507	99.49%	1184	41.72%	0.00%	325	1156	1481
CL10116.Contig1_All	408518	99.69%	2571	40.84%	0.00%	96	1071	1167
CL10116.Contig2_All	403994	99.69%	2609	40.74%	0.00%	85	1089	1174
CL10117.Contig1_All	1824890	99.36%	1413	36.66%	0.00%	1752	1119	2871
CL10117.Contig2_All	1173251	99.10%	886	36.68%	0.00%	42	1113	1155
CL10118.Contig1_All	740095	97.40%	1269	36.17%	0.00%	26	1019	1045
CL10118.Contig2_All	670159	97.20%	1573	39.61%	0.00%	167	1005	1172
CL10119.Contig1_All	956534	99.70%	2689	42.73%	0.00%	600	2259	2859
CL10119.Contig2_All	1177216	99.95%	1825	39.07%	0.00%	86	2307	2393
CL1012.Contig1_All	1492496	98.53%	2248	36.52%	0.00%	3713	19	3732
CL1012.Contig2_All	77628	93.80%	371	35.85%	0.00%	13	19	32
CL1012.Contig3_All	174820	96.04%	278	41.37%	0.00%	54	0	54
CL1012.Contig4_All	573476	99.39%	328	41.16%	0.00%	209	0	209
CL1012.Contig5_All	339252	96.88%	321	44.86%	0.00%	121	0	121
CL10120.Contig1_All	533475	98.93%	938	36.14%	0.00%	9	547	556
CL10120.Contig2_All	504952	99.19%	1357	40.38%	0.00%	210	553	763
CL10121.Contig1_All	169070	97.72%	527	43.45%	0.00%	99	0	99
CL10121.Contig2_All	282059	99.19%	3211	38.59%	0.00%	458	557	1015
CL10122.Contig1_All	755322	99.56%	902	37.69%	0.00%	132	625	757
CL10122.Contig2_All	651129	99.55%	886	37.70%	0.00%	16	625	641
CL10123.Contig1_All	1813932	99.78%	3253	41.50%	0.00%	6052	513	6565
CL10123.Contig2_All	133663	99.01%	303	41.91%	0.00%	45	0	45
CL10124.Contig1_All	815289	97.66%	1369	39.81%	0.00%	556	685	1241
CL10125.Contig1_All	328867	99.91%	1094	38.76%	0.00%	22	378	400
CL10125.Contig2_All	323347	97.85%	1207	42.17%	0.00%	58	376	434
CL10126.Contig1_All	513645	98.59%	1133	34.86%	0.00%	73	574	647
CL10126.Contig2_All	773517	97.64%	762	36.75%	0.00%	79	576	655
CL10127.Contig1_All	216349	96.79%	2087	34.55%	0.00%	376	126	502
CL10127.Contig2_All	280421	99.37%	475	34.74%	0.00%	23	125	148
CL10128.Contig1_All	133200	96.80%	250	40.40%	0.00%	37	0	37
CL10128.Contig2_All	204054	95.35%	666	39.04%	0.00%	147	4	151
CL10129.Contig1_All	339129	99.73%	2641	35.02%	0.00%	504	493	997
CL10129.Contig2_All	687410	99.79%	1440	41.67%	0.00%	771	331	1102
CL1013.Contig1_All	137330	93.73%	367	31.34%	0.00%	4	52	56
CL1013.Contig2_All	137288	92.25%	413	28.09%	0.00%	11	52	63
CL10130.Contig1_All	1550847	94.99%	2054	34.32%	0.00%	3203	344	3547
CL10130.Contig2_All	178544	85.55%	1786	35.72%	0.00%	3	352	355
CL10130.Contig3_All	96154	96.58%	234	36.75%	0.00%	13	12	25
CL10130.Contig4_All	132618	97.00%	699	32.19%	0.00%	10	93	103
CL10131.Contig1_All	1068493	99.32%	438	52.05%	0.00%	175	345	520
CL10131.Contig2_All	1576150	99.66%	587	45.66%	0.00%	690	338	1028
CL10132.Contig1_All	310212	99.19%	1842	40.07%	0.00%	636	1	637
CL10132.Contig2_All	29858	80.09%	211	40.28%	0.00%	6	1	7
CL10133.Contig1_All	163249	94.64%	634	37.38%	0.00%	35	80	115
CL10133.Contig2_All	372115	95.51%	312	43.27%	0.00%	49	80	129
CL10134.Contig1_All	52134	97.56%	328	35.67%	0.00%	19	0	19
CL10135.Contig1_All	3177049	94.04%	1928	41.60%	0.00%	3430	3442	6872
CL10135.Contig2_All	3081383	99.65%	564	39.89%	0.00%	36	1895	1931
CL10135.Contig3_All	3943868	98.82%	424	39.15%	0.00%	307	1551	1858
CL10135.Contig4_All	3741397	98.95%	1424	41.22%	0.00%	4185	1789	5974
CL10135.Contig5_All	4332203	99.58%	472	41.74%	0.00%	488	1784	2272
CL10135.Contig6_All	1246154	99.82%	546	42.49%	0.00%	755	1	756
CL10135.Contig7_All	2577966	97.88%	236	44.49%	0.00%	506	170	676
CL10136.Contig1_All	52855	94.29%	613	34.09%	0.00%	17	19	36
CL10137.Contig1_All	813025	99.44%	714	39.50%	0.00%	0	645	645
CL10137.Contig2_All	1164906	96.35%	795	33.46%	0.00%	18	1011	1029
CL10137.Contig3_All	921070	99.67%	598	40.80%	0.00%	2	610	612
CL10138.Contig1_All	664893	94.67%	2007	45.09%	0.00%	16	1469	1485
CL10138.Contig2_All	612993	92.51%	2135	44.59%	0.00%	159	1297	1456
CL10138.Contig3_All	487207	99.69%	2564	44.23%	0.00%	0	1388	1388
CL10138.Contig4_All	620824	99.30%	1870	42.83%	0.00%	0	1292	1292
CL10138.Contig5_All	550606	99.38%	2080	42.36%	0.00%	0	1273	1273
CL10138.Contig6_All	539839	99.66%	2354	44.77%	0.00%	0	1415	1415
CL10139.Contig1_All	293765	99.53%	1275	39.61%	0.00%	305	112	417
CL10139.Contig2_All	302158	96.16%	417	41.49%	0.00%	28	112	140
CL1014.Contig10_All	411399	99.73%	2588	42.39%	0.00%	0	1183	1183
CL1014.Contig11_All	367307	99.51%	2224	42.49%	0.00%	0	908	908
CL1014.Contig12_All	408172	99.91%	3206	41.58%	0.00%	0	1454	1454
CL1014.Contig13_All	423489	98.24%	1307	40.93%	0.00%	0	615	615
CL1014.Contig14_All	424265	99.90%	3095	41.78%	0.00%	0	1459	1459
CL1014.Contig15_All	414146	99.91%	3181	41.65%	0.00%	0	1465	1465
CL1014.Contig16_All	421350	99.73%	2563	42.49%	0.00%	0	1202	1202
CL1014.Contig17_All	414621	99.72%	2517	42.43%	0.00%	0	1160	1160
CL1014.Contig18_All	366334	99.48%	2103	43.79%	0.00%	0	856	856
CL1014.Contig19_All	383409	99.64%	1971	44.04%	0.00%	0	840	840
CL1014.Contig1_All	473590	98.89%	2518	42.45%	0.00%	0	1325	1325
CL1014.Contig20_All	364025	99.47%	2057	43.75%	0.00%	0	832	832
CL1014.Contig21_All	440564	99.90%	3052	42.37%	0.00%	2	1492	1494
CL1014.Contig22_All	489015	98.82%	2376	43.14%	0.00%	0	1291	1291
CL1014.Contig23_All	154930	94.99%	639	38.03%	0.00%	0	110	110
CL1014.Contig24_All	355777	98.97%	2813	41.09%	0.00%	0	1112	1112
CL1014.Contig25_All	354869	98.62%	2105	42.23%	0.00%	0	830	830
CL1014.Contig26_All	476052	98.83%	2401	43.02%	0.00%	0	1270	1270
CL1014.Contig27_All	345260	98.71%	2247	41.52%	0.00%	0	862	862
CL1014.Contig28_All	136475	97.81%	732	41.12%	0.00%	0	111	111
CL1014.Contig29_All	461072	99.06%	2967	42.33%	0.00%	0	1520	1520
CL1014.Contig2_All	289161	99.67%	2122	41.38%	0.00%	85	597	682
CL1014.Contig30_All	363909	98.91%	2671	41.63%	0.00%	0	1080	1080
CL1014.Contig31_All	463972	98.90%	2543	42.35%	0.00%	0	1312	1312
CL1014.Contig32_All	152149	98.85%	349	31.52%	0.00%	59	0	59
CL1014.Contig33_All	470441	99.03%	2994	42.15%	0.00%	0	1565	1565
CL1014.Contig34_All	767956	99.10%	2999	41.71%	0.00%	0	2559	2559
CL1014.Contig35_All	460319	99.08%	3136	41.65%	0.00%	0	1605	1605
CL1014.Contig36_All	450427	99.08%	3161	41.57%	0.00%	0	1582	1582
CL1014.Contig3_All	447182	99.91%	3194	41.64%	0.00%	0	1587	1587
CL1014.Contig4_All	383767	99.48%	2113	42.83%	0.00%	0	901	901
CL1014.Contig5_All	210912	92.84%	559	39.18%	0.00%	5	126	131
CL1014.Contig6_All	397128	98.35%	1393	40.70%	0.00%	0	615	615
CL1014.Contig7_All	884201	99.96%	2359	42.39%	0.00%	0	2321	2321
CL1014.Contig8_All	420577	99.90%	3120	41.70%	0.00%	0	1458	1458
CL1014.Contig9_All	443430	99.91%	3219	41.57%	0.00%	0	1586	1586
CL10140.Contig1_All	511601	98.26%	862	36.43%	0.00%	0	490	490
CL10140.Contig2_All	592527	99.64%	843	38.20%	0.00%	0	555	555
CL10140.Contig3_All	698699	98.36%	915	36.28%	0.00%	32	679	711
CL10140.Contig4_All	430633	99.62%	790	38.48%	0.00%	12	366	378
CL10141.Contig1_All	1109619	99.38%	1943	40.76%	0.00%	0	2396	2396
CL10141.Contig2_All	446641	98.98%	1176	39.63%	0.00%	500	84	584
CL10141.Contig3_All	1193371	99.35%	1839	41.54%	0.00%	0	2439	2439
CL10141.Contig4_All	466859	96.67%	780	38.59%	0.00%	2	404	406
CL10141.Contig5_All	1756191	99.40%	1171	40.39%	0.00%	0	2285	2285
CL10141.Contig6_All	1686598	99.67%	1217	40.02%	0.00%	0	2289	2289
CL10142.Contig1_All	236298	99.67%	3306	40.68%	0.00%	878	3	881
CL10142.Contig2_All	698620	99.13%	1029	34.79%	0.00%	195	605	800
CL10142.Contig3_All	126938	99.87%	787	35.58%	0.00%	108	3	111
CL10142.Contig4_All	87353	99.31%	1020	38.82%	0.00%	99	0	99
CL10142.Contig5_All	16187	74.82%	278	41.01%	0.00%	5	0	5
CL10142.Contig6_All	17561	88.29%	205	38.05%	0.00%	4	0	4
CL10143.Contig1_All	1268604	99.96%	2816	35.44%	0.00%	3064	916	3980
CL10143.Contig2_All	207391	90.43%	460	33.26%	0.00%	22	84	106
CL10143.Contig3_All	466981	99.69%	318	39.94%	0.00%	152	13	165
CL10144.Contig1_All	60436	99.36%	1102	46.73%	0.00%	74	0	74
CL10145.Contig1_All	77820	95.11%	266	31.20%	0.00%	17	6	23
CL10145.Contig2_All	107220	92.06%	277	31.05%	0.00%	27	6	33
CL10146.Contig1_All	1008337	98.81%	2183	42.01%	0.00%	2448	0	2448
CL10146.Contig2_All	344749	99.04%	1354	35.52%	0.00%	519	0	519
CL10147.Contig1_All	1400436	97.64%	1146	39.62%	0.00%	228	1556	1784
CL10147.Contig2_All	1155409	97.84%	1248	38.94%	0.00%	41	1564	1605
CL10148.Contig1_All	1212761	99.64%	1387	39.29%	0.00%	0	1869	1869
CL10148.Contig2_All	859602	99.65%	4322	37.76%	0.00%	0	4128	4128
CL10148.Contig3_All	876725	99.65%	1423	37.88%	0.00%	1039	349	1388
CL10148.Contig4_All	209418	93.35%	361	41.83%	0.00%	84	0	84
CL10149.Contig1_All	124254	95.90%	804	38.93%	0.00%	0	111	111
CL10149.Contig2_All	73206	96.63%	861	39.02%	0.00%	0	71	71
CL10149.Contig3_All	132166	98.04%	2299	37.36%	0.00%	53	285	338
CL10149.Contig4_All	112204	97.37%	2278	38.15%	0.00%	4	280	284
CL10149.Contig5_All	101229	98.44%	2823	38.33%	0.00%	170	148	318
CL10149.Contig6_All	226943	97.50%	2761	39.37%	0.00%	152	548	700
CL10149.Contig7_All	255273	97.45%	550	38.55%	0.00%	124	32	156
CL10149.Contig8_All	283649	99.37%	2236	38.06%	0.00%	688	17	705
CL10149.Contig9_All	20769	88.46%	260	35.38%	0.00%	6	0	6
CL1015.Contig1_All	379093	98.93%	838	36.87%	0.00%	0	353	353
CL1015.Contig2_All	675016	99.92%	1282	40.33%	0.00%	0	962	962
CL1015.Contig3_All	581669	98.94%	851	36.66%	0.00%	0	550	550
CL1015.Contig4_All	805483	99.92%	1295	40.15%	0.00%	0	1159	1159
CL1015.Contig5_All	585000	98.98%	880	35.91%	0.00%	0	572	572
CL1015.Contig6_All	378893	98.96%	867	36.10%	0.00%	0	365	365
CL1015.Contig7_All	664531	99.92%	1311	39.74%	0.00%	0	968	968
CL1015.Contig8_All	802795	99.92%	1324	39.58%	0.00%	0	1181	1181
CL10150.Contig1_All	341379	98.71%	232	29.74%	0.00%	88	0	88
CL10150.Contig2_All	208397	92.11%	393	34.35%	0.00%	91	0	91
CL10151.Contig1_All	193846	95.38%	325	34.46%	0.00%	70	0	70
CL10152.Contig1_All	152448	97.52%	968	35.54%	0.00%	164	0	164
CL10152.Contig2_All	92874	99.49%	1169	34.99%	0.00%	121	0	121
CL10153.Contig1_All	82500	98.06%	360	35.56%	0.00%	12	21	33
CL10153.Contig2_All	152308	99.74%	780	33.97%	0.00%	0	132	132
CL10153.Contig3_All	163502	99.84%	611	35.52%	0.00%	0	111	111
CL10153.Contig4_All	118835	97.28%	515	35.73%	0.00%	0	68	68
CL10153.Contig5_All	117105	97.81%	684	33.92%	0.00%	0	89	89
CL10154.Contig1_All	502628	99.58%	959	36.91%	0.00%	536	0	536
CL10155.Contig1_All	390464	99.56%	4525	40.09%	0.00%	1830	144	1974
CL10155.Contig2_All	110930	95.81%	430	40.70%	0.00%	53	0	53
CL10155.Contig3_All	121076	96.86%	223	48.88%	0.00%	30	0	30
CL10156.Contig1_All	46521	82.11%	503	37.57%	0.00%	26	0	26
CL10157.Contig1_All	76777	89.57%	211	43.13%	0.00%	18	0	18
CL10157.Contig2_All	50431	96.55%	232	41.38%	0.00%	13	0	13
CL10157.Contig3_All	143551	99.78%	2295	40.39%	0.00%	198	169	367
CL10157.Contig4_All	90822	89.25%	4297	42.03%	0.00%	266	168	434
CL10157.Contig5_All	67669	90.60%	266	43.98%	0.00%	20	0	20
CL10158.Contig1_All	888342	98.99%	1972	34.63%	0.00%	62	1886	1948
CL10158.Contig2_All	802099	98.73%	1572	34.61%	0.00%	0	1401	1401
CL10158.Contig3_All	954676	98.79%	1651	34.40%	0.00%	30	1723	1753
CL10158.Contig4_All	831944	98.94%	1893	34.76%	0.00%	104	1652	1756
CL10159.Contig1_All	368959	97.71%	1575	42.35%	0.00%	71	575	646
CL10159.Contig2_All	350980	99.56%	1592	41.90%	0.00%	50	571	621
CL1016.Contig10_All	936997	99.57%	3503	39.85%	0.00%	0	3647	3647
CL1016.Contig1_All	1090721	99.76%	3272	41.05%	0.00%	0	3966	3966
CL1016.Contig2_All	1016746	99.76%	3288	40.69%	0.00%	0	3715	3715
CL1016.Contig3_All	1017155	99.76%	3311	40.62%	0.00%	0	3742	3742
CL1016.Contig4_All	1081078	99.76%	3340	40.72%	0.00%	0	4012	4012
CL1016.Contig5_All	971345	98.88%	3406	40.60%	0.00%	0	3676	3676
CL1016.Contig6_All	1079280	99.74%	3085	41.85%	0.00%	0	3702	3702
CL1016.Contig7_All	1040006	99.77%	3407	40.30%	0.00%	0	3937	3937
CL1016.Contig8_All	878171	99.17%	3012	41.97%	0.00%	0	2948	2948
CL1016.Contig9_All	1067475	99.75%	3176	41.40%	0.00%	0	3767	3767
CL10160.Contig1_All	225720	98.29%	1638	40.66%	0.00%	51	360	411
CL10160.Contig2_All	268951	99.51%	2680	42.54%	0.00%	404	398	802
CL10161.Contig1_All	635004	99.40%	1333	44.94%	0.00%	0	941	941
CL10161.Contig2_All	619453	98.72%	1169	40.89%	0.00%	2	803	805
CL10161.Contig3_All	610548	99.31%	1296	45.91%	0.00%	0	880	880
CL10161.Contig4_All	522911	97.86%	1027	40.31%	0.00%	0	597	597
CL10161.Contig5_All	256654	95.44%	263	38.02%	0.00%	74	1	75
CL10162.Contig1_All	0.9854	79.56%	274	36.86%	0.00%	3	0	3
CL10162.Contig2_All	80217	98.04%	460	39.57%	0.00%	1	40	41
CL10163.Contig1_All	413175	99.88%	1723	38.07%	0.00%	0	791	791
CL10163.Contig2_All	447083	99.43%	1234	37.44%	0.00%	0	613	613
CL10163.Contig3_All	390780	99.83%	1167	37.28%	0.00%	8	500	508
CL10163.Contig4_All	364696	99.83%	1810	37.57%	0.00%	478	256	734
CL10163.Contig5_All	319030	98.54%	1712	41.18%	0.00%	313	294	607
CL10163.Contig6_All	561290	95.41%	1481	37.54%	0.00%	0	927	927
CL10163.Contig7_All	258042	92.48%	572	39.16%	0.00%	164	0	164
CL10163.Contig8_All	356202	99.91%	2193	37.25%	0.00%	4	864	868
CL10163.Contig9_All	217133	98.25%	286	37.41%	0.00%	69	0	69
CL10164.Contig1_All	227077	98.77%	325	44.62%	0.00%	72	10	82
CL10164.Contig2_All	204000	99.00%	300	42.33%	0.00%	53	15	68
CL10165.Contig1_All	768160	99.22%	902	35.70%	0.00%	485	285	770
CL10165.Contig2_All	569024	99.29%	707	37.77%	0.00%	162	285	447
CL10166.Contig1_All	1099006	99.50%	805	38.01%	0.00%	16	967	983
CL10166.Contig2_All	1212574	98.99%	1185	37.47%	0.00%	628	971	1599
CL10167.Contig1_All	274379	98.15%	2108	38.76%	0.00%	643	0	643
CL10167.Contig2_All	71303	99.82%	568	39.26%	0.00%	45	0	45
CL10168.Contig1_All	935101	99.84%	641	36.51%	0.00%	352	314	666
CL10168.Contig2_All	764134	99.43%	699	36.48%	0.00%	485	109	594
CL10169.Contig1_All	111886	97.10%	1347	37.49%	0.00%	168	0	168
CL10169.Contig2_All	63380	83.94%	355	34.37%	0.00%	25	0	25
CL1017.Contig1_All	391501	98.97%	2432	40.13%	0.00%	0	1060	1060
CL1017.Contig2_All	424569	98.80%	2088	41.81%	0.00%	0	985	985
CL1017.Contig3_All	83929	93.06%	504	40.67%	0.00%	47	0	47
CL1017.Contig4_All	703325	99.13%	3098	41.99%	0.00%	0	2421	2421
CL1017.Contig5_All	662064	99.22%	3444	40.80%	0.00%	12	2528	2540
CL10170.Contig1_All	1827643	99.05%	2842	39.62%	0.00%	16	5758	5774
CL10170.Contig2_All	1786786	99.15%	3046	40.02%	0.00%	4	6045	6049
CL10170.Contig3_All	288991	94.04%	218	40.37%	0.00%	58	12	70
CL10171.Contig1_All	43200	86.40%	250	37.60%	0.00%	9	3	12
CL10171.Contig2_All	106635	91.94%	211	36.97%	0.00%	22	3	25
CL10171.Contig3_All	261069	95.73%	655	49.62%	0.00%	168	22	190
CL10171.Contig4_All	289758	91.48%	1280	51.02%	0.00%	379	34	413
CL10171.Contig5_All	278914	92.65%	313	40.89%	0.00%	97	0	97
CL10172.Contig1_All	577833	99.70%	992	36.49%	0.00%	385	252	637
CL10172.Contig2_All	51770	96.90%	226	43.81%	0.00%	13	0	13
CL10173.Contig1_All	641856	99.92%	6395	43.82%	0.00%	230	4332	4562
CL10173.Contig2_All	570455	99.93%	7184	42.78%	0.00%	40	4516	4556
CL10173.Contig3_All	904107	99.68%	6661	44.02%	0.00%	0	6698	6698
CL10173.Contig4_All	910892	99.68%	6511	44.19%	0.00%	4	6586	6590
CL10173.Contig5_All	122291	97.69%	1126	46.80%	0.00%	153	0	153
CL10174.Contig1_All	86602	98.66%	821	50.91%	0.00%	79	0	79
CL10175.Contig1_All	99832	94.12%	595	34.45%	0.00%	66	0	66
CL10176.Contig1_All	247685	99.42%	1028	33.56%	0.00%	283	0	283
CL10177.Contig1_All	99438	96.72%	1068	35.02%	0.00%	111	7	118
CL10177.Contig2_All	101562	96.88%	576	35.59%	0.00%	58	7	65
CL10177.Contig3_All	24490	81.18%	441	38.55%	0.00%	12	0	12
CL10178.Contig1_All	6967550	99.56%	453	30.02%	0.00%	159	3348	3507
CL10179.Contig1_All	113359	96.18%	262	37.40%	0.00%	33	0	33
CL10179.Contig2_All	324020	99.92%	1276	33.54%	0.00%	399	61	460
CL1018.Contig1_All	392157	99.91%	3487	41.10%	0.00%	337	1184	1521
CL1018.Contig2_All	101712	90.41%	292	40.41%	0.00%	33	0	33
CL1018.Contig3_All	378181	98.68%	3414	40.98%	0.00%	66	1371	1437
CL1018.Contig4_All	724919	99.59%	3696	40.83%	0.00%	0	2977	2977
CL1018.Contig5_All	780937	99.33%	3436	40.08%	0.00%	0	2986	2986
CL1018.Contig6_All	385644	98.32%	3154	40.14%	0.00%	0	1352	1352
CL1018.Contig7_All	274597	99.33%	2232	41.31%	0.00%	7	674	681
CL1018.Contig8_All	85075	89.05%	201	36.32%	0.00%	17	2	19
CL1018.Contig9_All	437250	99.58%	1200	42.08%	0.00%	119	464	583
CL10180.Contig1_All	97465	95.85%	434	30.18%	0.00%	47	0	47
CL10180.Contig2_All	104625	96.75%	800	28.25%	0.00%	93	0	93
CL10181.Contig1_All	515328	98.54%	1297	35.31%	0.00%	263	491	754
CL10181.Contig2_All	538630	98.67%	1051	35.20%	0.00%	148	481	629
CL10181.Contig3_All	443602	99.96%	2321	44.38%	0.00%	2	1142	1144
CL10181.Contig4_All	634894	99.70%	1324	41.92%	0.00%	0	934	934
CL10181.Contig5_All	1047125	99.58%	720	39.72%	0.00%	19	819	838
CL10181.Contig6_All	722056	99.65%	1138	43.32%	0.00%	0	913	913
CL10182.Contig1_All	93103	98.58%	493	41.58%	0.00%	0	51	51
CL10182.Contig2_All	1138261	99.59%	1449	40.17%	0.00%	184	1650	1834
CL10183.Contig1_All	962319	99.46%	1475	35.12%	0.00%	44	1535	1579
CL10184.Contig1_All	164717	96.04%	530	41.51%	0.00%	72	25	97
CL10185.Contig1_All	775145	98.12%	692	35.12%	0.00%	595	1	596
CL10186.Contig1_All	49770	87.56%	217	41.01%	0.00%	12	0	12
CL10186.Contig2_All	39320	84.47%	618	37.86%	0.00%	27	0	27
CL10186.Contig3_All	36735	94.31%	686	35.57%	0.00%	27	1	28
CL10186.Contig4_All	29310	93.87%	522	40.04%	0.00%	13	4	17
CL10186.Contig5_All	39661	90.51%	295	38.98%	0.00%	9	4	13
CL10186.Contig6_All	57821	98.60%	358	37.15%	0.00%	23	0	23
CL10186.Contig7_All	53917	75.12%	217	37.79%	0.00%	13	0	13
CL10187.Contig1_All	86066	97.27%	366	36.34%	0.00%	22	13	35
CL10187.Contig2_All	319128	97.66%	1284	44.08%	0.00%	56	401	457
CL10187.Contig3_All	254877	98.24%	1702	41.25%	0.00%	91	391	482
CL10188.Contig1_All	143399	98.35%	909	39.16%	0.00%	142	4	146
CL10189.Contig1_All	1368169	99.44%	1065	40.47%	0.00%	11	1608	1619
CL10189.Contig2_All	1398194	99.91%	1146	41.80%	0.00%	146	1636	1782
CL1019.Contig1_All	447116	99.57%	2101	42.93%	0.00%	881	165	1046
CL1019.Contig2_All	372478	99.18%	2199	41.93%	0.00%	747	165	912
CL10190.Contig1_All	289020	96.32%	1520	36.78%	0.00%	34	461	495
CL10190.Contig2_All	391925	96.89%	1449	36.02%	0.00%	0	631	631
CL10190.Contig3_All	104032	98.12%	372	38.44%	0.00%	2	41	43
CL10191.Contig10_All	1819387	98.20%	2171	42.42%	0.00%	0	4391	4391
CL10191.Contig1_All	330975	99.06%	1067	39.93%	0.00%	47	346	393
CL10191.Contig2_All	282952	99.41%	1355	37.49%	0.00%	86	340	426
CL10191.Contig3_All	1784071	99.71%	678	38.35%	0.00%	140	1204	1344
CL10191.Contig4_All	1828497	99.91%	2189	42.17%	0.00%	70	4381	4451
CL10191.Contig5_All	1625838	99.73%	752	38.83%	0.00%	5	1354	1359
CL10191.Contig6_All	1415145	91.54%	898	36.08%	0.00%	6	1406	1412
CL10191.Contig7_All	1434805	92.18%	972	36.52%	0.00%	4	1547	1551
CL10191.Contig8_All	1486846	92.36%	707	38.76%	0.00%	2	1166	1168
CL10191.Contig9_All	1496104	92.69%	616	38.80%	0.00%	0	1024	1024
CL10192.Contig1_All	39706	93.63%	204	43.14%	0.00%	9	0	9
CL10193.Contig1_All	584623	98.48%	1912	43.20%	0.00%	36	1206	1242
CL10193.Contig2_All	575806	98.61%	2017	42.64%	0.00%	29	1264	1293
CL10194.Contig1_All	363343	99.71%	1361	39.97%	0.00%	249	302	551
CL10195.Contig1_All	9738525	97.93%	1159	39.09%	0.00%	12554	0	12554
CL10195.Contig2_All	768423	98.47%	1173	40.75%	0.00%	1003	0	1003
CL10196.Contig1_All	2313480	99.94%	1543	39.99%	0.00%	6	3963	3969
CL10196.Contig2_All	1589886	99.92%	2368	36.95%	0.00%	31	4153	4184
CL10196.Contig3_All	1625415	99.88%	2580	38.60%	0.00%	4	4656	4660
CL10196.Contig4_All	220500	96.02%	1081	42.74%	0.00%	266	0	266
CL10196.Contig5_All	2278646	99.83%	1772	42.16%	0.00%	4	4486	4490
CL10197.Contig1_All	16101143	99.63%	814	40.79%	0.00%	2403	12165	14568
CL10197.Contig2_All	10070337	99.78%	921	40.17%	0.00%	2636	7674	10310
CL10198.Contig1_All	114607	93.63%	267	42.32%	0.00%	29	5	34
CL10198.Contig2_All	69565	95.65%	207	40.58%	0.00%	9	7	16
CL10199.Contig1_All	497368	97.92%	722	34.21%	0.00%	399	0	399
CL102.Contig1_All	184131	99.76%	2864	41.10%	0.00%	199	388	587
CL102.Contig2_All	292017	99.81%	3093	41.19%	0.00%	36	968	1004
CL102.Contig3_All	389521	95.92%	1983	36.41%	0.00%	417	443	860
CL102.Contig4_All	353487	95.60%	1907	36.34%	0.00%	31	718	749
CL102.Contig5_All	512917	99.66%	1779	36.03%	0.00%	66	948	1014
CL102.Contig6_All	206238	99.73%	2608	39.61%	0.00%	55	543	598
CL102.Contig7_All	481899	96.69%	1664	38.28%	0.00%	80	811	891
CL1020.Contig1_All	258280	99.69%	1936	40.86%	0.00%	0	556	556
CL1020.Contig2_All	299475	99.65%	1713	41.68%	0.00%	14	556	570
CL1020.Contig3_All	129301	96.22%	529	46.50%	0.00%	15	61	76
CL1020.Contig4_All	144915	98.98%	590	45.76%	0.00%	8	87	95
CL10200.Contig1_All	56250	89.29%	224	30.36%	0.00%	14	0	14
CL10201.Contig1_All	143596	98.53%	1432	40.92%	0.00%	213	16	229
CL10201.Contig2_All	86486	90.69%	333	38.74%	0.00%	32	0	32
CL10202.Contig1_All	212893	98.69%	1220	37.70%	0.00%	2	287	289
CL10202.Contig2_All	216217	96.44%	1097	38.65%	0.00%	8	256	264
CL10202.Contig3_All	244941	98.82%	1182	37.73%	0.00%	0	324	324
CL10202.Contig4_All	200552	98.83%	1540	37.01%	0.00%	36	308	344
CL10202.Contig5_All	62069	81.03%	232	43.97%	0.00%	0	16	16
CL10202.Contig6_All	112676	95.46%	639	35.37%	0.00%	12	68	80
CL10203.Contig1_All	401575	93.44%	381	38.32%	0.00%	170	0	170
CL10203.Contig2_All	621127	99.30%	426	41.08%	0.00%	191	103	294
CL10203.Contig3_All	440323	99.19%	372	42.20%	0.00%	12	170	182
CL10204.Contig1_All	454504	99.38%	2249	41.89%	0.00%	511	627	1138
CL10204.Contig2_All	343107	99.91%	2227	40.19%	0.00%	0	849	849
CL10204.Contig3_All	322032	99.32%	2342	40.18%	0.00%	0	838	838
CL10204.Contig4_All	335199	99.76%	1662	42.48%	0.00%	0	619	619
CL10204.Contig5_All	301031	99.21%	2036	41.36%	0.00%	0	681	681
CL10204.Contig6_All	324982	99.90%	1921	41.44%	0.00%	0	694	694
CL10204.Contig7_All	288635	98.70%	1927	42.86%	0.00%	36	582	618
CL10204.Contig8_All	300505	98.98%	1762	42.34%	0.00%	0	589	589
CL10205.Contig1_All	410081	93.55%	248	38.71%	0.00%	113	0	113
CL10205.Contig2_All	90549	96.95%	328	38.11%	0.00%	33	0	33
CL10206.Contig1_All	146875	88.89%	288	35.42%	0.00%	47	0	47
CL10207.Contig1_All	220794	98.83%	428	37.62%	0.00%	22	83	105
CL10207.Contig2_All	442035	99.12%	226	37.17%	0.00%	111	0	111
CL10208.Contig1_All	113855	93.98%	332	38.86%	0.00%	12	30	42
CL10208.Contig2_All	92612	94.72%	379	38.26%	0.00%	9	30	39
CL10209.Contig1_All	57182	91.99%	362	41.16%	0.00%	21	2	23
CL10209.Contig2_All	87197	87.20%	289	44.29%	0.00%	26	2	28
CL10209.Contig3_All	68644	98.87%	354	42.09%	0.00%	9	18	27
CL10209.Contig4_All	65019	96.96%	263	41.83%	0.00%	17	2	19
CL1021.Contig1_All	383961	96.81%	2787	40.51%	0.00%	14	1175	1189
CL1021.Contig2_All	371290	98.58%	2962	40.75%	0.00%	22	1200	1222
CL1021.Contig3_All	407743	96.97%	2938	40.67%	0.00%	0	1336	1336
CL1021.Contig4_All	273996	98.73%	473	41.23%	0.00%	4	140	144
CL1021.Contig5_All	150000	99.58%	708	39.27%	0.00%	14	104	118
CL10210.Contig1_All	375533	99.87%	4726	40.20%	0.00%	1560	417	1977
CL10210.Contig2_All	148883	99.46%	2578	39.02%	0.00%	8	419	427
CL10211.Contig1_All	41722	97.35%	302	45.70%	0.00%	0	14	14
CL10211.Contig2_All	52597	92.53%	308	48.05%	0.00%	12	6	18
CL10212.Contig1_All	69820	99.23%	779	37.48%	0.00%	46	15	61
CL10212.Contig2_All	19780	70.11%	455	37.14%	0.00%	0	10	10
CL10212.Contig3_All	33000	67.33%	300	38.00%	0.00%	0	11	11
CL10213.Contig1_All	3008832	99.90%	985	39.09%	0.00%	0	3293	3293
CL10213.Contig2_All	1835388	99.89%	941	40.28%	0.00%	0	1919	1919
CL10213.Contig3_All	1884236	99.39%	1303	43.13%	0.00%	90	2648	2738
CL10213.Contig4_All	2983313	99.83%	1144	42.83%	0.00%	8	3788	3796
CL10213.Contig5_All	1934987	98.57%	1115	43.23%	0.00%	0	2398	2398
CL10213.Contig6_All	276419	97.53%	687	42.21%	0.00%	56	155	211
CL10213.Contig7_All	2970851	99.14%	1163	38.01%	0.00%	0	3839	3839
CL10213.Contig8_All	1982574	99.11%	1119	38.96%	0.00%	0	2465	2465
CL10214.Contig1_All	94538	94.75%	476	33.19%	0.00%	50	0	50
CL10215.Contig10_All	496245	99.55%	2445	39.88%	0.00%	2	1348	1350
CL10215.Contig11_All	60968	95.16%	310	38.06%	0.00%	16	5	21
CL10215.Contig12_All	26250	81.25%	240	33.33%	0.00%	7	0	7
CL10215.Contig13_All	79412	89.22%	204	36.76%	0.00%	18	0	18
CL10215.Contig14_All	35526	82.02%	228	35.53%	0.00%	9	0	9
CL10215.Contig15_All	242249	98.47%	587	38.16%	0.00%	153	5	158
CL10215.Contig16_All	18443	78.28%	244	36.48%	0.00%	5	0	5
CL10215.Contig17_All	742578	99.52%	3123	38.81%	0.00%	260	2320	2580
CL10215.Contig1_All	142910	99.52%	1883	37.07%	0.00%	0	299	299
CL10215.Contig2_All	138063	98.51%	2086	36.29%	0.00%	0	320	320
CL10215.Contig3_All	151527	99.51%	1840	36.96%	0.00%	0	310	310
CL10215.Contig4_All	157045	98.11%	2010	36.07%	0.00%	15	336	351
CL10215.Contig5_All	112971	99.56%	1363	37.64%	0.00%	20	152	172
CL10215.Contig6_All	181840	99.67%	2729	36.46%	0.00%	55	501	556
CL10215.Contig7_All	238667	99.23%	1681	36.70%	0.00%	178	269	447
CL10215.Contig8_All	46778	90.02%	481	35.76%	0.00%	25	0	25
CL10215.Contig9_All	471181	99.55%	2422	39.88%	0.00%	62	1206	1268
CL10216.Contig1_All	367438	99.30%	1288	40.45%	0.00%	0	526	526
CL10216.Contig2_All	296471	99.61%	1292	40.09%	0.00%	0	426	426
CL10216.Contig3_All	186612	99.23%	2208	37.36%	0.00%	162	297	459
CL10216.Contig4_All	312595	99.81%	1048	41.03%	0.00%	4	360	364
CL10217.Contig1_All	2952267	99.80%	2047	42.60%	0.00%	6721	0	6721
CL10217.Contig2_All	707469	99.66%	1770	43.28%	0.00%	1393	0	1393
CL10218.Contig1_All	179537	95.88%	1382	39.94%	0.00%	2	274	276
CL10218.Contig2_All	16036	88.42%	449	38.31%	0.00%	1	7	8
CL10219.Contig1_All	872018	98.36%	1338	39.54%	0.00%	658	644	1302
CL10219.Contig2_All	722442	96.96%	823	43.62%	0.00%	54	607	661
CL10219.Contig3_All	826088	96.89%	708	44.07%	0.00%	65	586	651
CL1022.Contig10_All	1030874	99.78%	1843	37.76%	0.00%	0	2111	2111
CL1022.Contig11_All	1035429	99.75%	1575	38.29%	0.00%	0	1812	1812
CL1022.Contig12_All	1168224	99.76%	1644	38.08%	0.00%	6	2130	2136
CL1022.Contig13_All	568083	99.94%	1596	36.53%	0.00%	0	1012	1012
CL1022.Contig14_All	621110	99.93%	1397	36.72%	0.00%	0	965	965
CL1022.Contig1_All	631579	99.71%	1368	36.26%	0.00%	0	960	960
CL1022.Contig2_All	549649	99.74%	1567	36.12%	0.00%	0	957	957
CL1022.Contig3_All	817119	98.58%	1694	37.96%	0.00%	26	1512	1538
CL1022.Contig4_All	743967	98.73%	1893	37.67%	0.00%	18	1551	1569
CL1022.Contig5_All	714041	97.95%	876	38.70%	0.00%	0	695	695
CL1022.Contig6_All	442878	98.42%	695	40.00%	0.00%	0	342	342
CL1022.Contig7_All	590680	97.86%	515	39.03%	0.00%	93	245	338
CL1022.Contig8_All	342752	97.30%	407	38.82%	0.00%	16	139	155
CL1022.Contig9_All	927244	99.77%	1774	37.94%	0.00%	0	1831	1831
CL10220.Contig1_All	106190	98.45%	517	35.40%	0.00%	61	0	61
CL10220.Contig2_All	195740	99.20%	1871	36.34%	0.00%	326	81	407
CL10220.Contig3_All	20611	72.14%	262	34.35%	0.00%	4	2	6
CL10221.Contig1_All	439535	85.05%	301	54.49%	0.00%	6	141	147
CL10221.Contig2_All	411357	96.40%	361	50.97%	0.00%	9	156	165
CL10222.Contig1_All	546961	98.90%	362	38.40%	0.00%	220	0	220
CL10222.Contig2_All	1869036	99.53%	1069	36.20%	0.00%	14	2206	2220
CL10222.Contig3_All	411236	94.38%	267	36.70%	0.00%	122	0	122
CL10222.Contig4_All	2166981	99.61%	1030	36.31%	0.00%	145	2337	2482
CL10222.Contig5_All	924525	99.78%	915	35.74%	0.00%	0	940	940
CL10222.Contig6_All	757035	99.80%	995	35.38%	0.00%	4	833	837
CL10223.Contig1_All	562459	99.22%	1537	39.75%	0.00%	206	756	962
CL10223.Contig2_All	177833	98.73%	789	41.95%	0.00%	27	130	157
CL10223.Contig3_All	155660	97.17%	636	39.47%	0.00%	0	110	110
CL10223.Contig4_All	451811	99.69%	2242	41.17%	0.00%	147	979	1126
CL10224.Contig1_All	343434	98.70%	1389	38.59%	0.00%	2	530	532
CL10224.Contig2_All	357160	98.89%	1627	37.00%	0.00%	0	650	650
CL10224.Contig3_All	617143	98.70%	385	43.38%	0.00%	32	232	264
CL10224.Contig4_All	457405	99.66%	1476	36.18%	0.00%	124	629	753
CL10224.Contig5_All	260152	98.95%	1709	38.27%	0.00%	0	494	494
CL10224.Contig6_All	201939	97.23%	361	34.35%	0.00%	18	63	81
CL10226.Contig1_All	166935	73.92%	372	43.28%	0.00%	69	0	69
CL10227.Contig1_All	647955	99.38%	807	42.13%	0.00%	374	207	581
CL10227.Contig2_All	2454938	98.28%	1624	38.92%	0.00%	637	3797	4434
CL10228.Contig1_All	453022	99.70%	1651	36.22%	0.00%	712	125	837
CL10228.Contig2_All	332363	99.27%	1511	38.58%	0.00%	113	445	558
CL10228.Contig3_All	273403	99.81%	2689	37.52%	0.00%	381	438	819
CL10228.Contig4_All	145819	98.61%	574	37.46%	0.00%	10	83	93
CL10228.Contig5_All	85714	97.14%	210	32.86%	0.00%	17	3	20
CL10229.Contig1_All	1050435	99.95%	2138	42.00%	0.00%	2152	357	2509
CL10229.Contig2_All	259469	90.11%	829	41.98%	0.00%	6	233	239
CL1023.Contig10_All	2034037	99.94%	3441	42.11%	0.00%	0	7779	7779
CL1023.Contig11_All	2247028	99.50%	3207	42.63%	0.00%	0	8007	8007
CL1023.Contig12_All	1940603	99.58%	3815	41.78%	0.00%	0	8226	8226
CL1023.Contig13_All	1917698	99.57%	3701	42.10%	0.00%	0	7886	7886
CL1023.Contig14_All	1997705	99.56%	3660	41.89%	0.00%	0	8124	8124
CL1023.Contig15_All	2230359	99.48%	3093	43.03%	0.00%	0	7665	7665
CL1023.Contig16_All	1975635	99.55%	3546	42.22%	0.00%	0	7784	7784
CL1023.Contig1_All	2401673	99.93%	2833	43.13%	0.00%	2	7560	7562
CL1023.Contig2_All	4048604	99.90%	967	42.50%	0.00%	39	4311	4350
CL1023.Contig3_All	2214528	99.53%	3218	42.70%	0.00%	0	7922	7922
CL1023.Contig4_All	2099753	99.94%	3286	42.24%	0.00%	0	7667	7667
CL1023.Contig5_All	1986658	99.60%	3785	41.64%	0.00%	0	8355	8355
CL1023.Contig6_All	2257077	99.55%	3332	42.32%	0.00%	0	8374	8374
CL1023.Contig7_All	1908442	99.61%	3826	41.85%	0.00%	0	8113	8113
CL1023.Contig8_All	1931802	99.62%	3940	41.55%	0.00%	0	8457	8457
CL1023.Contig9_All	1972215	99.95%	3653	41.88%	0.00%	0	8005	8005
CL10230.Contig1_All	205157	99.91%	3223	42.54%	0.00%	723	13	736
CL10231.Contig1_All	397365	98.35%	2846	42.45%	0.00%	0	1257	1257
CL10231.Contig2_All	375081	98.31%	2781	42.39%	0.00%	0	1159	1159
CL10231.Contig3_All	92273	99.55%	673	41.75%	0.00%	69	0	69
CL10232.Contig1_All	72832	93.64%	346	52.89%	0.00%	28	0	28
CL10233.Contig1_All	42795	91.64%	694	51.59%	0.00%	33	0	33
CL10234.Contig10_All	221027	98.41%	2454	44.66%	0.00%	0	603	603
CL10234.Contig11_All	148896	97.44%	2309	44.48%	0.00%	0	382	382
CL10234.Contig12_All	163095	97.26%	2152	44.84%	0.00%	0	391	391
CL10234.Contig1_All	222807	96.69%	1026	38.40%	0.00%	0	254	254
CL10234.Contig2_All	944069	98.90%	2369	41.33%	0.00%	0	2485	2485
CL10234.Contig3_All	237084	97.10%	1173	39.05%	0.00%	0	309	309
CL10234.Contig4_All	637082	99.63%	4383	42.76%	0.00%	116	2993	3109
CL10234.Contig5_All	914691	99.77%	2607	41.04%	0.00%	16	2635	2651
CL10234.Contig6_All	215847	98.49%	2581	44.32%	0.00%	0	619	619
CL10234.Contig7_All	153695	97.58%	2436	44.13%	0.00%	0	416	416
CL10234.Contig8_All	163098	97.41%	2279	44.45%	0.00%	0	413	413
CL10234.Contig9_All	228713	98.39%	2424	44.64%	0.00%	0	616	616
CL10235.Contig10_All	932575	99.77%	3052	35.32%	0.00%	15	3150	3165
CL10235.Contig11_All	856386	99.74%	2662	36.10%	0.00%	0	2533	2533
CL10235.Contig12_All	960069	99.73%	2622	35.93%	0.00%	0	2797	2797
CL10235.Contig13_All	888918	99.74%	2680	36.12%	0.00%	0	2647	2647
CL10235.Contig14_All	860824	99.73%	2596	35.98%	0.00%	0	2483	2483
CL10235.Contig15_All	1234380	98.98%	1370	37.01%	0.00%	8	1871	1879
CL10235.Contig16_All	993537	99.51%	2646	35.94%	0.00%	0	2921	2921
CL10235.Contig17_All	831425	99.73%	2638	36.09%	0.00%	2	2437	2439
CL10235.Contig18_All	927304	99.73%	2604	35.91%	0.00%	0	2683	2683
CL10235.Contig19_All	961301	99.51%	2628	35.92%	0.00%	0	2807	2807
CL10235.Contig1_All	349035	98.52%	1617	35.87%	0.00%	14	617	631
CL10235.Contig2_All	1107442	99.20%	2009	37.68%	0.00%	38	2436	2474
CL10235.Contig3_All	1142533	99.67%	1816	38.05%	0.00%	52	2257	2309
CL10235.Contig4_All	1194219	99.03%	1652	37.65%	0.00%	14	2179	2193
CL10235.Contig5_All	977184	99.76%	2507	36.14%	0.00%	8	2714	2722
CL10235.Contig6_All	1171733	99.27%	2199	37.97%	0.00%	32	2831	2863
CL10235.Contig7_All	306078	97.46%	1336	32.63%	0.00%	4	451	455
CL10235.Contig8_All	1185110	98.03%	1272	33.96%	0.00%	0	1675	1675
CL10235.Contig9_All	885757	99.51%	3283	33.17%	0.00%	663	2573	3236
CL10236.Contig1_All	976334	99.04%	731	37.62%	0.00%	0	793	793
CL10236.Contig2_All	1020253	99.02%	711	37.55%	0.00%	4	802	806
CL10236.Contig3_All	826467	99.90%	1036	41.41%	0.00%	40	913	953
CL10236.Contig4_All	798685	99.56%	1369	38.42%	0.00%	104	1112	1216
CL10237.Contig1_All	141322	99.34%	605	38.35%	0.00%	11	84	95
CL10237.Contig2_All	280292	99.51%	411	39.66%	0.00%	24	104	128
CL10237.Contig3_All	226907	99.15%	944	41.84%	0.00%	2	236	238
CL10238.Contig1_All	218919	99.02%	407	30.22%	0.00%	48	51	99
CL10238.Contig2_All	311367	98.68%	607	34.10%	0.00%	159	51	210
CL10238.Contig3_All	136552	98.97%	290	27.59%	0.00%	26	18	44
CL10239.Contig1_All	186220	93.35%	947	38.86%	0.00%	196	0	196
CL1024.Contig1_All	52218	83.28%	293	46.42%	0.00%	14	3	17
CL1024.Contig2_All	155455	93.18%	220	36.36%	0.00%	38	0	38
CL1024.Contig3_All	61976	95.81%	334	39.82%	0.00%	23	0	23
CL1024.Contig4_All	39896	97.13%	767	41.72%	0.00%	29	5	34
CL10240.Contig1_All	706762	98.88%	1612	34.31%	0.00%	203	1071	1274
CL10240.Contig2_All	1590291	99.84%	618	34.95%	0.00%	21	1071	1092
CL10241.Contig1_All	1043274	98.21%	892	37.33%	0.00%	86	948	1034
CL10241.Contig2_All	235897	84.90%	351	36.47%	0.00%	92	0	92
CL10241.Contig3_All	3377860	99.92%	1215	39.18%	0.00%	507	4059	4566
CL10242.Contig1_All	1001565	99.91%	2224	35.12%	0.00%	157	2328	2485
CL10242.Contig2_All	836045	99.97%	3110	39.13%	0.00%	0	2889	2889
CL10242.Contig3_All	1157214	96.07%	1856	39.22%	0.00%	615	1773	2388
CL10243.Contig1_All	463242	97.08%	1163	36.29%	0.00%	62	537	599
CL10243.Contig2_All	488789	99.83%	1189	35.58%	0.00%	71	576	647
CL10243.Contig3_All	90231	97.69%	389	35.22%	0.00%	39	0	39
CL10243.Contig4_All	436092	99.90%	1003	36.09%	0.00%	31	455	486
CL10243.Contig5_All	425245	98.82%	1104	37.32%	0.00%	0	522	522
CL10243.Contig6_All	73360	85.69%	503	32.21%	0.00%	41	0	41
CL10243.Contig7_All	457468	98.53%	1501	36.51%	0.00%	253	512	765
CL10244.Contig1_All	1419646	96.31%	1329	37.77%	0.00%	14	2094	2108
CL10244.Contig2_All	1066812	99.47%	1330	38.27%	0.00%	116	1462	1578
CL10244.Contig3_All	132110	97.94%	436	33.94%	0.00%	45	19	64
CL10244.Contig4_All	739131	99.46%	1301	37.59%	0.00%	367	705	1072
CL10244.Contig5_All	260241	95.90%	415	40.96%	0.00%	4	116	120
CL10244.Contig6_All	335146	96.44%	478	42.05%	0.00%	6	172	178
CL10244.Contig7_All	869679	99.53%	1278	38.97%	0.00%	44	1194	1238
CL10244.Contig8_All	942202	99.08%	981	38.02%	0.00%	0	1027	1027
CL10244.Contig9_All	1124653	97.69%	649	37.29%	0.00%	0	811	811
CL10245.Contig1_All	112500	99.07%	752	32.18%	0.00%	0	94	94
CL10245.Contig2_All	138378	99.15%	826	31.60%	0.00%	2	125	127
CL10245.Contig3_All	140090	99.37%	1105	30.23%	0.00%	4	168	172
CL10245.Contig4_All	432550	96.67%	1561	33.70%	0.00%	489	263	752
CL10246.Contig10_All	121233	94.18%	876	35.39%	0.00%	0	118	118
CL10246.Contig11_All	169213	92.24%	851	40.19%	0.00%	0	160	160
CL10246.Contig12_All	199277	99.28%	1522	39.09%	0.00%	0	337	337
CL10246.Contig13_All	174592	98.80%	1840	35.22%	0.00%	31	327	358
CL10246.Contig1_All	213240	98.91%	1923	35.67%	0.00%	0	456	456
CL10246.Contig2_All	220440	98.99%	2089	35.71%	0.00%	4	509	513
CL10246.Contig3_All	157167	97.96%	1080	34.26%	0.00%	16	173	189
CL10246.Contig4_All	188496	99.19%	1356	39.45%	0.00%	0	284	284
CL10246.Contig5_All	165863	98.64%	1617	35.37%	0.00%	0	298	298
CL10246.Contig6_All	176186	99.58%	1180	35.68%	0.00%	0	231	231
CL10246.Contig7_All	135328	85.26%	685	41.17%	0.00%	0	103	103
CL10246.Contig8_All	225537	99.40%	1676	36.04%	0.00%	0	420	420
CL10246.Contig9_All	231107	99.46%	1842	36.05%	0.00%	0	473	473
CL10247.Contig1_All	334768	91.60%	1441	46.43%	0.00%	342	194	536
CL10247.Contig2_All	573127	99.73%	1113	50.22%	0.00%	710	1	711
CL10248.Contig1_All	246628	99.71%	697	32.86%	0.00%	38	153	191
CL10248.Contig2_All	40541	95.50%	222	35.59%	0.00%	7	3	10
CL10249.Contig1_All	1427574	99.71%	1389	48.24%	0.00%	379	1831	2210
CL10249.Contig2_All	1249256	99.72%	1425	48.84%	0.00%	60	1920	1980
CL1025.Contig1_All	549256	99.77%	2594	39.67%	0.00%	12	1574	1586
CL1025.Contig2_All	557139	98.33%	2642	39.63%	0.00%	50	1598	1648
CL1025.Contig3_All	550390	99.58%	2383	39.40%	0.00%	10	1451	1461
CL1025.Contig4_All	532596	99.61%	2554	39.08%	0.00%	40	1472	1512
CL10250.Contig1_All	537038	99.91%	3464	36.14%	0.00%	0	2067	2067
CL10250.Contig2_All	723281	99.96%	2414	35.63%	0.00%	0	1940	1940
CL10250.Contig3_All	597519	99.95%	2056	35.55%	0.00%	0	1365	1365
CL10250.Contig4_All	537354	99.68%	3413	35.72%	0.00%	0	2039	2039
CL10250.Contig5_All	428933	99.64%	3055	35.68%	0.00%	0	1458	1458
CL10250.Contig6_All	278125	98.61%	576	34.55%	0.00%	0	178	178
CL10251.Contig1_All	146139	98.81%	505	48.32%	0.00%	82	0	82
CL10251.Contig2_All	152657	99.91%	1065	42.35%	0.00%	103	78	181
CL10252.Contig1_All	696774	99.66%	589	41.60%	0.00%	132	324	456
CL10252.Contig2_All	800217	99.57%	460	40.87%	0.00%	85	324	409
CL10253.Contig1_All	477286	97.59%	1039	38.79%	0.00%	0	551	551
CL10253.Contig2_All	595670	97.81%	1097	35.46%	0.00%	128	599	727
CL10253.Contig3_All	479439	95.99%	749	36.98%	0.00%	0	399	399
CL10254.Contig1_All	63717	84.07%	226	38.94%	0.00%	16	0	16
CL10254.Contig2_All	77403	93.25%	593	37.94%	0.00%	51	0	51
CL10255.Contig10_All	341061	99.44%	1593	37.85%	0.00%	471	137	608
CL10255.Contig11_All	661157	99.80%	3986	38.66%	0.00%	0	2932	2932
CL10255.Contig13_All	71893	98.82%	338	35.21%	0.00%	24	3	27
CL10255.Contig14_All	196639	99.44%	357	36.69%	0.00%	69	9	78
CL10255.Contig1_All	940933	99.84%	2550	39.10%	0.00%	213	2453	2666
CL10255.Contig2_All	71620	97.41%	1043	41.71%	0.00%	83	0	83
CL10255.Contig3_All	339767	95.65%	4157	37.82%	0.00%	1299	272	1571
CL10255.Contig4_All	670986	95.84%	4373	38.42%	0.00%	275	2986	3261
CL10255.Contig5_All	40299	89.55%	268	41.04%	0.00%	12	0	12
CL10255.Contig6_All	168557	98.28%	582	36.60%	0.00%	68	41	109
CL10255.Contig7_All	87845	99.26%	543	38.12%	0.00%	19	34	53
CL10255.Contig8_All	258477	99.78%	3598	39.02%	0.00%	36	998	1034
CL10255.Contig9_All	244993	99.42%	3639	38.97%	0.00%	91	900	991
CL10256.Contig1_All	141045	99.00%	402	24.38%	0.00%	61	2	63
CL10256.Contig2_All	220282	93.82%	1278	33.57%	0.00%	263	50	313
CL10256.Contig3_All	162931	98.71%	232	32.33%	0.00%	38	4	42
CL10257.Contig1_All	187151	93.91%	1871	35.11%	0.00%	76	314	390
CL10258.Contig1_All	293653	99.72%	1796	40.53%	0.00%	30	556	586
CL10258.Contig2_All	425607	97.99%	997	34.30%	0.00%	53	419	472
CL10258.Contig3_All	313529	99.80%	2009	40.77%	0.00%	130	571	701
CL10258.Contig4_All	434424	99.81%	2127	40.10%	0.00%	46	986	1032
CL10259.Contig1_All	88957	99.53%	1908	36.90%	0.00%	158	31	189
CL10259.Contig2_All	1490672	99.90%	953	43.65%	0.00%	8	1571	1579
CL10259.Contig3_All	1726895	96.63%	921	43.00%	0.00%	249	1519	1768
CL10259.Contig4_All	153896	97.19%	462	48.05%	0.00%	48	31	79
CL1026.Contig1_All	1209682	99.27%	1637	43.25%	0.00%	112	2091	2203
CL1026.Contig2_All	2125702	99.18%	1959	41.70%	0.00%	2768	1871	4639
CL10260.Contig1_All	577457	98.84%	519	43.93%	0.00%	67	266	333
CL10260.Contig2_All	497368	99.76%	418	54.55%	0.00%	73	158	231
CL10260.Contig3_All	613483	98.50%	267	48.69%	0.00%	35	147	182
CL10261.Contig1_All	259954	99.20%	874	35.70%	0.00%	0	253	253
CL10261.Contig2_All	247856	99.21%	886	35.55%	0.00%	0	244	244
CL10261.Contig3_All	455136	99.72%	1069	37.70%	0.00%	2	540	542
CL10261.Contig4_All	425439	99.44%	1081	37.56%	0.00%	4	507	511
CL10261.Contig5_All	302139	99.57%	1646	33.96%	0.00%	327	229	556
CL10262.Contig1_All	1514691	93.56%	388	32.99%	0.00%	54	599	653
CL10262.Contig2_All	1191892	97.78%	946	38.79%	0.00%	1	1256	1257
CL10262.Contig3_All	1005755	97.36%	417	36.21%	0.00%	26	440	466
CL10262.Contig4_All	1102247	95.93%	712	35.67%	0.00%	2	870	872
CL10263.Contig1_All	412896	99.67%	915	38.36%	0.00%	0	420	420
CL10263.Contig2_All	230943	99.81%	530	33.21%	0.00%	0	136	136
CL10263.Contig3_All	249254	99.83%	603	37.65%	0.00%	0	167	167
CL10263.Contig4_All	206175	99.63%	1085	32.90%	0.00%	2	247	249
CL10263.Contig5_All	280812	99.69%	1945	35.58%	0.00%	10	598	608
CL10263.Contig6_All	188264	98.86%	1054	30.27%	0.00%	0	221	221
CL10263.Contig7_All	157928	97.67%	473	31.92%	0.00%	0	83	83
CL10264.Contig1_All	245615	99.61%	1804	40.41%	0.00%	50	443	493
CL10264.Contig2_All	309292	99.56%	1356	38.13%	0.00%	23	443	466
CL10265.Contig1_All	684581	99.75%	3663	41.39%	0.00%	1970	827	2797
CL10265.Contig2_All	924940	95.90%	830	38.07%	0.00%	32	821	853
CL10266.Contig1_All	295938	97.49%	517	35.01%	0.00%	74	96	170
CL10266.Contig2_All	832953	99.47%	2472	37.74%	0.00%	2224	88	2312
CL10266.Contig3_All	272015	97.57%	536	35.82%	0.00%	20	142	162
CL10266.Contig4_All	257634	89.31%	262	38.55%	0.00%	70	5	75
CL10267.Contig1_All	5193200	99.44%	1772	39.84%	0.00%	10243	0	10243
CL10267.Contig2_All	1569693	99.56%	912	40.24%	0.00%	914	677	1591
CL10268.Contig1_All	110952	99.93%	2962	36.77%	0.00%	105	261	366
CL10268.Contig2_All	174239	98.54%	2187	39.51%	0.00%	179	245	424
CL10268.Contig3_All	113120	91.95%	1814	38.70%	0.00%	0	228	228
CL10268.Contig4_All	143432	99.32%	1760	37.73%	0.00%	20	261	281
CL10269.Contig1_All	5656255	99.06%	1602	42.45%	0.00%	10084	0	10084
CL1027.Contig1_All	327039	99.80%	1020	39.51%	0.00%	17	354	371
CL1027.Contig2_All	323773	99.76%	1227	37.73%	0.00%	8	434	442
CL1027.Contig3_All	377041	99.74%	1139	38.81%	0.00%	32	446	478
CL1027.Contig4_All	109091	98.60%	429	39.63%	0.00%	4	48	52
CL1027.Contig5_All	188852	99.51%	610	35.90%	0.00%	0	128	128
CL1027.Contig6_All	134097	99.57%	698	34.38%	0.00%	0	104	104
CL10270.Contig10_All	351613	97.67%	558	39.78%	0.00%	218	0	218
CL10270.Contig11_All	46919	93.36%	211	39.81%	0.00%	11	0	11
CL10270.Contig12_All	253891	99.42%	514	45.91%	0.00%	14	131	145
CL10270.Contig1_All	675107	99.43%	2101	38.84%	0.00%	0	1576	1576
CL10270.Contig2_All	721820	99.63%	1879	36.93%	0.00%	0	1507	1507
CL10270.Contig3_All	686762	99.41%	2020	39.41%	0.00%	0	1545	1545
CL10270.Contig4_All	242656	99.40%	497	45.88%	0.00%	3	131	134
CL10270.Contig5_All	735884	99.61%	1798	37.49%	0.00%	0	1474	1474
CL10270.Contig6_All	756020	99.32%	1769	39.29%	0.00%	0	1486	1486
CL10270.Contig7_All	646999	99.66%	2049	37.82%	0.00%	0	1473	1473
CL10270.Contig8_All	650704	99.67%	2130	37.32%	0.00%	0	1540	1540
CL10270.Contig9_All	754541	99.35%	1850	38.65%	0.00%	0	1551	1551
CL10271.Contig1_All	504911	99.58%	1183	37.02%	0.00%	0	664	664
CL10271.Contig2_All	425577	99.12%	1474	35.62%	0.00%	0	697	697
CL10271.Contig3_All	450457	99.70%	1663	35.78%	0.00%	4	829	833
CL10271.Contig4_All	194129	99.58%	1177	35.60%	0.00%	78	176	254
CL10271.Contig5_All	469590	99.68%	1585	36.03%	0.00%	2	825	827
CL10271.Contig6_All	446777	99.07%	1396	35.89%	0.00%	0	693	693
CL10271.Contig7_All	150138	99.40%	1158	33.68%	0.00%	18	176	194
CL10271.Contig8_All	174042	99.48%	960	35.31%	0.00%	5	181	186
CL10271.Contig9_All	176996	99.40%	839	36.95%	0.00%	0	165	165
CL10272.Contig10_All	585203	99.47%	2831	40.87%	0.00%	0	1842	1842
CL10272.Contig11_All	546016	99.49%	2962	40.78%	0.00%	0	1797	1797
CL10272.Contig1_All	1290182	99.75%	7692	40.96%	0.00%	148	10918	11066
CL10272.Contig2_All	1216196	99.75%	8000	41.73%	0.00%	0	10818	10818
CL10272.Contig3_All	1132121	99.76%	8363	41.34%	0.00%	0	10521	10521
CL10272.Contig4_All	1183360	99.75%	8131	41.68%	0.00%	0	10691	10691
CL10272.Contig5_All	1110007	99.76%	8494	41.30%	0.00%	0	10476	10476
CL10272.Contig6_All	1166908	99.76%	8055	40.62%	0.00%	70	10375	10445
CL10272.Contig7_All	581504	99.49%	3305	40.42%	0.00%	0	2136	2136
CL10272.Contig8_All	549796	99.51%	3436	40.37%	0.00%	0	2099	2099
CL10272.Contig9_All	65854	97.93%	820	39.27%	0.00%	60	0	60
CL10273.Contig1_All	65060	94.70%	415	41.69%	0.00%	28	2	30
CL10274.Contig1_All	992152	99.82%	2741	37.50%	0.00%	780	2245	3025
CL10274.Contig2_All	56250	94.01%	384	35.94%	0.00%	24	0	24
CL10275.Contig1_All	97297	75.00%	296	35.81%	0.00%	17	15	32
CL10275.Contig2_All	720552	95.09%	652	32.67%	0.00%	38	484	522
CL10275.Contig3_All	573333	96.51%	918	32.90%	0.00%	58	531	589
CL10275.Contig4_All	581829	95.30%	809	34.12%	0.00%	4	519	523
CL10275.Contig5_All	601422	99.76%	422	36.26%	0.00%	171	111	282
CL10276.Contig1_All	422230	99.18%	1341	34.82%	0.00%	513	122	635
CL10276.Contig2_All	260677	98.73%	473	36.79%	0.00%	17	120	137
CL10277.Contig1_All	2498263	99.49%	1577	35.64%	0.00%	17	4362	4379
CL10277.Contig2_All	2171830	99.40%	2011	36.15%	0.00%	30	4823	4853
CL10277.Contig3_All	1473036	99.93%	3070	34.98%	0.00%	610	4419	5029
CL10278.Contig1_All	273280	99.25%	1067	38.05%	0.00%	37	287	324
CL10278.Contig2_All	264828	94.02%	435	43.22%	0.00%	7	121	128
CL10279.Contig1_All	69659	96.28%	323	33.13%	0.00%	25	0	25
CL10279.Contig2_All	114130	96.74%	276	33.33%	0.00%	0	35	35
CL10279.Contig3_All	241544	97.79%	272	33.82%	0.00%	44	29	73
CL10279.Contig4_All	254647	97.61%	1801	38.53%	0.00%	0	510	510
CL10279.Contig5_All	278782	97.93%	1937	37.53%	0.00%	0	600	600
CL10279.Contig6_All	271093	99.88%	1628	37.35%	0.00%	83	410	493
CL10279.Contig7_All	292812	99.79%	2425	37.07%	0.00%	10	780	790
CL10279.Contig8_All	277090	99.65%	2289	37.83%	0.00%	0	708	708
CL10279.Contig9_All	17062	61.61%	211	34.60%	0.00%	4	0	4
CL1028.Contig1_All	961583	99.69%	1965	43.36%	0.00%	2102	0	2102
CL1028.Contig2_All	13043	87.92%	207	45.41%	0.00%	3	0	3
CL10280.Contig1_All	419712	95.19%	208	49.04%	0.00%	3	94	97
CL10280.Contig2_All	728434	98.80%	913	50.60%	0.00%	648	98	746
CL10281.Contig10_All	330553	99.82%	2170	46.41%	0.00%	0	797	797
CL10281.Contig11_All	380484	99.81%	2065	46.34%	0.00%	0	873	873
CL10281.Contig12_All	376712	99.80%	1971	47.03%	0.00%	0	825	825
CL10281.Contig13_All	335910	99.82%	2264	45.80%	0.00%	0	845	845
CL10281.Contig14_All	509148	99.68%	2782	44.25%	0.00%	0	1574	1574
CL10281.Contig15_All	583784	99.18%	1591	38.91%	0.00%	0	1032	1032
CL10281.Contig16_All	624019	99.25%	1595	40.19%	0.00%	0	1108	1108
CL10281.Contig17_All	506954	99.69%	2876	43.85%	0.00%	0	1620	1620
CL10281.Contig18_All	278381	98.50%	1804	46.78%	0.00%	0	558	558
CL10281.Contig19_All	590430	99.17%	1442	40.43%	0.00%	0	946	946
CL10281.Contig1_All	497062	99.68%	2805	43.92%	0.00%	0	1551	1551
CL10281.Contig20_All	471091	99.84%	3071	43.50%	0.00%	0	1608	1608
CL10281.Contig21_All	514503	99.70%	2958	43.61%	0.00%	0	1691	1691
CL10281.Contig22_All	516306	99.69%	2864	43.99%	0.00%	0	1643	1643
CL10281.Contig2_All	505061	99.69%	2887	43.68%	0.00%	0	1621	1621
CL10281.Contig3_All	499358	99.67%	2711	44.34%	0.00%	0	1505	1505
CL10281.Contig4_All	504941	99.68%	2793	44.07%	0.00%	0	1567	1567
CL10281.Contig5_All	388331	99.91%	4225	41.47%	0.00%	0	1823	1823
CL10281.Contig6_All	400520	99.80%	4038	41.41%	0.00%	0	1797	1797
CL10281.Contig7_All	427981	99.89%	3784	42.55%	0.00%	0	1801	1801
CL10281.Contig8_All	407127	99.80%	4041	41.50%	0.00%	0	1828	1828
CL10281.Contig9_All	383689	99.91%	4316	41.17%	0.00%	0	1840	1840
CL10282.Contig1_All	84326	98.69%	1142	39.75%	0.00%	42	65	107
CL10282.Contig2_All	11894	75.33%	454	41.41%	0.00%	6	0	6
CL10282.Contig3_All	107129	93.98%	1529	38.65%	0.00%	14	168	182
CL10282.Contig4_All	44325	70.95%	1401	38.12%	0.00%	24	45	69
CL10283.Contig10_All	646783	93.13%	917	37.51%	0.00%	0	659	659
CL10283.Contig11_All	397674	98.12%	1118	33.90%	0.00%	11	483	494
CL10283.Contig12_All	165979	99.54%	873	33.56%	0.00%	2	159	161
CL10283.Contig1_All	623853	97.96%	981	36.80%	0.00%	0	680	680
CL10283.Contig2_All	638493	95.41%	1221	32.84%	0.00%	6	871	877
CL10283.Contig3_All	706862	96.18%	1466	33.22%	0.00%	0	1152	1152
CL10283.Contig4_All	526650	98.98%	1955	35.50%	0.00%	2	1142	1144
CL10283.Contig5_All	575914	99.28%	1258	32.11%	0.00%	0	805	805
CL10283.Contig6_All	429474	98.83%	1710	35.56%	0.00%	0	816	816
CL10283.Contig7_All	702382	99.40%	1503	32.60%	0.00%	2	1171	1173
CL10283.Contig8_All	514708	95.56%	1217	36.48%	0.00%	0	696	696
CL10283.Contig9_All	579791	94.31%	1054	37.57%	0.00%	0	679	679
CL10284.Contig1_All	470534	99.78%	3238	41.48%	0.00%	1506	189	1695
CL10284.Contig2_All	333241	99.46%	1305	39.46%	0.00%	2	483	485
CL10284.Contig3_All	362232	99.42%	1214	39.70%	0.00%	0	489	489
CL10284.Contig4_All	257903	99.39%	1321	38.83%	0.00%	31	348	379
CL10284.Contig5_All	808663	99.50%	404	37.62%	0.00%	1	362	363
CL10284.Contig6_All	678263	96.91%	1002	39.42%	0.00%	28	731	759
CL10285.Contig1_All	667737	97.63%	1056	35.04%	0.00%	67	717	784
CL10285.Contig2_All	545118	98.69%	1913	37.64%	0.00%	14	1146	1160
CL10285.Contig3_All	607944	96.96%	1775	38.20%	0.00%	0	1199	1199
CL10285.Contig4_All	858947	95.61%	570	34.91%	0.00%	21	523	544
CL10286.Contig1_All	435789	97.54%	285	41.40%	0.00%	138	0	138
CL10286.Contig2_All	209021	98.27%	521	39.54%	0.00%	110	11	121
CL10287.Contig1_All	58846	87.31%	260	37.31%	0.00%	0	17	17
CL10287.Contig2_All	453222	99.37%	2551	38.26%	0.00%	287	998	1285
CL10288.Contig10_All	761027	99.22%	3067	39.71%	0.00%	0	2597	2597
CL10288.Contig11_All	907234	99.65%	3955	40.46%	0.00%	22	3967	3989
CL10288.Contig1_All	481654	98.86%	1052	40.78%	0.00%	0	563	563
CL10288.Contig2_All	948423	98.76%	3234	40.20%	0.00%	0	3408	3408
CL10288.Contig3_All	692154	99.72%	2479	41.91%	0.00%	46	1861	1907
CL10288.Contig4_All	887358	98.78%	3691	41.70%	0.00%	2	3640	3642
CL10288.Contig5_All	886444	98.44%	3718	40.40%	0.00%	0	3662	3662
CL10288.Contig6_All	734951	99.18%	2937	40.14%	0.00%	0	2408	2408
CL10288.Contig7_All	767850	99.60%	4958	39.07%	0.00%	0	4230	4230
CL10288.Contig8_All	665410	98.85%	6072	41.72%	0.00%	28	4463	4491
CL10288.Contig9_All	640691	99.34%	2256	40.43%	0.00%	1	1605	1606
CL10289.Contig1_All	392163	99.69%	319	52.66%	0.00%	139	0	139
CL10289.Contig2_All	335714	89.95%	378	51.59%	0.00%	141	0	141
CL1029.Contig1_All	455602	99.92%	2401	40.65%	0.00%	2	1214	1216
CL1029.Contig2_All	252816	99.90%	1928	39.26%	0.00%	0	543	543
CL10290.Contig1_All	772222	99.07%	648	39.35%	0.00%	496	60	556
CL10290.Contig2_All	397059	99.51%	204	33.33%	0.00%	62	28	90
CL10291.Contig10_All	578745	98.22%	1801	37.09%	0.00%	630	531	1161
CL10291.Contig11_All	146939	98.98%	588	36.56%	0.00%	0	96	96
CL10291.Contig12_All	131915	98.58%	423	35.93%	0.00%	0	62	62
CL10291.Contig13_All	256498	99.36%	1242	37.68%	0.00%	21	334	355
CL10291.Contig1_All	445319	95.47%	1346	34.70%	0.00%	0	666	666
CL10291.Contig2_All	528967	98.77%	1462	37.89%	0.00%	0	860	860
CL10291.Contig3_All	313586	94.36%	1082	34.10%	0.00%	0	377	377
CL10291.Contig4_All	444110	98.23%	1640	36.65%	0.00%	309	501	810
CL10291.Contig5_All	676760	97.99%	895	35.20%	0.00%	2	671	673
CL10291.Contig6_All	762804	98.45%	1159	35.63%	0.00%	2	982	984
CL10291.Contig7_All	325998	99.37%	2861	36.95%	0.00%	0	1037	1037
CL10291.Contig8_All	396518	99.42%	3125	36.96%	0.00%	0	1382	1382
CL10291.Contig9_All	281293	99.96%	2614	37.07%	0.00%	0	817	817
CL10292.Contig1_All	814473	99.98%	5891	39.84%	0.00%	882	4455	5337
CL10292.Contig2_All	195503	99.38%	1610	38.76%	0.00%	351	0	351
CL10293.Contig1_All	945324	96.69%	695	41.01%	0.00%	579	151	730
CL10293.Contig2_All	1428319	88.79%	339	37.17%	0.00%	538	0	538
CL10293.Contig3_All	12375719	99.68%	313	37.38%	0.00%	4304	0	4304
CL10293.Contig4_All	1181763	98.18%	329	37.08%	0.00%	281	151	432
CL10294.Contig1_All	115016	93.61%	313	38.34%	0.00%	20	20	40
CL10294.Contig2_All	816535	98.42%	1391	38.61%	0.00%	14	1248	1262
CL10294.Contig3_All	660029	98.72%	1718	38.30%	0.00%	10	1251	1261
CL10294.Contig4_All	325554	97.55%	857	38.86%	0.00%	0	310	310
CL10294.Contig5_All	237458	98.23%	1184	38.34%	0.00%	4	309	313
CL10295.Contig1_All	135811	98.99%	993	43.30%	0.00%	76	74	150
CL10296.Contig1_All	77459	97.95%	244	39.34%	0.00%	21	0	21
CL10296.Contig2_All	233182	99.73%	1100	41.36%	0.00%	42	243	285
CL10296.Contig3_All	204300	98.60%	1000	43.60%	0.00%	74	153	227
CL10296.Contig4_All	120650	99.15%	939	41.64%	0.00%	28	98	126
CL10296.Contig5_All	109335	80.82%	782	44.88%	0.00%	74	21	95
CL10296.Contig6_All	93000	99.11%	900	42.78%	0.00%	0	93	93
CL10296.Contig7_All	76495	90.24%	953	43.55%	0.00%	49	32	81
CL10296.Contig8_All	214721	98.58%	985	43.76%	0.00%	4	231	235
CL10297.Contig1_All	303158	93.33%	570	40.88%	0.00%	184	8	192
CL10297.Contig2_All	91367	99.58%	944	33.05%	0.00%	90	7	97
CL10298.Contig1_All	195652	99.00%	299	38.13%	0.00%	65	0	65
CL10298.Contig2_All	915010	99.90%	1988	38.28%	0.00%	606	1420	2026
CL10299.Contig1_All	1066026	99.29%	1555	43.54%	0.00%	1199	653	1852
CL10299.Contig2_All	1774556	98.95%	1240	39.92%	0.00%	4	2449	2453
CL10299.Contig3_All	1518322	99.15%	1538	39.08%	0.00%	4	2591	2595
CL10299.Contig4_All	1546217	99.11%	1454	39.34%	0.00%	20	2478	2498
CL10299.Contig5_All	1186755	99.59%	2416	35.55%	0.00%	198	2994	3192
CL103.Contig10_All	214679	95.64%	436	36.47%	0.00%	23	81	104
CL103.Contig11_All	155844	93.51%	231	38.10%	0.00%	0	40	40
CL103.Contig12_All	165870	94.88%	293	38.57%	0.00%	2	52	54
CL103.Contig1_All	394440	98.56%	3475	40.49%	0.00%	2	1527	1529
CL103.Contig2_All	393965	98.94%	3397	40.42%	0.00%	6	1481	1487
CL103.Contig3_All	353765	99.01%	3320	40.57%	0.00%	0	1305	1305
CL103.Contig4_All	344965	99.03%	3398	40.64%	0.00%	0	1303	1303
CL103.Contig5_All	429114	98.69%	2133	41.63%	0.00%	0	1017	1017
CL103.Contig6_All	470800	98.76%	2250	41.60%	0.00%	0	1177	1177
CL103.Contig7_All	491022	98.71%	2172	41.53%	0.00%	0	1185	1185
CL103.Contig8_All	410719	98.73%	2211	41.70%	0.00%	0	1009	1009
CL103.Contig9_All	378204	99.44%	3414	40.42%	0.00%	89	1346	1435
CL1030.Contig1_All	256975	99.70%	2301	40.63%	0.00%	16	641	657
CL1030.Contig2_All	73905	97.26%	548	38.87%	0.00%	0	45	45
CL1030.Contig3_All	146437	99.05%	842	43.35%	0.00%	4	134	138
CL1030.Contig4_All	127819	98.74%	871	43.97%	0.00%	12	112	124
CL10300.Contig10_All	287187	99.12%	2037	37.60%	0.00%	28	622	650
CL10300.Contig11_All	358278	99.46%	1469	39.41%	0.00%	0	585	585
CL10300.Contig12_All	417231	99.18%	1950	38.97%	0.00%	0	904	904
CL10300.Contig13_All	408983	99.05%	1681	39.74%	0.00%	0	764	764
CL10300.Contig14_All	164019	93.46%	428	41.59%	0.00%	0	78	78
CL10300.Contig15_All	442458	99.11%	1790	39.33%	0.00%	0	880	880
CL10300.Contig16_All	439691	98.95%	1521	40.24%	0.00%	0	744	744
CL10300.Contig1_All	381702	99.78%	1351	37.90%	0.00%	0	573	573
CL10300.Contig2_All	309440	99.77%	1303	37.53%	0.00%	6	442	448
CL10300.Contig3_All	390150	99.70%	2000	39.15%	0.00%	0	867	867
CL10300.Contig4_All	332980	99.67%	1792	39.29%	0.00%	0	663	663
CL10300.Contig5_All	540702	99.61%	1538	39.14%	0.00%	0	924	924
CL10300.Contig6_All	322500	99.69%	1952	38.93%	0.00%	0	700	700
CL10300.Contig7_All	412826	99.67%	1840	39.51%	0.00%	0	844	844
CL10300.Contig8_All	423435	99.52%	1677	39.24%	0.00%	0	789	789
CL10300.Contig9_All	453263	99.47%	1517	39.68%	0.00%	0	764	764
CL10301.Contig10_All	460676	95.98%	1938	35.60%	0.00%	0	997	997
CL10301.Contig11_All	412581	95.68%	1852	35.69%	0.00%	0	849	849
CL10301.Contig12_All	516986	99.91%	1095	38.08%	0.00%	0	629	629
CL10301.Contig13_All	454994	99.26%	811	40.44%	0.00%	0	410	410
CL10301.Contig14_All	342884	97.57%	1567	36.63%	0.00%	2	595	597
CL10301.Contig15_All	189677	98.06%	465	33.33%	0.00%	7	91	98
CL10301.Contig1_All	357302	95.20%	2231	35.10%	0.00%	51	835	886
CL10301.Contig2_All	85610	96.83%	410	38.29%	0.00%	6	33	39
CL10301.Contig3_All	421837	98.29%	1927	35.70%	0.00%	0	904	904
CL10301.Contig4_All	395003	98.21%	1841	35.80%	0.00%	0	808	808
CL10301.Contig5_All	372958	97.70%	1653	36.48%	0.00%	2	683	685
CL10301.Contig6_All	503679	99.33%	897	39.80%	0.00%	0	502	502
CL10301.Contig7_All	583438	99.92%	1181	37.76%	0.00%	0	771	771
CL10301.Contig8_All	392866	94.86%	1654	36.34%	0.00%	0	722	722
CL10301.Contig9_All	361607	94.58%	1568	36.48%	0.00%	0	630	630
CL10302.Contig1_All	127948	94.99%	619	37.00%	0.00%	29	59	88
CL10302.Contig2_All	552140	97.41%	771	36.58%	0.00%	76	397	473
CL10302.Contig3_All	427692	88.03%	585	33.33%	0.00%	269	9	278
CL10302.Contig4_All	513827	94.72%	1761	40.49%	0.00%	733	273	1006
CL10302.Contig5_All	273892	97.50%	961	36.63%	0.00%	197	98	295
CL10302.Contig6_All	629218	98.64%	1177	37.38%	0.00%	411	412	823
CL10302.Contig7_All	413411	96.83%	947	37.28%	0.00%	311	124	435
CL10302.Contig8_All	372517	94.87%	604	35.76%	0.00%	191	59	250
CL10303.Contig1_All	593385	98.76%	1288	37.11%	0.00%	146	704	850
CL10303.Contig2_All	310000	88.89%	540	35.00%	0.00%	0	186	186
CL10304.Contig1_All	206582	99.24%	1185	33.76%	0.00%	12	260	272
CL10304.Contig2_All	139949	98.10%	791	38.81%	0.00%	25	98	123
CL10304.Contig3_All	127441	96.22%	1137	37.03%	0.00%	0	161	161
CL10304.Contig4_All	142500	96.74%	1320	33.86%	0.00%	0	209	209
CL10304.Contig5_All	139490	96.96%	1413	33.26%	0.00%	0	219	219
CL10304.Contig6_All	174338	99.32%	1314	37.52%	0.00%	0	255	255
CL10305.Contig1_All	648924	99.52%	2518	40.03%	0.00%	414	1402	1816
CL10305.Contig2_All	813873	97.43%	1557	36.67%	0.00%	35	1373	1408
CL10305.Contig3_All	825832	97.28%	1581	38.33%	0.00%	19	1438	1457
CL10306.Contig1_All	281517	99.84%	633	35.07%	0.00%	0	198	198
CL10306.Contig2_All	271862	99.86%	725	33.38%	0.00%	0	219	219
CL10306.Contig3_All	277548	99.87%	775	33.03%	0.00%	2	237	239
CL10306.Contig4_All	269839	99.88%	867	31.83%	0.00%	2	258	260
CL10306.Contig5_All	348876	99.81%	534	37.45%	0.00%	0	207	207
CL10306.Contig6_All	327796	99.84%	626	35.14%	0.00%	0	228	228
CL10306.Contig7_All	302109	97.72%	569	34.97%	0.00%	18	173	191
CL10307.Contig1_All	443149	96.47%	2890	36.09%	0.00%	0	1423	1423
CL10307.Contig2_All	309160	99.05%	524	36.07%	0.00%	76	104	180
CL10307.Contig3_All	342857	99.32%	882	35.71%	0.00%	0	336	336
CL10307.Contig4_All	537403	99.78%	1802	35.57%	0.00%	0	1076	1076
CL10307.Contig5_All	312181	99.88%	862	36.31%	0.00%	0	299	299
CL10307.Contig6_All	523323	99.89%	939	35.89%	0.00%	0	546	546
CL10307.Contig7_All	498590	99.44%	1426	35.90%	0.00%	0	790	790
CL10307.Contig8_All	501274	99.41%	1876	35.29%	0.00%	0	1045	1045
CL10307.Contig9_All	255662	99.15%	936	35.68%	0.00%	0	266	266
CL10308.Contig1_All	805909	98.23%	1980	36.82%	0.00%	6	1767	1773
CL10308.Contig2_All	845222	97.86%	1873	37.43%	0.00%	0	1759	1759
CL10308.Contig3_All	890611	99.20%	1865	37.53%	0.00%	31	1820	1851
CL10308.Contig4_All	630749	99.39%	2135	38.97%	0.00%	74	1426	1500
CL10309.Contig1_All	307663	98.03%	813	37.88%	0.00%	2	276	278
CL10309.Contig2_All	217258	97.99%	795	40.13%	0.00%	4	188	192
CL10309.Contig3_All	473019	97.47%	1146	40.58%	0.00%	10	593	603
CL10309.Contig4_All	142516	98.26%	461	36.23%	0.00%	73	0	73
CL10309.Contig5_All	305467	98.18%	439	37.36%	0.00%	4	145	149
CL1031.Contig1_All	705607	99.58%	1177	39.25%	0.00%	4	921	925
CL1031.Contig2_All	278956	96.08%	613	38.34%	0.00%	0	190	190
CL1031.Contig3_All	49367	92.41%	237	45.57%	0.00%	13	0	13
CL1031.Contig4_All	56623	68.54%	302	46.03%	0.00%	0	19	19
CL10310.Contig10_All	197041	99.26%	676	40.98%	0.00%	0	148	148
CL10310.Contig11_All	440661	99.67%	1514	43.66%	0.00%	0	746	746
CL10310.Contig12_All	418223	99.39%	1317	40.55%	0.00%	0	612	612
CL10310.Contig13_All	425036	99.64%	1370	43.87%	0.00%	4	643	647
CL10310.Contig14_All	430719	99.35%	1237	41.23%	0.00%	2	590	592
CL10310.Contig15_All	191754	99.29%	707	40.03%	0.00%	0	151	151
CL10310.Contig16_All	193266	99.36%	787	39.01%	0.00%	0	169	169
CL10310.Contig1_All	1682186	96.76%	741	36.84%	0.00%	0	1385	1385
CL10310.Contig2_All	1199194	98.75%	1116	37.90%	0.00%	0	1487	1487
CL10310.Contig3_All	1023666	99.23%	1424	40.73%	0.00%	0	1622	1622
CL10310.Contig4_All	1346406	98.88%	1252	38.34%	0.00%	0	1873	1873
CL10310.Contig5_All	1445081	98.29%	1169	38.24%	0.00%	0	1877	1877
CL10310.Contig6_All	1158513	99.29%	1560	40.83%	0.00%	0	2012	2012
CL10310.Contig7_All	1299032	98.06%	1033	37.75%	0.00%	0	1491	1491
CL10310.Contig8_All	934570	99.27%	1510	39.27%	0.00%	0	1568	1568
CL10310.Contig9_All	1072400	99.33%	1646	39.49%	0.00%	0	1962	1962
CL10311.Contig1_All	283800	99.38%	1784	36.83%	0.00%	44	520	564
CL10311.Contig2_All	23824	84.71%	340	33.24%	0.00%	0	9	9
CL10311.Contig3_All	86897	97.93%	435	32.64%	0.00%	2	40	42
CL10311.Contig4_All	148451	98.11%	1059	34.47%	0.00%	14	161	175
CL10311.Contig5_All	172697	99.56%	1583	33.86%	0.00%	25	279	304
CL10311.Contig6_All	177497	99.45%	1442	34.12%	0.00%	45	241	286
CL10311.Contig7_All	488339	99.95%	1993	36.43%	0.00%	34	1050	1084
CL10311.Contig8_All	16143	70.40%	223	41.26%	0.00%	0	4	4
CL10312.Contig1_All	698585	99.95%	2070	42.17%	0.00%	815	795	1610
CL10312.Contig2_All	776017	99.62%	2360	40.89%	0.00%	516	1524	2040
CL10312.Contig3_All	441872	99.34%	609	33.17%	0.00%	123	176	299
CL10312.Contig4_All	66372	99.41%	339	33.33%	0.00%	5	20	25
CL10313.Contig1_All	416707	99.33%	2253	33.29%	0.00%	43	1001	1044
CL10313.Contig2_All	59524	98.15%	378	32.28%	0.00%	0	25	25
CL10313.Contig3_All	60174	93.02%	344	32.27%	0.00%	13	10	23
CL10314.Contig1_All	702817	99.84%	639	40.69%	0.00%	153	346	499
CL10314.Contig2_All	1813621	99.91%	1135	38.68%	0.00%	1950	346	2296
CL10315.Contig1_All	1595837	98.19%	1218	39.57%	0.00%	71	2089	2160
CL10316.Contig1_All	153775	98.54%	755	42.78%	0.00%	44	85	129
CL10316.Contig2_All	39706	88.73%	204	46.08%	0.00%	9	0	9
CL10316.Contig3_All	172340	98.58%	282	42.91%	0.00%	54	0	54
CL10317.Contig1_All	408657	98.23%	566	37.28%	0.00%	55	202	257
CL10317.Contig2_All	514856	97.12%	451	34.81%	0.00%	49	209	258
CL10318.Contig1_All	109334	99.19%	2704	40.27%	0.00%	314	15	329
CL10319.Contig1_All	125721	98.01%	1304	39.26%	0.00%	183	0	183
CL10319.Contig2_All	50000	98.94%	378	37.30%	0.00%	21	0	21
CL1032.Contig1_All	102952	92.62%	271	40.59%	0.00%	31	0	31
CL1032.Contig2_All	402632	95.53%	380	33.42%	0.00%	170	0	170
CL1032.Contig3_All	273352	88.54%	349	33.81%	0.00%	60	46	106
CL10320.Contig1_All	198375	95.78%	806	38.71%	0.00%	93	86	179
CL10321.Contig10_All	546232	96.67%	1473	38.22%	0.00%	6	888	894
CL10321.Contig11_All	522357	97.69%	1561	39.27%	0.00%	0	906	906
CL10321.Contig12_All	114012	92.51%	521	37.43%	0.00%	0	66	66
CL10321.Contig13_All	151236	93.25%	607	38.22%	0.00%	2	100	102
CL10321.Contig14_All	66134	76.36%	313	37.38%	0.00%	0	23	23
CL10321.Contig15_All	63122	90.27%	442	38.24%	0.00%	0	31	31
CL10321.Contig16_All	60251	91.21%	478	38.70%	0.00%	0	32	32
CL10321.Contig17_All	133269	95.58%	520	40.38%	0.00%	12	65	77
CL10321.Contig18_All	506304	98.93%	1588	39.86%	0.00%	4	890	894
CL10321.Contig19_All	154545	98.48%	1188	36.36%	0.00%	0	204	204
CL10321.Contig1_All	530690	98.36%	1160	39.74%	0.00%	0	684	684
CL10321.Contig20_All	443245	99.81%	2065	38.84%	0.00%	0	1017	1017
CL10321.Contig21_All	467070	98.02%	1819	38.15%	0.00%	0	944	944
CL10321.Contig22_All	470135	98.06%	1855	38.27%	0.00%	0	969	969
CL10321.Contig23_All	485612	99.78%	1807	39.90%	0.00%	0	975	975
CL10321.Contig24_All	455594	99.82%	2170	38.76%	0.00%	2	1097	1099
CL10321.Contig25_All	421539	99.82%	2228	38.15%	0.00%	0	1044	1044
CL10321.Contig26_All	122899	97.48%	476	34.66%	0.00%	23	42	65
CL10321.Contig27_All	189753	98.70%	849	40.99%	0.00%	0	179	179
CL10321.Contig28_All	507735	98.10%	1629	39.47%	0.00%	0	919	919
CL10321.Contig29_All	490299	99.78%	1340	40.45%	0.00%	0	730	730
CL10321.Contig2_All	533705	96.50%	1344	38.69%	0.00%	0	797	797
CL10321.Contig30_All	94883	87.53%	858	38.58%	0.00%	0	91	91
CL10321.Contig31_All	501746	99.64%	1667	40.43%	0.00%	0	931	931
CL10321.Contig32_All	507235	99.66%	1772	40.41%	0.00%	0	999	999
CL10321.Contig33_All	502007	99.79%	1445	40.42%	0.00%	0	806	806
CL10321.Contig34_All	497835	97.97%	1524	39.44%	0.00%	0	843	843
CL10321.Contig35_All	111197	94.21%	259	32.05%	0.00%	32	0	32
CL10321.Contig36_All	495451	99.77%	1297	40.09%	0.00%	0	714	714
CL10321.Contig37_All	121129	99.13%	691	37.19%	0.00%	0	93	93
CL10321.Contig38_All	188732	96.09%	639	40.22%	0.00%	6	128	134
CL10321.Contig39_All	120321	98.80%	748	38.10%	0.00%	0	100	100
CL10321.Contig3_All	542236	96.76%	1449	38.79%	0.00%	0	873	873
CL10321.Contig40_All	138659	99.14%	701	40.51%	0.00%	0	108	108
CL10321.Contig41_All	510642	99.65%	1729	40.14%	0.00%	0	981	981
CL10321.Contig42_All	128306	98.97%	484	35.95%	0.00%	0	69	69
CL10321.Contig43_All	476532	98.19%	1713	38.12%	0.00%	0	907	907
CL10321.Contig44_All	538626	96.41%	1310	38.85%	0.00%	0	784	784
CL10321.Contig45_All	508065	98.03%	1576	37.69%	0.00%	0	890	890
CL10321.Contig46_All	121739	99.28%	828	38.16%	0.00%	0	112	112
CL10321.Contig47_All	453792	99.79%	1424	38.76%	0.00%	0	718	718
CL10321.Contig48_All	477640	99.68%	1856	39.12%	0.00%	0	985	985
CL10321.Contig49_All	501078	99.78%	1392	38.43%	0.00%	0	775	775
CL10321.Contig4_All	529590	98.52%	1487	39.88%	0.00%	0	875	875
CL10321.Contig50_All	164812	98.62%	796	37.56%	0.00%	0	146	146
CL10321.Contig51_All	141176	94.12%	357	39.78%	0.00%	2	54	56
CL10321.Contig52_All	177543	98.64%	806	40.45%	0.00%	0	159	159
CL10321.Contig53_All	539538	98.59%	1558	40.05%	0.00%	0	934	934
CL10321.Contig54_All	536323	98.31%	1126	39.96%	0.00%	0	671	671
CL10321.Contig55_All	465112	98.07%	1608	38.00%	0.00%	0	831	831
CL10321.Contig56_All	543217	98.46%	1231	39.97%	0.00%	0	743	743
CL10321.Contig57_All	477910	99.66%	1751	39.06%	0.00%	0	933	933
CL10321.Contig58_All	157235	98.82%	933	38.37%	0.00%	0	163	163
CL10321.Contig59_All	119313	98.53%	611	36.99%	0.00%	0	81	81
CL10321.Contig5_All	540711	98.50%	1265	39.76%	0.00%	0	760	760
CL10321.Contig60_All	501539	99.63%	1624	40.15%	0.00%	0	905	905
CL10321.Contig61_All	502566	97.91%	1481	39.10%	0.00%	0	827	827
CL10321.Contig62_All	544452	96.68%	1415	38.94%	0.00%	0	856	856
CL10321.Contig63_All	139130	98.55%	621	40.74%	0.00%	0	96	96
CL10321.Contig64_All	139888	95.88%	534	40.26%	0.00%	2	81	83
CL10321.Contig65_All	467364	99.80%	1529	38.85%	0.00%	0	794	794
CL10321.Contig66_All	534852	98.49%	1453	40.06%	0.00%	0	864	864
CL10321.Contig67_All	512421	98.05%	1586	39.16%	0.00%	0	903	903
CL10321.Contig68_All	133779	99.17%	725	36.97%	0.00%	0	108	108
CL10321.Contig69_All	505759	99.65%	1719	38.80%	0.00%	0	966	966
CL10321.Contig6_All	537626	98.62%	1592	39.89%	0.00%	0	951	951
CL10321.Contig70_All	507133	99.79%	1402	40.09%	0.00%	0	790	790
CL10321.Contig7_All	336338	98.31%	1065	38.97%	0.00%	0	398	398
CL10321.Contig8_All	340101	96.28%	995	38.69%	0.00%	0	376	376
CL10321.Contig9_All	86538	87.02%	208	37.02%	0.00%	0	20	20
CL10322.Contig1_All	342445	99.31%	728	41.48%	0.00%	4	273	277
CL10322.Contig2_All	218986	98.16%	2279	34.53%	0.00%	153	404	557
CL10322.Contig3_All	268706	98.48%	1252	35.46%	0.00%	2	372	374
CL10322.Contig4_All	342363	96.54%	694	40.06%	0.00%	14	250	264
CL10322.Contig5_All	305312	95.96%	817	41.13%	0.00%	27	251	278
CL10323.Contig1_All	582358	99.32%	2201	38.07%	0.00%	0	1427	1427
CL10323.Contig2_All	146875	96.18%	576	38.89%	0.00%	10	84	94
CL10323.Contig3_All	235646	99.62%	1835	38.47%	0.00%	399	84	483
CL10324.Contig10_All	438376	98.94%	1699	38.85%	0.00%	0	828	828
CL10324.Contig11_All	469367	94.37%	1580	39.68%	0.00%	0	824	824
CL10324.Contig12_All	380161	99.62%	2616	37.31%	0.00%	0	1105	1105
CL10324.Contig13_All	446654	98.88%	1614	39.28%	0.00%	0	801	801
CL10324.Contig14_All	484615	94.05%	1495	40.20%	0.00%	0	805	805
CL10324.Contig1_All	251712	99.45%	1986	34.74%	0.00%	211	347	558
CL10324.Contig2_All	379407	99.57%	1855	39.78%	0.00%	0	782	782
CL10324.Contig3_All	387966	99.55%	1770	40.23%	0.00%	0	763	763
CL10324.Contig4_All	311816	95.97%	3101	35.83%	0.00%	26	1049	1075
CL10324.Contig5_All	312028	99.76%	2924	36.46%	0.00%	0	1014	1014
CL10324.Contig6_All	347989	99.92%	2656	36.94%	0.00%	18	1009	1027
CL10324.Contig7_All	295890	84.93%	219	37.90%	0.00%	54	18	72
CL10324.Contig8_All	380315	99.63%	2667	37.16%	0.00%	0	1127	1127
CL10324.Contig9_All	431092	99.70%	1666	38.66%	0.00%	0	798	798
CL10325.Contig1_All	307778	98.65%	2885	36.26%	0.00%	6	982	988
CL10325.Contig2_All	372370	98.16%	2823	36.27%	0.00%	0	1168	1168
CL10325.Contig3_All	1147954	99.78%	3685	36.99%	0.00%	56	4651	4707
CL10325.Contig4_All	140741	95.47%	243	37.45%	0.00%	38	0	38
CL10326.Contig1_All	9042625	96.73%	2998	38.96%	0.00%	30174	0	30174
CL10327.Contig1_All	181102	98.08%	1143	30.45%	0.00%	73	157	230
CL10327.Contig2_All	61818	92.53%	495	29.09%	0.00%	33	1	34
CL10327.Contig3_All	165035	99.00%	1003	28.12%	0.00%	184	0	184
CL10328.Contig1_All	150904	99.30%	996	38.25%	0.00%	0	167	167
CL10328.Contig2_All	147706	99.29%	981	38.12%	0.00%	0	161	161
CL10328.Contig3_All	106306	98.30%	999	38.14%	0.00%	0	118	118
CL10328.Contig4_All	104070	99.54%	1081	37.74%	0.00%	0	125	125
CL10328.Contig5_All	232258	99.69%	651	38.56%	0.00%	62	106	168
CL10328.Contig6_All	240149	96.31%	1409	39.82%	0.00%	244	132	376
CL10329.Contig1_All	302259	99.85%	664	38.86%	0.00%	0	223	223
CL10329.Contig2_All	352669	98.60%	712	39.47%	0.00%	4	275	279
CL1033.Contig1_All	90276	98.16%	977	41.25%	0.00%	41	57	98
CL1033.Contig2_All	117778	93.58%	405	41.73%	0.00%	5	48	53
CL1033.Contig3_All	44923	90.36%	581	39.76%	0.00%	29	0	29
CL1033.Contig4_All	136630	99.72%	718	42.06%	0.00%	35	74	109
CL10330.Contig1_All	226378	96.75%	1016	36.91%	0.00%	146	110	256
CL10330.Contig2_All	275207	98.02%	605	35.54%	0.00%	88	97	185
CL10331.Contig1_All	188976	99.48%	381	37.80%	0.00%	0	80	80
CL10331.Contig2_All	322543	99.04%	519	35.45%	0.00%	50	136	186
CL10332.Contig10_All	542466	96.16%	365	49.04%	0.00%	0	220	220
CL10332.Contig11_All	595725	89.77%	772	40.28%	0.00%	0	511	511
CL10332.Contig12_All	3163378	96.26%	2220	44.50%	0.00%	0	7803	7803
CL10332.Contig13_All	5956029	94.30%	1385	38.56%	0.00%	4	9164	9168
CL10332.Contig14_All	587661	96.40%	389	49.10%	0.00%	0	254	254
CL10332.Contig15_All	3237136	99.55%	2200	44.91%	0.00%	0	7913	7913
CL10332.Contig16_All	803512	85.40%	541	45.29%	0.00%	0	483	483
CL10332.Contig17_All	3300000	99.54%	2175	44.87%	0.00%	0	7975	7975
CL10332.Contig18_All	3225626	96.22%	2195	44.46%	0.00%	0	7867	7867
CL10332.Contig19_All	216279	78.55%	387	47.80%	0.00%	4	89	93
CL10332.Contig1_All	3113377	99.83%	2310	43.98%	0.00%	0	7991	7991
CL10332.Contig20_All	3320921	99.54%	2151	44.82%	0.00%	0	7937	7937
CL10332.Contig21_All	3257123	99.54%	2176	44.85%	0.00%	0	7875	7875
CL10332.Contig22_All	723871	99.35%	930	40.22%	0.00%	0	748	748
CL10332.Contig23_All	6066586	99.56%	1365	39.12%	0.00%	0	9201	9201
CL10332.Contig24_All	6174343	99.56%	1363	38.74%	0.00%	0	9351	9351
CL10332.Contig25_All	6149359	99.55%	1341	38.93%	0.00%	0	9163	9163
CL10332.Contig26_All	6089762	99.57%	1387	38.93%	0.00%	0	9385	9385
CL10332.Contig27_All	2944444	99.56%	1377	38.42%	0.00%	0	4505	4505
CL10332.Contig28_All	1208714	99.61%	1789	37.45%	0.00%	335	2076	2411
CL10332.Contig29_All	2128736	99.65%	1733	37.10%	0.00%	0	4099	4099
CL10332.Contig2_All	3173435	99.82%	2285	43.94%	0.00%	0	8057	8057
CL10332.Contig30_All	778104	98.53%	886	39.16%	0.00%	0	766	766
CL10332.Contig31_All	1111603	98.02%	655	42.90%	0.00%	6	803	809
CL10332.Contig32_All	3234074	99.51%	1215	38.93%	0.00%	0	4366	4366
CL10332.Contig33_All	3516801	99.68%	1244	39.07%	0.00%	2	4859	4861
CL10332.Contig34_All	3569754	98.52%	1220	38.85%	0.00%	0	4839	4839
CL10332.Contig35_All	3209975	99.50%	1193	39.15%	0.00%	0	4255	4255
CL10332.Contig36_All	609954	98.50%	864	39.47%	0.00%	0	586	586
CL10332.Contig37_All	3589243	98.55%	1242	38.65%	0.00%	0	4954	4954
CL10332.Contig38_All	885782	97.95%	633	43.44%	0.00%	0	623	623
CL10332.Contig3_All	3135827	99.21%	2286	43.92%	0.00%	0	7965	7965
CL10332.Contig4_All	3001400	99.78%	2315	43.54%	0.00%	98	7628	7726
CL10332.Contig5_All	3196771	99.20%	2261	43.87%	0.00%	0	8031	8031
CL10332.Contig6_All	630874	99.42%	1030	38.83%	0.00%	0	722	722
CL10332.Contig7_All	866208	99.25%	799	41.80%	0.00%	0	769	769
CL10332.Contig8_All	1030043	99.14%	699	44.06%	0.00%	0	800	800
CL10332.Contig9_All	2026013	99.24%	1051	40.91%	0.00%	0	2366	2366
CL10333.Contig1_All	204883	99.86%	1454	38.03%	0.00%	0	331	331
CL10333.Contig2_All	252148	99.04%	2188	38.03%	0.00%	0	613	613
CL1034.Contig1_All	225117	99.94%	3086	39.21%	0.00%	285	491	776
CL1034.Contig2_All	342558	99.84%	1290	38.53%	0.00%	10	481	491
CL1035.Contig1_All	32432	99.10%	222	42.34%	0.00%	8	0	8
CL1035.Contig2_All	115556	96.54%	405	48.40%	0.00%	52	0	52
CL1036.Contig10_All	445549	97.91%	1820	41.48%	0.00%	0	901	901
CL1036.Contig11_All	444457	98.10%	1786	41.10%	0.00%	0	882	882
CL1036.Contig12_All	844451	99.42%	3451	39.24%	0.00%	0	3238	3238
CL1036.Contig13_All	223923	98.80%	418	37.80%	0.00%	39	65	104
CL1036.Contig14_All	150334	97.55%	449	37.86%	0.00%	6	69	75
CL1036.Contig15_All	848248	98.47%	3390	38.82%	0.00%	0	3199	3199
CL1036.Contig16_All	854104	98.43%	3314	38.71%	0.00%	0	3145	3145
CL1036.Contig17_All	814587	98.54%	3551	38.95%	0.00%	0	3214	3214
CL1036.Contig18_All	714753	98.82%	4391	39.40%	0.00%	0	3489	3489
CL1036.Contig1_All	806121	99.70%	4640	39.81%	0.00%	0	4156	4156
CL1036.Contig2_All	780689	99.71%	4877	39.92%	0.00%	0	4231	4231
CL1036.Contig3_All	413282	99.63%	3787	41.06%	0.00%	0	1739	1739
CL1036.Contig4_All	798092	99.70%	4716	39.86%	0.00%	0	4182	4182
CL1036.Contig5_All	900276	99.82%	3372	38.76%	0.00%	0	3378	3378
CL1036.Contig6_All	904369	99.82%	3296	38.65%	0.00%	0	3312	3312
CL1036.Contig7_All	826827	98.05%	3691	38.72%	0.00%	8	3383	3391
CL1036.Contig8_All	445343	97.94%	1849	41.32%	0.00%	0	915	915
CL1036.Contig9_All	447695	98.06%	1757	41.26%	0.00%	0	874	874
CL1037.Contig1_All	73973	91.78%	219	40.18%	0.00%	18	0	18
CL1037.Contig2_All	665370	98.61%	864	38.77%	0.00%	51	588	639
CL1037.Contig3_All	628974	99.81%	2105	38.86%	0.00%	417	1055	1472
CL1037.Contig4_All	758497	97.46%	865	34.91%	0.00%	36	693	729
CL1037.Contig5_All	737778	98.11%	1377	39.22%	0.00%	99	1030	1129
CL1038.Contig1_All	1222465	99.42%	868	34.45%	0.00%	77	1102	1179
CL1038.Contig2_All	275870	87.83%	460	36.74%	0.00%	0	141	141
CL1038.Contig3_All	735968	97.42%	620	37.26%	0.00%	0	507	507
CL1038.Contig4_All	101953	98.83%	256	35.55%	0.00%	29	0	29
CL1038.Contig5_All	294278	93.19%	734	37.19%	0.00%	2	238	240
CL1038.Contig6_All	383882	97.48%	912	33.44%	0.00%	34	355	389
CL1038.Contig7_All	1117884	97.38%	917	35.33%	0.00%	30	1109	1139
CL1038.Contig8_All	376335	95.20%	562	38.08%	0.00%	20	215	235
CL1039.Contig1_All	260671	99.54%	656	39.02%	0.00%	0	190	190
CL1039.Contig2_All	255789	99.47%	570	39.12%	0.00%	0	162	162
CL1039.Contig3_All	296970	99.16%	594	39.73%	0.00%	0	196	196
CL1039.Contig4_All	368182	99.27%	550	40.55%	0.00%	0	225	225
CL1039.Contig5_All	297638	99.02%	508	39.96%	0.00%	0	168	168
CL1039.Contig6_All	240101	98.49%	596	39.93%	0.00%	0	159	159
CL1039.Contig7_All	676210	99.53%	1488	42.67%	0.00%	0	1118	1118
CL1039.Contig8_All	693479	99.67%	1506	43.43%	0.00%	69	1099	1168
CL1039.Contig9_All	700256	98.99%	1679	42.88%	0.00%	195	1113	1308
CL104.Contig1_All	438778	98.97%	1064	34.02%	0.00%	157	362	519
CL104.Contig2_All	471752	98.04%	662	36.25%	0.00%	16	331	347
CL1040.Contig1_All	385682	99.54%	1533	34.57%	0.00%	95	562	657
CL1040.Contig2_All	369231	99.06%	741	39.14%	0.00%	44	260	304
CL1040.Contig3_All	367556	95.64%	1559	35.66%	0.00%	17	620	637
CL1040.Contig4_All	2126525	99.57%	1154	37.00%	0.00%	2730	0	2730
CL1040.Contig5_All	449577	99.09%	994	37.12%	0.00%	35	462	497
CL1041.Contig1_All	539140	98.26%	2302	41.05%	0.00%	2	1377	1379
CL1041.Contig2_All	788281	98.70%	1152	37.33%	0.00%	2	1007	1009
CL1041.Contig3_All	639887	97.04%	1418	36.60%	0.00%	2	1007	1009
CL1041.Contig4_All	518682	99.44%	2314	40.97%	0.00%	8	1333	1341
CL1042.Contig1_All	57203	97.03%	236	36.02%	0.00%	15	0	15
CL1042.Contig2_All	131207	97.04%	439	35.99%	0.00%	64	0	64
CL1043.Contig1_All	4547585	99.79%	944	36.65%	0.00%	2302	2471	4773
CL1043.Contig2_All	3316426	99.31%	1013	36.43%	0.00%	307	3427	3734
CL1044.Contig1_All	79042	92.02%	501	35.73%	0.00%	29	15	44
CL1044.Contig2_All	155882	99.89%	896	37.39%	0.00%	129	28	157
CL1045.Contig1_All	538121	99.92%	2549	40.17%	0.00%	32	1495	1527
CL1045.Contig2_All	677325	99.95%	1839	38.28%	0.00%	19	1365	1384
CL1046.Contig1_All	674112	99.93%	1532	33.49%	0.00%	2	1146	1148
CL1046.Contig2_All	608270	99.86%	1439	33.70%	0.00%	12	963	975
CL1046.Contig3_All	713389	99.11%	1009	34.39%	0.00%	140	660	800
CL1046.Contig4_All	673448	98.97%	580	33.62%	0.00%	2	432	434
CL1046.Contig5_All	329621	96.90%	871	34.67%	0.00%	6	313	319
CL1046.Contig6_All	628079	97.87%	609	34.98%	0.00%	6	419	425
CL1046.Contig7_All	553846	98.79%	741	33.74%	0.00%	0	456	456
CL1047.Contig10_All	935386	99.81%	2111	35.53%	0.00%	0	2194	2194
CL1047.Contig11_All	1127234	99.85%	2657	34.70%	0.00%	0	3328	3328
CL1047.Contig12_All	1100864	99.84%	2455	35.23%	0.00%	0	3006	3006
CL1047.Contig13_All	1932840	99.32%	2644	34.91%	0.00%	183	5497	5680
CL1047.Contig1_All	2171718	99.83%	1770	36.72%	0.00%	2	4270	4272
CL1047.Contig2_All	2132025	99.87%	2316	35.54%	0.00%	0	5488	5488
CL1047.Contig3_All	2468103	99.83%	1207	37.53%	0.00%	0	3310	3310
CL1047.Contig4_All	2451276	99.84%	1238	37.48%	0.00%	0	3374	3374
CL1047.Contig5_All	2190298	99.86%	2145	36.22%	0.00%	0	5224	5224
CL1047.Contig6_All	2194986	99.86%	2114	36.23%	0.00%	8	5150	5158
CL1047.Contig7_All	2248845	99.87%	2278	36.04%	0.00%	30	5676	5706
CL1047.Contig8_All	2256374	99.83%	1732	37.41%	0.00%	14	4331	4345
CL1047.Contig9_All	880581	99.79%	1909	36.30%	0.00%	0	1871	1871
CL1048.Contig1_All	205839	89.05%	411	53.04%	0.00%	84	10	94
CL1048.Contig2_All	50883	77.74%	283	54.77%	0.00%	6	10	16
CL1049.Contig1_All	544612	99.47%	1522	42.71%	0.00%	8	913	921
CL1049.Contig2_All	528505	99.53%	1706	41.50%	0.00%	10	992	1002
CL1049.Contig3_All	563141	99.49%	1557	42.52%	0.00%	2	973	975
CL1049.Contig4_All	521335	99.52%	1671	41.65%	0.00%	0	970	970
CL105.Contig1_All	131599	95.56%	1826	31.60%	0.00%	22	245	267
CL105.Contig2_All	729147	99.92%	2381	35.66%	0.00%	0	1929	1929
CL105.Contig3_All	718734	99.92%	2362	35.77%	0.00%	2	1887	1889
CL105.Contig4_All	198409	97.12%	1320	33.33%	0.00%	0	291	291
CL105.Contig5_All	235922	97.16%	1339	33.16%	0.00%	4	347	351
CL105.Contig6_All	491637	99.58%	3366	34.02%	0.00%	157	1684	1841
CL1050.Contig1_All	431062	99.40%	499	35.87%	0.00%	81	158	239
CL1050.Contig2_All	362195	99.59%	738	33.74%	0.00%	0	297	297
CL1050.Contig3_All	334783	98.39%	621	35.91%	0.00%	0	231	231
CL1050.Contig4_All	282669	99.64%	843	33.69%	0.00%	2	263	265
CL1050.Contig5_All	476163	98.06%	516	36.43%	0.00%	10	263	273
CL1050.Contig6_All	389953	99.53%	637	35.48%	0.00%	3	273	276
CL1051.Contig10_All	1101714	98.70%	1459	39.68%	0.00%	0	1786	1786
CL1051.Contig11_All	870915	98.84%	1640	39.45%	0.00%	0	1587	1587
CL1051.Contig12_All	457052	97.74%	1150	39.04%	0.00%	0	585	585
CL1051.Contig13_All	604572	98.29%	1577	40.01%	0.00%	22	1043	1065
CL1051.Contig14_All	652717	99.86%	714	41.88%	0.00%	0	518	518
CL1051.Contig1_All	537708	99.78%	912	42.21%	0.00%	0	545	545
CL1051.Contig2_All	999231	99.93%	1430	41.61%	0.00%	0	1589	1589
CL1051.Contig3_All	1298415	99.92%	1249	42.19%	0.00%	0	1808	1808
CL1051.Contig4_All	800176	99.65%	568	43.66%	0.00%	0	505	505
CL1051.Contig5_All	547467	99.89%	900	42.00%	0.00%	6	542	548
CL1051.Contig6_All	640909	99.72%	726	42.15%	0.00%	0	517	517
CL1051.Contig7_All	633820	99.73%	754	43.37%	0.00%	0	531	531
CL1051.Contig8_All	1006695	97.51%	1407	40.16%	0.00%	0	1575	1575
CL1051.Contig9_All	623226	97.70%	1522	39.62%	0.00%	76	979	1055
CL1052.Contig1_All	112824	96.26%	4551	38.61%	0.00%	36	535	571
CL1052.Contig2_All	103716	95.42%	3714	38.26%	0.00%	3	425	428
CL1052.Contig3_All	107040	96.36%	4676	38.41%	0.00%	12	545	557
CL1052.Contig4_All	163973	98.56%	1601	37.48%	0.00%	15	277	292
CL1052.Contig5_All	72125	92.92%	861	37.17%	0.00%	69	0	69
CL1053.Contig10_All	1524499	99.10%	1898	40.62%	0.00%	0	3215	3215
CL1053.Contig11_All	1459555	99.08%	1528	39.92%	0.00%	0	2478	2478
CL1053.Contig12_All	1531788	99.06%	1812	40.89%	0.00%	0	3084	3084
CL1053.Contig13_All	1723844	99.17%	1683	40.58%	0.00%	0	3224	3224
CL1053.Contig14_All	1331436	99.11%	1915	40.21%	0.00%	0	2833	2833
CL1053.Contig15_All	1599820	99.16%	1668	40.41%	0.00%	0	2965	2965
CL1053.Contig16_All	2196114	98.84%	1814	40.96%	0.00%	2685	1748	4433
CL1053.Contig1_All	909820	98.48%	1386	41.99%	0.00%	712	693	1405
CL1053.Contig2_All	1448141	99.13%	1614	39.65%	0.00%	0	2597	2597
CL1053.Contig3_All	1431696	99.16%	2016	40.13%	0.00%	0	3207	3207
CL1053.Contig4_All	1497144	99.22%	1786	39.87%	0.00%	0	2971	2971
CL1053.Contig5_All	1270972	98.97%	1657	40.31%	0.00%	0	2340	2340
CL1053.Contig6_All	1705879	99.21%	1769	40.31%	0.00%	0	3353	3353
CL1053.Contig7_All	1595390	99.26%	1887	39.80%	0.00%	0	3345	3345
CL1053.Contig8_All	1343754	99.07%	1513	39.72%	0.00%	0	2259	2259
CL1053.Contig9_All	1170347	98.96%	1642	40.13%	0.00%	0	2137	2137
CL1054.Contig10_All	597404	99.72%	1764	37.98%	0.00%	22	1156	1178
CL1054.Contig11_All	488509	99.77%	2146	38.49%	0.00%	40	1125	1165
CL1054.Contig12_All	98294	97.61%	293	36.52%	0.00%	32	0	32
CL1054.Contig13_All	842891	99.88%	851	34.43%	0.00%	0	797	797
CL1054.Contig14_All	1004564	95.23%	482	37.34%	0.00%	6	532	538
CL1054.Contig1_All	173872	98.55%	1521	31.69%	0.00%	0	294	294
CL1054.Contig2_All	185496	98.64%	1614	31.72%	0.00%	0	333	333
CL1054.Contig3_All	423373	99.11%	338	34.32%	0.00%	158	1	159
CL1054.Contig4_All	192495	95.87%	533	35.46%	0.00%	80	34	114
CL1054.Contig5_All	1724069	99.81%	1037	35.29%	0.00%	177	1810	1987
CL1054.Contig6_All	1984105	99.99%	10850	32.03%	0.00%	3256	20751	24007
CL1054.Contig7_All	757456	99.96%	2807	33.24%	0.00%	889	1566	2455
CL1054.Contig8_All	576782	99.91%	1128	34.93%	0.00%	2	721	723
CL1054.Contig9_All	1408696	98.23%	621	38.65%	0.00%	0	972	972
CL1055.Contig1_All	1176292	99.54%	2160	38.66%	0.00%	2574	256	2830
CL1055.Contig2_All	393072	99.70%	664	38.40%	0.00%	34	256	290
CL1056.Contig10_All	179030	98.84%	2413	36.10%	0.00%	0	480	480
CL1056.Contig11_All	184567	99.96%	2404	35.82%	0.00%	0	493	493
CL1056.Contig12_All	188149	99.96%	2528	35.80%	0.00%	0	529	529
CL1056.Contig13_All	176540	99.96%	2289	36.17%	0.00%	0	449	449
CL1056.Contig14_All	195133	99.63%	1356	35.10%	0.00%	27	267	294
CL1056.Contig15_All	154356	99.32%	2925	35.90%	0.00%	90	414	504
CL1056.Contig16_All	16216	70.72%	222	38.29%	0.00%	0	4	4
CL1056.Contig17_All	171861	99.66%	1757	36.77%	0.00%	2	334	336
CL1056.Contig18_All	179018	99.64%	1649	37.42%	0.00%	13	315	328
CL1056.Contig19_All	116510	99.81%	533	40.90%	0.00%	68	1	69
CL1056.Contig1_All	169274	98.42%	2148	36.73%	0.00%	0	404	404
CL1056.Contig20_All	30144	94.74%	209	33.97%	0.00%	7	0	7
CL1056.Contig21_All	168900	99.68%	1881	36.58%	0.00%	0	353	353
CL1056.Contig22_All	145372	95.64%	551	31.76%	0.00%	41	48	89
CL1056.Contig23_All	181614	99.66%	1784	37.33%	0.00%	0	360	360
CL1056.Contig2_All	105249	98.07%	1086	37.02%	0.00%	0	127	127
CL1056.Contig3_All	159751	98.43%	2169	36.33%	0.00%	0	385	385
CL1056.Contig4_All	121690	98.03%	1065	37.84%	0.00%	0	144	144
CL1056.Contig5_All	153340	99.87%	2368	35.68%	0.00%	344	61	405
CL1056.Contig6_All	193937	99.96%	2431	36.32%	0.00%	0	524	524
CL1056.Contig7_All	194668	98.79%	2307	36.32%	0.00%	0	499	499
CL1056.Contig8_All	187552	98.79%	2316	36.66%	0.00%	0	483	483
CL1056.Contig9_All	188517	99.95%	2192	36.77%	0.00%	0	460	460
CL1057.Contig1_All	3394474	98.44%	2045	41.96%	0.00%	0	7713	7713
CL1057.Contig2_All	3434308	98.96%	2022	41.94%	0.00%	0	7716	7716
CL1057.Contig3_All	237736	98.74%	318	46.86%	0.00%	84	0	84
CL1057.Contig4_All	3601910	98.30%	1885	42.60%	0.00%	0	7544	7544
CL1057.Contig5_All	3724071	98.87%	1862	42.59%	0.00%	0	7721	7721
CL1057.Contig6_All	201951	97.07%	1025	40.20%	0.00%	230	0	230
CL1058.Contig1_All	2747641	98.99%	4052	35.93%	0.00%	504	11878	12382
CL1058.Contig2_All	1937544	99.87%	1490	40.13%	0.00%	39	3173	3212
CL1059.Contig1_All	116335	95.23%	2641	41.35%	0.00%	339	3	342
CL1059.Contig2_All	63856	99.08%	1198	38.73%	0.00%	85	0	85
CL106.Contig10_All	628577	98.86%	787	41.55%	0.00%	8	543	551
CL106.Contig11_All	439262	99.71%	1383	40.06%	0.00%	0	675	675
CL106.Contig12_All	251422	98.76%	809	41.16%	0.00%	0	226	226
CL106.Contig13_All	285693	98.81%	671	44.26%	0.00%	0	213	213
CL106.Contig14_All	467522	99.65%	1130	41.77%	0.00%	0	587	587
CL106.Contig15_All	556871	99.72%	1796	38.42%	0.00%	75	1039	1114
CL106.Contig16_All	429566	99.81%	1036	37.84%	0.00%	112	390	502
CL106.Contig17_All	503807	99.76%	2049	37.58%	0.00%	0	1147	1147
CL106.Contig18_All	417444	99.66%	1479	38.81%	0.00%	35	651	686
CL106.Contig19_All	497253	98.58%	983	40.39%	0.00%	26	518	544
CL106.Contig1_All	313706	97.63%	591	35.53%	0.00%	89	117	206
CL106.Contig2_All	727174	99.64%	1104	40.13%	0.00%	0	892	892
CL106.Contig3_All	498205	99.78%	1783	38.42%	0.00%	0	987	987
CL106.Contig4_All	409151	99.26%	1213	40.15%	0.00%	0	552	552
CL106.Contig5_All	659565	99.71%	1357	38.69%	0.00%	0	996	996
CL106.Contig6_All	513765	99.70%	988	41.80%	0.00%	0	564	564
CL106.Contig7_All	30368	98.77%	326	42.64%	0.00%	0	11	11
CL106.Contig8_All	93803	99.58%	710	41.41%	0.00%	0	74	74
CL106.Contig9_All	261255	98.89%	813	43.79%	0.00%	0	236	236
CL1060.Contig1_All	911387	99.28%	2213	44.60%	0.00%	561	1684	2245
CL1060.Contig2_All	1277834	99.92%	1191	39.97%	0.00%	4	1687	1691
CL1060.Contig3_All	923644	99.94%	1770	37.29%	0.00%	131	1689	1820
CL1061.Contig1_All	238771	95.94%	1750	41.37%	0.00%	35	432	467
CL1061.Contig2_All	221164	97.06%	1701	41.74%	0.00%	8	410	418
CL1062.Contig1_All	1132995	99.29%	1262	36.05%	0.00%	265	1335	1600
CL1062.Contig2_All	67380	97.33%	374	37.17%	0.00%	28	0	28
CL1062.Contig3_All	14694	56.73%	245	40.41%	0.00%	4	0	4
CL1063.Contig1_All	1030821	99.74%	1511	38.85%	0.00%	38	1699	1737
CL1063.Contig2_All	1096934	98.61%	1435	39.23%	0.00%	0	1749	1749
CL1063.Contig3_All	1151310	97.95%	977	44.42%	0.00%	52	1198	1250
CL1064.Contig1_All	3021787	98.88%	4997	40.12%	0.00%	16803	0	16803
CL1064.Contig2_All	198305	98.09%	472	41.74%	0.00%	104	0	104
CL1064.Contig3_All	140662	99.87%	755	35.10%	0.00%	118	0	118
CL1064.Contig4_All	106185	98.48%	1051	39.68%	0.00%	8	116	124
CL1064.Contig5_All	115116	98.57%	1118	39.36%	0.00%	25	118	143
CL1065.Contig10_All	585769	99.93%	2853	40.76%	0.00%	0	1857	1857
CL1065.Contig11_All	576254	99.36%	2947	40.24%	0.00%	0	1887	1887
CL1065.Contig12_All	565373	99.94%	3093	40.03%	0.00%	0	1943	1943
CL1065.Contig13_All	604843	99.24%	2354	37.64%	0.00%	0	1582	1582
CL1065.Contig14_All	784519	99.91%	2151	37.80%	0.00%	0	1875	1875
CL1065.Contig15_All	917049	99.89%	1742	39.67%	0.00%	2	1773	1775
CL1065.Contig16_All	835974	99.90%	1982	38.65%	0.00%	0	1841	1841
CL1065.Contig17_All	296529	98.89%	1988	36.62%	0.00%	0	655	655
CL1065.Contig18_All	735228	99.91%	2305	37.40%	0.00%	0	1883	1883
CL1065.Contig19_All	738143	99.92%	2391	37.14%	0.00%	0	1961	1961
CL1065.Contig1_All	360562	98.88%	1600	37.94%	0.00%	0	641	641
CL1065.Contig20_All	841614	99.89%	1896	39.03%	0.00%	0	1773	1773
CL1065.Contig21_All	275478	98.84%	1902	36.91%	0.00%	0	583	583
CL1065.Contig22_All	297651	98.69%	1677	37.87%	0.00%	0	555	555
CL1065.Contig23_All	596825	99.21%	2268	37.92%	0.00%	0	1504	1504
CL1065.Contig24_All	720476	98.81%	1514	42.93%	0.00%	0	1212	1212
CL1065.Contig25_All	390027	98.78%	1472	38.45%	0.00%	0	639	639
CL1065.Contig2_All	404039	98.49%	1191	40.72%	0.00%	2	533	535
CL1065.Contig3_All	173245	98.97%	1652	38.38%	0.00%	0	318	318
CL1065.Contig4_All	442484	98.31%	1063	41.77%	0.00%	0	523	523
CL1065.Contig5_All	173418	99.01%	1723	37.84%	0.00%	0	332	332
CL1065.Contig6_All	374568	98.95%	1712	37.44%	0.00%	0	713	713
CL1065.Contig7_All	565481	99.93%	2981	40.39%	0.00%	0	1873	1873
CL1065.Contig8_All	557045	99.93%	3052	40.04%	0.00%	0	1889	1889
CL1065.Contig9_All	566776	99.94%	3164	39.70%	0.00%	0	1999	1999
CL1066.Contig1_All	442582	99.85%	2041	37.09%	0.00%	101	905	1006
CL1066.Contig2_All	442468	99.03%	1949	41.10%	0.00%	29	931	960
CL1067.Contig1_All	181041	98.86%	874	33.64%	0.00%	44	133	177
CL1067.Contig2_All	122665	98.62%	653	34.30%	0.00%	4	85	89
CL1067.Contig3_All	81678	85.10%	584	33.90%	0.00%	14	39	53
CL1067.Contig4_All	91452	85.97%	620	34.03%	0.00%	22	41	63
CL1067.Contig5_All	123421	89.52%	649	32.97%	0.00%	2	87	89
CL1067.Contig6_All	61319	80.88%	455	35.16%	0.00%	0	31	31
CL1067.Contig7_All	72074	85.01%	487	34.70%	0.00%	0	39	39
CL1068.Contig1_All	4486374	99.69%	1936	41.12%	0.00%	9666	0	9666
CL1068.Contig2_All	1348112	99.75%	805	41.61%	0.00%	1206	0	1206
CL1069.Contig10_All	662493	99.24%	2760	42.79%	0.00%	1389	646	2035
CL1069.Contig11_All	675148	97.63%	1517	41.40%	0.00%	0	1138	1138
CL1069.Contig12_All	687265	97.70%	1521	41.42%	0.00%	0	1162	1162
CL1069.Contig1_All	588189	99.88%	2546	39.95%	0.00%	179	1487	1666
CL1069.Contig2_All	670265	99.40%	1168	36.99%	0.00%	0	870	870
CL1069.Contig3_All	649538	99.08%	1732	39.90%	0.00%	0	1250	1250
CL1069.Contig4_All	576839	99.15%	1879	39.22%	0.00%	0	1208	1208
CL1069.Contig5_All	105882	97.43%	272	32.72%	0.00%	32	0	32
CL1069.Contig6_All	801408	99.20%	1634	41.00%	0.00%	2	1453	1455
CL1069.Contig7_All	799626	99.20%	1630	40.98%	0.00%	2	1447	1449
CL1069.Contig8_All	324230	97.98%	941	43.68%	0.00%	0	339	339
CL1069.Contig9_All	201086	99.04%	1354	39.36%	0.00%	32	271	303
CL107.Contig1_All	862295	97.33%	1011	39.56%	0.00%	592	380	972
CL1070.Contig1_All	259760	99.16%	835	42.63%	0.00%	89	152	241
CL1070.Contig2_All	226830	96.70%	940	44.57%	0.00%	85	152	237
CL1071.Contig1_All	85185	97.53%	243	37.86%	0.00%	9	14	23
CL1071.Contig2_All	109924	96.18%	262	35.88%	0.00%	18	14	32
CL1072.Contig10_All	287830	99.62%	1060	38.30%	0.00%	0	339	339
CL1072.Contig11_All	1347783	99.33%	2540	37.48%	0.00%	0	3805	3805
CL1072.Contig12_All	361754	99.76%	821	36.54%	0.00%	0	330	330
CL1072.Contig13_All	416592	98.68%	1291	37.34%	0.00%	0	601	601
CL1072.Contig14_All	1355982	98.97%	2633	37.33%	0.00%	0	3967	3967
CL1072.Contig15_All	486814	98.27%	1039	37.34%	0.00%	0	562	562
CL1072.Contig16_All	488957	97.87%	1314	37.90%	0.00%	0	715	715
CL1072.Contig17_All	241558	99.78%	462	33.77%	0.00%	71	53	124
CL1072.Contig18_All	566469	99.46%	929	38.54%	0.00%	82	508	590
CL1072.Contig19_All	300322	93.45%	932	38.30%	0.00%	0	311	311
CL1072.Contig1_All	1458015	99.28%	2358	37.02%	0.00%	0	3820	3820
CL1072.Contig20_All	287561	99.76%	410	33.90%	0.00%	85	46	131
CL1072.Contig21_All	556840	99.61%	1272	37.26%	0.00%	18	770	788
CL1072.Contig22_All	548062	99.57%	1161	37.81%	0.00%	2	705	707
CL1072.Contig23_All	199180	99.18%	244	37.30%	0.00%	8	46	54
CL1072.Contig2_All	254093	99.53%	843	37.25%	0.00%	0	238	238
CL1072.Contig3_All	1355687	98.57%	2374	37.91%	0.00%	0	3576	3576
CL1072.Contig4_All	1450593	98.42%	2157	37.46%	0.00%	0	3477	3477
CL1072.Contig5_All	1420408	99.28%	2352	37.67%	0.00%	0	3712	3712
CL1072.Contig6_All	380636	99.81%	1038	37.76%	0.00%	0	439	439
CL1072.Contig7_All	357286	99.60%	995	37.89%	0.00%	0	395	395
CL1072.Contig8_All	1518829	99.20%	2135	37.19%	0.00%	0	3603	3603
CL1072.Contig9_All	1416362	98.53%	2309	37.72%	0.00%	0	3634	3634
CL1073.Contig1_All	272032	99.45%	1639	43.32%	0.00%	0	497	497
CL1073.Contig2_All	250759	99.47%	1712	43.46%	0.00%	2	475	477
CL1073.Contig3_All	111054	99.74%	778	43.32%	0.00%	0	96	96
CL1073.Contig4_All	99412	99.76%	851	43.60%	0.00%	0	94	94
CL1074.Contig10_All	1238566	99.97%	3905	38.67%	0.00%	0	5374	5374
CL1074.Contig11_All	1121408	99.97%	3822	38.54%	0.00%	10	4758	4768
CL1074.Contig12_All	1224762	99.97%	3780	38.86%	0.00%	0	5144	5144
CL1074.Contig13_All	980838	99.73%	3674	38.76%	0.00%	0	4004	4004
CL1074.Contig14_All	1045455	99.85%	3366	38.15%	0.00%	0	3910	3910
CL1074.Contig15_All	941327	99.85%	3332	38.09%	0.00%	0	3485	3485
CL1074.Contig16_All	1075000	99.73%	3708	38.81%	0.00%	0	4429	4429
CL1074.Contig17_All	870951	99.71%	3439	39.23%	0.00%	0	3328	3328
CL1074.Contig18_All	998199	99.72%	3598	39.05%	0.00%	0	3991	3991
CL1074.Contig19_All	1093778	99.72%	3632	39.10%	0.00%	0	4414	4414
CL1074.Contig1_All	1152250	98.82%	3311	37.24%	0.00%	0	4239	4239
CL1074.Contig20_All	1066353	99.85%	3290	38.45%	0.00%	0	3899	3899
CL1074.Contig21_All	448349	99.54%	1308	40.90%	0.00%	12	642	654
CL1074.Contig2_All	1270893	98.88%	3470	37.15%	0.00%	0	4900	4900
CL1074.Contig3_All	1129119	98.84%	3350	37.31%	0.00%	0	4209	4209
CL1074.Contig4_All	959152	99.85%	3256	38.39%	0.00%	0	3470	3470
CL1074.Contig5_All	1223939	99.97%	3856	38.59%	0.00%	0	5255	5255
CL1074.Contig6_All	1303263	99.98%	4015	38.46%	0.00%	0	5814	5814
CL1074.Contig7_All	1131847	99.97%	3746	38.81%	0.00%	0	4711	4711
CL1074.Contig8_All	1219442	99.97%	3981	38.41%	0.00%	0	5395	5395
CL1074.Contig9_All	1324981	99.97%	3939	38.72%	0.00%	0	5799	5799
CL1075.Contig1_All	439067	99.85%	2058	38.82%	0.00%	0	1004	1004
CL1075.Contig2_All	474067	99.85%	1982	38.95%	0.00%	0	1044	1044
CL1075.Contig3_All	398049	98.98%	2460	39.63%	0.00%	0	1088	1088
CL1075.Contig4_All	436598	98.95%	2384	39.77%	0.00%	0	1160	1160
CL1075.Contig5_All	505177	99.79%	1441	38.51%	0.00%	0	809	809
CL1075.Contig6_All	462162	99.80%	1517	38.37%	0.00%	6	773	779
CL1075.Contig7_All	186296	97.55%	1428	40.34%	0.00%	13	283	296
CL1076.Contig1_All	1506867	99.09%	1749	39.85%	0.00%	80	2855	2935
CL1076.Contig2_All	1308191	99.45%	1636	36.55%	0.00%	2	2376	2378
CL1076.Contig3_All	1155524	99.48%	1747	36.35%	0.00%	2	2241	2243
CL1076.Contig4_All	1331265	99.62%	1834	39.53%	0.00%	49	2664	2713
CL1076.Contig5_All	1810843	99.70%	996	36.14%	0.00%	69	1935	2004
CL1077.Contig1_All	251955	98.66%	1192	37.50%	0.00%	331	4	335
CL1077.Contig2_All	188285	99.58%	239	41.84%	0.00%	46	4	50
CL1078.Contig1_All	167305	99.71%	1373	41.08%	0.00%	75	181	256
CL1078.Contig2_All	170694	97.87%	1081	42.00%	0.00%	25	181	206
CL1079.Contig1_All	80255	87.26%	314	38.54%	0.00%	28	0	28
CL1079.Contig2_All	124855	99.81%	519	38.54%	0.00%	9	63	72
CL1079.Contig3_All	3415829	97.97%	1086	37.75%	0.00%	3404	731	4135
CL1079.Contig4_All	132923	99.23%	650	39.69%	0.00%	33	63	96
CL1079.Contig5_All	3032044	86.86%	959	37.54%	0.00%	2535	696	3231
CL108.Contig10_All	399770	99.77%	869	38.32%	0.00%	0	386	386
CL108.Contig11_All	340726	99.74%	771	38.39%	0.00%	0	292	292
CL108.Contig12_All	432705	98.79%	1734	37.14%	0.00%	0	834	834
CL108.Contig1_All	265311	98.74%	1672	39.41%	0.00%	0	493	493
CL108.Contig2_All	341098	99.09%	2314	36.65%	0.00%	0	877	877
CL108.Contig3_All	313142	99.67%	3685	35.93%	0.00%	469	827	1296
CL108.Contig4_All	156871	99.42%	1208	37.50%	0.00%	80	131	211
CL108.Contig5_All	443394	99.86%	1382	34.44%	0.00%	2	679	681
CL108.Contig6_All	358784	99.73%	740	38.78%	0.00%	0	295	295
CL108.Contig7_All	364121	98.08%	1092	41.67%	0.00%	0	442	442
CL108.Contig8_All	347017	98.13%	1123	41.32%	0.00%	0	433	433
CL108.Contig9_All	391400	98.28%	1221	41.03%	0.00%	0	531	531
CL1080.Contig1_All	795279	98.66%	2760	40.94%	0.00%	31	2410	2441
CL1080.Contig2_All	845070	98.60%	2643	41.47%	0.00%	36	2446	2482
CL1080.Contig3_All	1081426	97.54%	1907	43.37%	0.00%	0	2295	2295
CL1081.Contig1_All	305446	95.00%	1120	36.25%	0.00%	43	338	381
CL1082.Contig10_All	969781	99.96%	2515	34.95%	0.00%	0	2710	2710
CL1082.Contig11_All	1112658	99.96%	2370	35.11%	0.00%	0	2930	2930
CL1082.Contig12_All	1077171	99.96%	2418	35.15%	0.00%	0	2894	2894
CL1082.Contig13_All	1138449	99.96%	2476	34.94%	0.00%	0	3132	3132
CL1082.Contig14_All	974058	99.96%	2467	34.90%	0.00%	0	2670	2670
CL1082.Contig15_All	585039	99.57%	1163	35.34%	0.00%	0	756	756
CL1082.Contig16_All	2535016	99.95%	1882	40.33%	0.00%	0	5301	5301
CL1082.Contig17_All	966575	99.57%	2812	34.89%	0.00%	2	3026	3028
CL1082.Contig18_All	2182720	99.95%	2158	39.90%	0.00%	0	5234	5234
CL1082.Contig19_All	327918	95.27%	634	34.86%	0.00%	0	231	231
CL1082.Contig1_All	101695	89.55%	708	35.73%	0.00%	24	56	80
[truncated: 80,994 more rows]
