# Supplementary material for: De Novo Transcriptome Assembly and Comparative Analysis Elucidate Complicated Mechanism Regulating Astragalus chrysochlorus Response to Selenium Stimuli
Source: PLoS One. 2015 Oct 2;10(10):e0135677. doi: 10.1371/journal.pone.0135677 (PMC4592229; doi:10.1371/journal.pone.0135677)
Supplement: S2 Table — (XLSX) [file pone.0135677.s003.xlsx]

## Sheet: Sayfa1
Table S2. Coverage of selenium library sequencing
Gene-ID	Depth	Coverage	Length	GC%	N%	Unique-mapped-Reads	Multiple-mapped-Reads	Total-mapped-Reads
CL1.Contig1_All	45763	85.17%	236	32.20%	0.00%	12	0	12
CL1.Contig2_All	339221	99.17%	719	41.72%	0.00%	78	193	271
CL10.Contig1_All	483261	96.52%	460	44.13%	0.00%	0	247	247
CL10.Contig2_All	377388	99.61%	1535	36.03%	0.00%	81	569	650
CL100.Contig1_All	422010	99.92%	1189	37.34%	0.00%	62	497	559
CL100.Contig2_All	670425	99.17%	1082	39.00%	0.00%	6	800	806
CL100.Contig3_All	536598	99.23%	1164	38.66%	0.00%	0	694	694
CL100.Contig4_All	398459	97.75%	1155	37.40%	0.00%	0	512	512
CL100.Contig5_All	280841	97.90%	1237	37.11%	0.00%	6	380	386
CL100.Contig6_All	566979	98.95%	854	39.11%	0.00%	8	530	538
CL100.Contig7_All	406688	99.04%	936	38.68%	0.00%	6	418	424
CL100.Contig8_All	327536	98.87%	621	41.38%	0.00%	0	226	226
CL100.Contig9_All	524304	98.70%	539	42.49%	0.00%	0	314	314
CL1000.Contig1_All	406497	98.99%	2284	41.20%	0.00%	659	375	1034
CL1000.Contig2_All	337181	98.20%	1057	40.68%	0.00%	21	375	396
CL10000.Contig1_All	280335	98.45%	1225	37.71%	0.00%	52	330	382
CL10000.Contig2_All	294182	97.58%	1033	37.46%	0.00%	2	336	338
CL10001.Contig10_All	238708	99.38%	1625	40.55%	0.00%	0	431	431
CL10001.Contig11_All	253698	99.89%	1866	39.28%	0.00%	0	526	526
CL10001.Contig12_All	264786	99.50%	1985	37.43%	0.00%	0	584	584
CL10001.Contig13_All	242037	99.48%	1915	37.75%	0.00%	0	515	515
CL10001.Contig14_All	235727	99.41%	1699	39.85%	0.00%	0	445	445
CL10001.Contig15_All	296208	99.90%	2057	38.16%	0.00%	0	677	677
CL10001.Contig16_All	331749	99.91%	2127	37.85%	0.00%	0	787	787
CL10001.Contig17_All	239157	99.44%	1780	38.37%	0.00%	0	473	473
CL10001.Contig18_All	294521	99.01%	2026	38.10%	0.00%	0	663	663
CL10001.Contig19_All	319254	99.32%	2345	37.31%	0.00%	3	830	833
CL10001.Contig1_All	154820	95.84%	529	45.18%	0.00%	0	91	91
CL10001.Contig20_All	297137	99.24%	2096	37.79%	0.00%	0	692	692
CL10001.Contig21_All	270486	99.46%	1850	38.00%	0.00%	0	556	556
CL10001.Contig22_All	219408	99.41%	1690	40.18%	0.00%	0	412	412
CL10001.Contig23_All	305286	99.45%	1816	39.15%	0.00%	0	616	616
CL10001.Contig24_All	319076	99.90%	1992	38.40%	0.00%	0	707	707
CL10001.Contig25_All	311459	99.91%	2173	37.92%	0.00%	0	752	752
CL10001.Contig26_All	300504	98.21%	1785	39.10%	0.00%	0	596	596
CL10001.Contig27_All	286305	99.90%	2103	38.23%	0.00%	0	669	669
CL10001.Contig28_All	329928	95.91%	832	37.02%	0.00%	2	303	305
CL10001.Contig29_All	226945	95.10%	694	37.18%	0.00%	0	175	175
CL10001.Contig2_All	166056	99.58%	710	41.97%	0.00%	0	131	131
CL10001.Contig30_All	363572	96.19%	893	36.95%	0.00%	0	361	361
CL10001.Contig31_All	153837	91.51%	860	33.95%	0.00%	69	78	147
CL10001.Contig32_All	281601	99.26%	943	37.75%	0.00%	20	277	297
CL10001.Contig33_All	381287	96.86%	668	40.87%	0.00%	0	283	283
CL10001.Contig34_All	293258	99.25%	534	41.20%	0.00%	0	174	174
CL10001.Contig35_All	368598	97.87%	984	37.70%	0.00%	8	395	403
CL10001.Contig36_All	375265	97.53%	849	38.99%	0.00%	2	352	354
CL10001.Contig37_All	251091	99.54%	871	37.77%	0.00%	2	241	243
CL10001.Contig38_All	314851	98.84%	606	40.76%	0.00%	2	210	212
CL10001.Contig39_All	308853	98.23%	1186	37.10%	0.00%	0	407	407
CL10001.Contig3_All	173112	99.64%	845	40.00%	0.00%	2	161	163
CL10001.Contig40_All	317383	97.91%	1005	38.01%	0.00%	0	356	356
CL10001.Contig41_All	368630	97.38%	803	38.98%	0.00%	0	330	330
CL10001.Contig42_All	330896	97.73%	971	38.11%	0.00%	0	357	357
CL10001.Contig43_All	279185	99.31%	1448	35.84%	0.00%	17	434	451
CL10001.Contig44_All	229816	99.42%	868	41.94%	0.00%	0	222	222
CL10001.Contig45_All	173835	99.65%	863	40.79%	0.00%	8	160	168
CL10001.Contig46_All	99101	99.10%	445	38.65%	0.00%	23	26	49
CL10001.Contig4_All	870969	99.13%	1383	42.08%	0.00%	12	1330	1342
CL10001.Contig5_All	566609	98.96%	1150	42.26%	0.00%	0	724	724
CL10001.Contig6_All	320984	99.40%	1666	39.08%	0.00%	6	589	595
CL10001.Contig7_All	290056	99.18%	1961	38.35%	0.00%	0	632	632
CL10001.Contig8_All	295576	99.91%	2238	37.71%	0.00%	0	735	735
CL10001.Contig9_All	207735	99.39%	1629	40.33%	0.00%	0	376	376
CL10002.Contig1_All	97500	67.02%	840	33.69%	0.00%	48	43	91
CL10002.Contig2_All	97752	96.34%	1010	34.26%	0.00%	110	0	110
CL10003.Contig1_All	79856	91.61%	417	38.13%	0.00%	13	24	37
CL10003.Contig2_All	109990	96.69%	2082	37.85%	0.00%	232	24	256
CL10004.Contig1_All	238989	99.88%	1721	41.84%	0.00%	32	425	457
CL10004.Contig2_All	218622	99.91%	2155	39.44%	0.00%	85	441	526
CL10004.Contig3_All	92500	97.08%	720	45.00%	0.00%	43	31	74
CL10005.Contig1_All	213528	99.32%	2517	40.09%	0.00%	266	332	598
CL10005.Contig2_All	198456	96.90%	1580	38.23%	0.00%	0	349	349
CL10005.Contig3_All	163409	97.28%	1801	36.92%	0.00%	18	309	327
CL10006.Contig1_All	160227	98.86%	528	31.82%	0.00%	77	17	94
CL10006.Contig2_All	107547	98.74%	318	32.39%	0.00%	38	0	38
CL10006.Contig3_All	59504	96.69%	363	34.99%	0.00%	0	24	24
CL10007.Contig1_All	395074	99.87%	747	41.37%	0.00%	24	304	328
CL10007.Contig2_All	409152	99.89%	873	39.52%	0.00%	95	302	397
CL10008.Contig1_All	119751	99.38%	481	43.04%	0.00%	39	25	64
CL10009.Contig1_All	346575	99.67%	1197	36.68%	0.00%	58	410	468
CL10009.Contig2_All	291256	99.92%	1322	37.14%	0.00%	54	374	428
CL1001.Contig10_All	340392	98.78%	817	45.78%	0.00%	0	309	309
CL1001.Contig11_All	488702	99.07%	1186	42.75%	0.00%	0	644	644
CL1001.Contig1_All	464991	98.13%	1715	37.61%	0.00%	0	887	887
CL1001.Contig2_All	403534	95.91%	1811	37.82%	0.00%	0	812	812
CL1001.Contig3_All	409288	98.15%	1728	37.91%	0.00%	0	786	786
CL1001.Contig4_All	458732	98.04%	1632	37.62%	0.00%	0	832	832
CL1001.Contig5_All	315949	95.33%	1091	38.31%	0.00%	0	383	383
CL1001.Contig6_All	492136	99.13%	1269	42.40%	0.00%	0	695	695
CL1001.Contig7_All	415385	99.19%	1365	42.42%	0.00%	0	630	630
CL1001.Contig8_All	329642	95.66%	1174	38.16%	0.00%	24	406	430
CL1001.Contig9_All	306893	95.31%	1088	39.06%	0.00%	26	345	371
CL10010.Contig1_All	539529	98.69%	382	46.07%	0.00%	62	167	229
CL10010.Contig2_All	291994	99.44%	712	39.04%	0.00%	64	167	231
CL10011.Contig1_All	174684	89.03%	237	40.93%	0.00%	26	20	46
CL10012.Contig1_All	876289	95.36%	927	38.62%	0.00%	176	727	903
CL10012.Contig2_All	669510	97.75%	1020	36.76%	0.00%	99	661	760
CL10013.Contig1_All	110526	94.39%	285	35.44%	0.00%	35	0	35
CL10013.Contig2_All	287520	98.50%	1133	34.25%	0.00%	362	0	362
CL10014.Contig1_All	290214	98.14%	1073	35.69%	0.00%	19	327	346
CL10014.Contig2_All	306980	99.84%	1854	36.14%	0.00%	304	329	633
CL10015.Contig1_All	652434	99.46%	2757	39.64%	0.00%	1314	688	2002
CL10015.Contig2_All	616525	99.27%	1102	39.66%	0.00%	65	690	755
CL10016.Contig1_All	119989	95.29%	1742	37.26%	0.00%	23	210	233
CL10016.Contig2_All	149591	99.70%	1344	38.39%	0.00%	23	201	224
CL10016.Contig3_All	324048	99.59%	2673	39.13%	0.00%	814	152	966
CL10017.Contig1_All	1184963	99.95%	2043	41.80%	0.00%	2696	0	2696
CL10018.Contig1_All	512180	97.34%	1917	41.42%	0.00%	60	1031	1091
CL10018.Contig2_All	568221	99.97%	3182	42.46%	0.00%	673	1337	2010
CL10018.Contig3_All	562196	99.02%	2450	41.02%	0.00%	21	1511	1532
CL10018.Contig4_All	565142	99.05%	2433	41.02%	0.00%	48	1488	1536
CL10019.Contig1_All	835576	99.50%	1397	39.80%	0.00%	63	1234	1297
CL10019.Contig2_All	853125	99.50%	1411	39.76%	0.00%	21	1318	1339
CL10019.Contig3_All	386976	95.21%	2169	36.24%	0.00%	8	925	933
CL10019.Contig4_All	434015	99.52%	1893	37.98%	0.00%	30	884	914
CL1002.Contig1_All	983301	98.89%	2069	40.45%	0.00%	286	1977	2263
CL1002.Contig2_All	965872	97.96%	1175	40.00%	0.00%	2	1259	1261
CL10020.Contig1_All	41949	81.78%	236	36.44%	0.00%	11	0	11
CL10020.Contig2_All	22222	73.66%	243	37.45%	0.00%	6	0	6
CL10021.Contig1_All	23560	81.68%	382	38.48%	0.00%	10	0	10
CL10021.Contig2_All	58879	94.39%	321	38.63%	0.00%	21	0	21
CL10022.Contig1_All	60489	92.26%	491	38.70%	0.00%	14	19	33
CL10022.Contig2_All	91394	90.71%	581	40.96%	0.00%	38	21	59
CL10023.Contig1_All	871106	98.35%	1944	38.17%	0.00%	81	1803	1884
CL10023.Contig2_All	1045349	98.06%	1647	39.10%	0.00%	152	1761	1913
CL10024.Contig1_All	786690	98.24%	1879	43.00%	0.00%	222	1421	1643
CL10024.Contig2_All	671115	99.41%	2018	42.07%	0.00%	60	1449	1509
CL10025.Contig1_All	462486	99.86%	1432	37.92%	0.00%	2	735	737
CL10025.Contig2_All	445018	99.82%	2778	41.14%	0.00%	0	1375	1375
CL10025.Contig3_All	472376	97.79%	1448	38.60%	0.00%	0	760	760
CL10025.Contig4_All	488187	99.81%	2675	41.64%	0.00%	0	1451	1451
CL10025.Contig5_All	462990	99.68%	2789	41.38%	0.00%	38	1399	1437
CL10025.Contig6_All	537881	99.31%	1444	38.30%	0.00%	29	834	863
CL10026.Contig1_All	400479	99.36%	2506	39.27%	0.00%	163	953	1116
CL10026.Contig2_All	347698	99.73%	2554	38.68%	0.00%	43	945	988
CL10027.Contig1_All	229613	98.18%	439	40.09%	0.00%	67	45	112
CL10027.Contig2_All	178492	96.93%	358	39.94%	0.00%	26	45	71
CL10028.Contig1_All	1044385	94.92%	374	41.18%	0.00%	0	434	434
CL10028.Contig2_All	1216484	96.04%	455	41.32%	0.00%	0	615	615
CL10028.Contig3_All	1020652	99.28%	552	38.59%	0.00%	0	626	626
CL10028.Contig4_All	579921	97.90%	762	33.46%	0.00%	21	470	491
CL10028.Contig5_All	483513	98.66%	1116	36.47%	0.00%	101	501	602
CL10028.Contig6_All	850318	98.94%	471	38.00%	0.00%	0	445	445
CL10028.Contig7_All	590100	97.70%	697	33.29%	0.00%	0	457	457
CL10028.Contig8_All	477803	98.74%	874	37.53%	0.00%	0	464	464
CL10029.Contig1_All	1140974	94.82%	1796	43.37%	0.00%	1805	475	2280
CL10029.Contig2_All	667742	84.49%	651	37.33%	0.00%	8	475	483
CL1003.Contig1_All	499082	98.40%	2255	39.78%	0.00%	12	1240	1252
CL1003.Contig2_All	463299	98.31%	2134	39.55%	0.00%	2	1097	1099
CL1003.Contig3_All	347227	99.09%	880	39.20%	0.00%	0	340	340
CL1003.Contig4_All	419281	99.20%	1001	39.76%	0.00%	2	465	467
CL10030.Contig1_All	155628	99.51%	613	36.38%	0.00%	18	88	106
CL10030.Contig2_All	173077	99.50%	598	36.45%	0.00%	27	88	115
CL10031.Contig1_All	507526	99.74%	1524	36.42%	0.00%	130	730	860
CL10031.Contig2_All	475102	99.12%	1470	36.80%	0.00%	46	730	776
CL10032.Contig10_All	1815151	99.62%	1586	35.50%	0.00%	0	3199	3199
CL10032.Contig11_All	203396	97.35%	907	33.08%	0.00%	19	186	205
CL10032.Contig12_All	2392201	99.51%	1231	35.91%	0.00%	0	3272	3272
CL10032.Contig13_All	1821648	99.64%	1663	34.64%	0.00%	0	3366	3366
CL10032.Contig14_All	5053564	94.70%	491	36.86%	0.00%	11	2746	2757
CL10032.Contig15_All	209302	95.71%	559	35.96%	0.00%	0	130	130
CL10032.Contig16_All	2328296	99.52%	1238	37.48%	0.00%	6	3210	3216
CL10032.Contig1_All	370120	99.70%	1660	38.13%	0.00%	4	679	683
CL10032.Contig2_All	2427651	99.76%	1226	36.62%	0.00%	16	3291	3307
CL10032.Contig3_All	1559176	99.37%	1735	36.20%	0.00%	42	2966	3008
CL10032.Contig4_All	2193744	99.70%	1330	38.12%	0.00%	27	3216	3243
CL10032.Contig5_All	348605	99.58%	2395	37.79%	0.00%	235	694	929
CL10032.Contig6_All	2371708	99.74%	1142	36.08%	0.00%	31	2979	3010
CL10032.Contig7_All	1967060	99.62%	1575	34.86%	0.00%	16	3427	3443
CL10032.Contig8_All	2420017	99.48%	1154	37.18%	0.00%	0	3103	3103
CL10032.Contig9_All	2238707	99.54%	1315	36.27%	0.00%	0	3271	3271
CL10033.Contig1_All	158601	99.05%	1365	37.66%	0.00%	17	224	241
CL10033.Contig2_All	166344	95.56%	1239	38.66%	0.00%	5	224	229
CL10034.Contig1_All	628292	97.33%	2020	39.21%	0.00%	971	442	1413
CL10034.Contig2_All	528232	97.33%	673	38.78%	0.00%	1	394	395
CL10034.Contig3_All	274406	93.85%	715	34.97%	0.00%	0	218	218
CL10035.Contig1_All	119952	99.03%	1238	40.39%	0.00%	165	0	165
CL10036.Contig1_All	102024	99.19%	247	57.89%	0.00%	28	0	28
CL10036.Contig2_All	37657	75.73%	239	58.16%	0.00%	10	0	10
CL10037.Contig1_All	314326	99.62%	1306	38.51%	0.00%	289	168	457
CL10037.Contig2_All	180430	95.23%	419	42.96%	0.00%	4	80	84
CL10037.Contig3_All	295652	98.55%	621	41.38%	0.00%	9	195	204
CL10038.Contig1_All	382047	99.85%	2731	42.48%	0.00%	34	1126	1160
CL10038.Contig2_All	900324	97.33%	3668	41.25%	0.00%	466	3207	3673
CL10039.Contig1_All	453837	99.76%	1686	40.39%	0.00%	53	798	851
CL10039.Contig2_All	85976	94.92%	492	33.13%	0.00%	14	33	47
CL1004.Contig1_All	1351878	99.58%	719	43.67%	0.00%	259	821	1080
CL1004.Contig2_All	1252230	99.57%	695	43.88%	0.00%	146	821	967
CL1004.Contig3_All	594141	99.22%	256	49.22%	0.00%	169	0	169
CL10040.Contig1_All	190749	99.53%	854	40.63%	0.00%	7	174	181
CL10040.Contig2_All	164893	98.85%	1126	42.54%	0.00%	107	101	208
CL10040.Contig3_All	141162	95.38%	1256	39.65%	0.00%	18	179	197
CL10041.Contig1_All	503813	99.31%	577	36.74%	0.00%	56	267	323
CL10041.Contig2_All	450225	99.39%	976	38.42%	0.00%	257	232	489
CL10041.Contig3_All	167846	98.39%	311	40.84%	0.00%	58	0	58
CL10041.Contig4_All	194595	98.80%	333	39.94%	0.00%	63	9	72
CL10042.Contig1_All	841137	96.97%	1055	32.51%	0.00%	561	425	986
CL10042.Contig2_All	1755908	98.70%	694	38.33%	0.00%	217	1137	1354
CL10042.Contig3_All	507963	97.89%	427	32.08%	0.00%	138	103	241
CL10042.Contig4_All	1110302	91.46%	398	31.91%	0.00%	66	425	491
CL10042.Contig5_All	1068312	91.69%	385	32.21%	0.00%	33	424	457
CL10043.Contig1_All	460672	96.64%	506	41.90%	0.00%	13	246	259
CL10043.Contig2_All	428829	99.31%	2468	41.37%	0.00%	21	1158	1179
CL10043.Contig3_All	476635	92.73%	1801	41.53%	0.00%	2	952	954
CL10044.Contig1_All	678862	99.64%	1107	40.65%	0.00%	8	827	835
CL10044.Contig2_All	507162	99.22%	1540	40.00%	0.00%	12	859	871
CL10044.Contig3_All	318198	96.71%	577	43.15%	0.00%	0	204	204
CL10044.Contig4_All	510398	97.64%	804	41.17%	0.00%	10	446	456
CL10044.Contig5_All	621206	98.62%	871	41.91%	0.00%	0	607	607
CL10044.Contig6_All	675000	99.84%	1272	40.96%	0.00%	0	954	954
CL10044.Contig7_All	578963	99.09%	1312	40.85%	0.00%	0	844	844
CL10044.Contig8_All	490979	99.49%	1175	42.21%	0.00%	0	641	641
CL10045.Contig10_All	407609	99.94%	1656	34.42%	0.00%	0	750	750
CL10045.Contig11_All	770216	99.33%	1484	36.59%	0.00%	0	1270	1270
CL10045.Contig12_All	682838	99.58%	1177	38.15%	0.00%	0	893	893
CL10045.Contig13_All	942726	99.91%	1053	40.17%	0.00%	0	1103	1103
CL10045.Contig14_All	701711	99.57%	935	40.43%	0.00%	0	729	729
CL10045.Contig15_All	892682	99.92%	1294	38.10%	0.00%	0	1284	1284
CL10045.Contig16_All	815376	98.56%	904	40.38%	0.00%	0	819	819
CL10045.Contig17_All	604478	98.16%	871	40.53%	0.00%	0	585	585
CL10045.Contig18_All	731119	99.28%	1242	38.00%	0.00%	0	1009	1009
CL10045.Contig19_All	781285	98.53%	887	40.14%	0.00%	0	770	770
CL10045.Contig1_All	513524	99.41%	1013	37.22%	0.00%	0	578	578
CL10045.Contig2_All	471533	99.53%	1481	34.91%	0.00%	0	780	780
CL10045.Contig3_All	380696	99.89%	948	38.08%	0.00%	0	401	401
CL10045.Contig4_All	599270	99.76%	1643	35.73%	0.00%	0	1094	1094
CL10045.Contig5_All	570685	99.71%	1402	36.88%	0.00%	0	889	889
CL10045.Contig6_All	479145	99.22%	772	39.77%	0.00%	0	411	411
CL10045.Contig7_All	356820	99.93%	1415	35.34%	0.00%	0	561	561
CL10045.Contig8_All	476769	99.48%	1730	36.01%	0.00%	0	917	917
CL10045.Contig9_All	516296	99.54%	1971	35.16%	0.00%	0	1132	1132
CL10046.Contig10_All	151539	98.57%	1397	36.15%	0.00%	0	237	237
CL10046.Contig11_All	135000	98.67%	1500	35.47%	0.00%	0	225	225
CL10046.Contig12_All	144897	99.82%	1646	37.42%	0.00%	0	265	265
CL10046.Contig13_All	137127	99.75%	1608	37.44%	0.00%	0	245	245
CL10046.Contig1_All	159646	99.52%	1866	36.28%	0.00%	0	331	331
CL10046.Contig2_All	178187	97.34%	1804	36.36%	0.00%	0	358	358
CL10046.Contig3_All	120842	80.16%	499	38.08%	0.00%	1	66	67
CL10046.Contig4_All	169967	97.31%	1821	36.35%	0.00%	0	345	345
CL10046.Contig5_All	154569	99.81%	1543	38.17%	0.00%	0	265	265
CL10046.Contig6_All	166684	97.72%	965	34.09%	0.00%	0	179	179
CL10046.Contig7_All	144120	99.14%	1505	38.21%	0.00%	0	241	241
CL10046.Contig8_All	228096	99.92%	1245	33.98%	0.00%	2	314	316
CL10046.Contig9_All	66592	94.17%	446	41.93%	0.00%	0	33	33
CL10047.Contig1_All	1143307	99.67%	6006	38.16%	0.00%	842	6791	7633
CL10047.Contig2_All	33788	90.44%	293	39.93%	0.00%	11	0	11
CL10048.Contig1_All	76093	85.71%	343	44.31%	0.00%	29	0	29
CL10048.Contig2_All	138785	95.33%	214	45.79%	0.00%	32	1	33
CL10049.Contig1_All	187935	95.13%	431	33.64%	0.00%	39	51	90
CL10049.Contig2_All	225000	99.49%	392	36.48%	0.00%	47	51	98
CL1005.Contig1_All	1020660	99.46%	1666	38.84%	0.00%	166	1740	1906
CL1005.Contig2_All	1044884	99.55%	1546	39.33%	0.00%	66	1730	1796
CL10050.Contig1_All	39498	61.13%	319	42.63%	0.00%	14	0	14
CL10050.Contig2_All	127771	93.77%	803	42.22%	0.00%	114	0	114
CL10051.Contig1_All	1212746	99.93%	2895	44.35%	0.00%	50	3851	3901
CL10051.Contig2_All	1295133	99.90%	1952	43.39%	0.00%	18	2791	2809
CL10051.Contig3_All	1252539	99.94%	3548	46.82%	0.00%	308	4653	4961
CL10051.Contig4_All	194286	96.51%	315	44.13%	0.00%	68	0	68
CL10052.Contig1_All	678304	98.59%	1486	42.73%	0.00%	1121	0	1121
CL10052.Contig2_All	227317	99.10%	1670	43.83%	0.00%	422	0	422
CL10053.Contig1_All	178613	96.15%	519	40.85%	0.00%	5	98	103
CL10053.Contig2_All	26214	83.50%	206	46.60%	0.00%	1	5	6
CL10054.Contig1_All	664718	97.56%	941	34.01%	0.00%	598	97	695
CL10054.Contig2_All	158916	94.23%	572	32.17%	0.00%	4	97	101
CL10055.Contig1_All	225373	99.83%	603	29.85%	0.00%	6	145	151
CL10055.Contig2_All	293750	99.83%	576	29.17%	0.00%	46	142	188
CL10055.Contig3_All	1747438	97.41%	1663	34.76%	0.00%	8	3221	3229
CL10055.Contig4_All	1700148	96.82%	1825	34.52%	0.00%	110	3338	3448
CL10055.Contig5_All	376878	99.55%	3136	32.17%	0.00%	76	1247	1323
CL10055.Contig6_All	345587	99.97%	2880	32.74%	0.00%	127	986	1113
CL10057.Contig1_All	123466	97.47%	554	43.32%	0.00%	19	57	76
CL10057.Contig2_All	156840	97.72%	614	44.14%	0.00%	50	57	107
CL10058.Contig1_All	2516329	97.47%	711	41.21%	0.00%	665	1323	1988
CL10058.Contig2_All	1827511	97.38%	687	41.19%	0.00%	72	1323	1395
CL10059.Contig10_All	351458	97.14%	1749	38.94%	0.00%	0	683	683
CL10059.Contig11_All	351944	98.00%	2150	40.60%	0.00%	0	841	841
CL10059.Contig12_All	401767	94.11%	849	40.64%	0.00%	0	379	379
CL10059.Contig13_All	414001	96.94%	1632	39.15%	0.00%	0	753	753
CL10059.Contig14_All	374863	96.96%	1647	39.22%	0.00%	0	686	686
CL10059.Contig15_All	370020	97.90%	2048	40.92%	0.00%	0	842	842
CL10059.Contig1_All	362583	98.55%	1936	38.53%	0.00%	0	780	780
CL10059.Contig2_All	396373	99.48%	2123	41.45%	0.00%	28	907	935
CL10059.Contig3_All	527649	99.54%	2390	37.99%	0.00%	21	1383	1404
CL10059.Contig4_All	380195	97.03%	2359	40.02%	0.00%	0	997	997
CL10059.Contig5_All	437746	98.07%	2023	40.98%	0.00%	0	984	984
CL10059.Contig6_All	412905	98.09%	2038	41.02%	0.00%	0	935	935
CL10059.Contig7_All	406709	97.88%	2033	40.88%	0.00%	0	919	919
CL10059.Contig8_All	352582	97.30%	2111	40.74%	0.00%	0	827	827
CL10059.Contig9_All	353158	96.26%	1710	39.06%	0.00%	0	671	671
CL1006.Contig1_All	38793	75.86%	348	31.03%	0.00%	14	1	15
CL1006.Contig2_All	19231	90.17%	234	38.03%	0.00%	4	1	5
CL10060.Contig1_All	17134913	97.78%	2119	43.51%	0.00%	4994	35369	40363
CL10060.Contig2_All	21081618	99.33%	1496	44.99%	0.00%	11	35069	35080
CL10061.Contig1_All	1277767	98.84%	2239	40.60%	0.00%	1000	2180	3180
CL10062.Contig1_All	1389729	99.72%	1811	37.55%	0.00%	337	2461	2798
CL10063.Contig10_All	476942	99.95%	4376	33.94%	0.00%	0	2319	2319
CL10063.Contig11_All	697268	99.94%	3185	36.83%	0.00%	0	2469	2469
CL10063.Contig12_All	557021	98.42%	3162	35.77%	0.00%	0	1957	1957
CL10063.Contig13_All	587958	98.63%	1538	41.94%	0.00%	0	1005	1005
CL10063.Contig14_All	718941	99.94%	3569	36.87%	0.00%	0	2851	2851
CL10063.Contig15_All	650394	99.94%	3173	37.16%	0.00%	0	2293	2293
CL10063.Contig16_All	415556	77.28%	405	46.67%	0.00%	0	187	187
CL10063.Contig17_All	744854	99.94%	3527	37.14%	0.00%	0	2919	2919
CL10063.Contig18_All	576074	91.82%	978	45.09%	0.00%	0	626	626
CL10063.Contig19_All	619502	99.94%	3215	36.86%	0.00%	0	2213	2213
CL10063.Contig1_All	628109	99.70%	2999	35.78%	0.00%	0	2093	2093
CL10063.Contig20_All	677413	99.53%	2984	35.86%	0.00%	0	2246	2246
CL10063.Contig21_All	679365	99.94%	3557	37.17%	0.00%	0	2685	2685
CL10063.Contig22_All	816456	91.56%	948	45.25%	0.00%	0	860	860
CL10063.Contig23_All	678008	98.60%	1496	42.71%	0.00%	0	1127	1127
CL10063.Contig24_All	474124	96.60%	970	40.82%	0.00%	0	511	511
CL10063.Contig25_All	724566	99.53%	2996	35.51%	0.00%	0	2412	2412
CL10063.Contig26_All	240501	91.86%	958	41.86%	0.00%	0	256	256
CL10063.Contig27_All	408556	95.69%	1531	42.65%	0.00%	0	695	695
CL10063.Contig28_All	402600	96.59%	1377	38.27%	0.00%	0	617	617
CL10063.Contig29_All	538538	98.59%	3324	34.66%	0.00%	0	1989	1989
CL10063.Contig2_All	597587	99.66%	3232	35.09%	0.00%	8	2138	2146
CL10063.Contig30_All	521289	99.07%	2902	36.42%	0.00%	77	1609	1686
CL10063.Contig3_All	270345	97.86%	1217	38.95%	0.00%	0	367	367
CL10063.Contig4_All	652088	99.76%	2869	35.45%	0.00%	0	2079	2079
CL10063.Contig5_All	670736	99.03%	1753	41.07%	0.00%	6	1307	1313
CL10063.Contig6_All	611631	99.22%	1533	37.70%	0.00%	0	1045	1045
CL10063.Contig7_All	794165	99.94%	3539	36.85%	0.00%	0	3127	3127
CL10063.Contig8_All	93564	82.67%	202	35.64%	0.00%	21	0	21
CL10063.Contig9_All	488016	99.88%	4214	34.74%	0.00%	0	2285	2285
CL10064.Contig1_All	157908	99.31%	1157	37.25%	0.00%	58	145	203
CL10064.Contig2_All	156250	99.01%	1008	39.68%	0.00%	29	146	175
CL10065.Contig1_All	329043	99.67%	2739	39.50%	0.00%	226	778	1004
CL10065.Contig2_All	305785	94.57%	2358	39.44%	0.00%	25	778	803
CL10066.Contig1_All	3402334	90.01%	921	41.69%	0.00%	12	3470	3482
CL10066.Contig2_All	3245484	97.93%	919	43.31%	0.00%	0	3314	3314
CL10066.Contig3_All	2269176	99.86%	704	43.32%	0.00%	0	1775	1775
CL10067.Contig1_All	305719	98.09%	577	30.68%	0.00%	2	194	196
CL10067.Contig2_All	133025	92.38%	433	29.10%	0.00%	0	64	64
CL10067.Contig3_All	307105	99.65%	2014	29.74%	0.00%	151	537	688
CL10067.Contig4_All	270141	99.06%	2134	30.04%	0.00%	61	581	642
CL10067.Contig5_All	242952	96.37%	1074	30.45%	0.00%	86	204	290
CL10068.Contig1_All	7461705	99.55%	880	42.27%	0.00%	7298	0	7298
CL10069.Contig1_All	396353	99.55%	2443	44.86%	0.00%	1078	0	1078
CL10069.Contig2_All	147761	91.04%	1340	43.21%	0.00%	220	0	220
CL1007.Contig1_All	310853	99.94%	1618	42.46%	0.00%	104	455	559
CL1007.Contig2_All	315365	97.56%	1601	41.72%	0.00%	60	501	561
CL1007.Contig3_All	359060	99.43%	1574	42.38%	0.00%	0	628	628
CL1007.Contig4_All	177353	96.76%	340	50.29%	0.00%	67	0	67
CL10070.Contig1_All	1072500	99.77%	1772	41.76%	0.00%	35	2077	2112
CL10070.Contig2_All	1349927	99.76%	1648	42.66%	0.00%	288	2187	2475
CL10071.Contig1_All	435403	99.26%	2293	41.65%	0.00%	1111	0	1111
CL10071.Contig2_All	779065	99.08%	2813	41.02%	0.00%	2456	0	2456
CL10072.Contig1_All	56962	86.50%	237	30.80%	0.00%	15	0	15
CL10072.Contig2_All	20849	88.80%	259	32.82%	0.00%	5	1	6
CL10073.Contig1_All	144091	93.27%	787	33.04%	0.00%	4	122	126
CL10073.Contig2_All	37370	91.00%	289	32.53%	0.00%	12	0	12
CL10073.Contig3_All	152611	99.19%	743	32.71%	0.00%	4	122	126
CL10074.Contig1_All	681056	99.80%	1961	44.21%	0.00%	4	1499	1503
CL10074.Contig2_All	649427	99.80%	2026	43.73%	0.00%	2	1460	1462
CL10074.Contig3_All	615634	99.82%	1711	38.28%	0.00%	150	1021	1171
CL10074.Contig4_All	563307	99.64%	1391	36.95%	0.00%	652	220	872
CL10074.Contig5_All	590478	99.80%	2491	41.03%	0.00%	38	1597	1635
CL10074.Contig6_All	385462	99.21%	509	39.88%	0.00%	16	202	218
CL10075.Contig1_All	6587155	95.40%	914	36.87%	0.00%	670	6022	6692
CL10075.Contig2_All	6723931	95.32%	898	36.53%	0.00%	718	5992	6710
CL10076.Contig1_All	75484	97.10%	310	33.55%	0.00%	26	0	26
CL10077.Contig1_All	723838	97.58%	990	35.56%	0.00%	95	702	797
CL10077.Contig2_All	635725	98.68%	1593	36.91%	0.00%	373	759	1132
CL10078.Contig1_All	173660	97.70%	653	36.29%	0.00%	107	19	126
CL10079.Contig1_All	9681914	99.12%	2147	35.58%	0.00%	10	23088	23098
CL10079.Contig2_All	9062744	98.63%	1538	37.06%	0.00%	0	15488	15488
CL10079.Contig3_All	11192642	98.39%	1306	38.90%	0.00%	8	16238	16246
CL10079.Contig4_All	11314648	99.01%	1915	36.66%	0.00%	14	24084	24098
CL1008.Contig1_All	229707	98.74%	239	44.77%	0.00%	29	32	61
CL1008.Contig2_All	196988	99.20%	498	39.76%	0.00%	38	71	109
CL1008.Contig3_All	180281	99.61%	1280	40.31%	0.00%	155	103	258
CL10080.Contig1_All	7512887	99.96%	2397	39.26%	0.00%	12434	7609	20043
CL10080.Contig2_All	5026895	99.83%	2322	42.46%	0.00%	5689	7297	12986
CL10080.Contig3_All	8086534	99.92%	2360	42.08%	0.00%	0	21224	21224
CL10080.Contig4_All	7819668	99.75%	2442	42.42%	0.00%	0	21246	21246
CL10081.Contig1_All	215499	99.63%	802	33.42%	0.00%	50	143	193
CL10081.Contig2_All	102756	98.43%	254	40.94%	0.00%	29	0	29
CL10081.Contig3_All	424086	99.20%	996	37.25%	0.00%	478	7	485
CL10082.Contig1_All	328786	97.57%	865	37.80%	0.00%	301	15	316
CL10082.Contig2_All	355595	96.96%	2007	34.63%	0.00%	642	158	800
CL10083.Contig1_All	121304	98.70%	230	49.13%	0.00%	28	3	31
CL10083.Contig2_All	26341	97.56%	205	48.29%	0.00%	3	3	6
CL10084.Contig10_All	334870	98.89%	1080	36.85%	0.00%	13	389	402
CL10084.Contig11_All	145980	83.50%	709	34.84%	0.00%	8	107	115
CL10084.Contig12_All	370309	91.56%	1327	36.25%	0.00%	0	546	546
CL10084.Contig13_All	268158	91.51%	1319	36.01%	0.00%	0	393	393
CL10084.Contig14_All	334941	92.28%	1451	35.49%	0.00%	0	540	540
CL10084.Contig15_All	301640	90.63%	1195	36.90%	0.00%	0	401	401
CL10084.Contig16_All	408029	90.92%	1233	36.01%	0.00%	0	559	559
CL10084.Contig17_All	336785	89.83%	1101	36.69%	0.00%	0	412	412
CL10084.Contig18_All	384263	97.62%	1595	37.30%	0.00%	53	628	681
CL10084.Contig1_All	337137	97.74%	1551	36.81%	0.00%	0	581	581
CL10084.Contig2_All	339467	97.09%	1201	38.30%	0.00%	0	453	453
CL10084.Contig3_All	370217	97.55%	1427	37.63%	0.00%	0	587	587
CL10084.Contig4_All	275264	97.53%	1419	37.42%	0.00%	0	434	434
CL10084.Contig5_All	439540	98.11%	1586	36.89%	0.00%	82	693	775
CL10084.Contig6_All	321260	87.14%	762	36.09%	0.00%	0	272	272
CL10084.Contig7_All	262160	98.35%	2662	33.51%	0.00%	109	667	776
CL10084.Contig8_All	447580	99.73%	1467	37.49%	0.00%	12	718	730
CL10084.Contig9_All	477861	99.75%	1599	36.90%	0.00%	22	827	849
CL10085.Contig1_All	453558	98.97%	1262	37.72%	0.00%	226	410	636
CL10085.Contig2_All	360351	99.01%	1309	36.59%	0.00%	99	426	525
CL10086.Contig1_All	213285	99.46%	557	33.21%	0.00%	17	115	132
CL10086.Contig2_All	267318	98.58%	1551	34.62%	0.00%	347	115	462
CL10087.Contig1_All	1652811	95.40%	587	35.78%	0.00%	0	1078	1078
CL10087.Contig2_All	1671245	93.85%	699	36.05%	0.00%	0	1298	1298
CL10087.Contig3_All	1822067	98.60%	571	36.08%	0.00%	0	1156	1156
CL10087.Contig4_All	1850339	96.44%	590	38.98%	0.00%	0	1213	1213
CL10087.Contig5_All	1376379	96.55%	580	39.31%	0.00%	0	887	887
CL10087.Contig6_All	2024216	99.65%	574	39.37%	0.00%	0	1291	1291
CL10087.Contig7_All	1461965	96.83%	631	38.99%	0.00%	0	1025	1025
CL10088.Contig10_All	172653	92.18%	1572	37.15%	0.00%	2	300	302
CL10088.Contig11_All	263944	95.65%	1539	37.36%	0.00%	64	389	453
CL10088.Contig12_All	219175	99.87%	1516	37.53%	0.00%	0	370	370
CL10088.Contig13_All	174841	97.77%	942	40.13%	0.00%	0	183	183
CL10088.Contig1_All	77253	99.14%	233	39.06%	0.00%	14	6	20
CL10088.Contig2_All	195252	94.17%	1664	38.82%	0.00%	0	361	361
CL10088.Contig3_All	193465	96.94%	1472	39.81%	0.00%	0	317	317
CL10088.Contig4_All	156669	95.90%	1684	37.59%	0.00%	35	261	296
CL10088.Contig5_All	199253	98.25%	1540	38.25%	0.00%	4	337	341
CL10088.Contig6_All	218643	96.12%	2189	38.56%	0.00%	42	493	535
CL10088.Contig7_All	217924	98.67%	1734	37.77%	0.00%	66	354	420
CL10088.Contig8_All	196561	98.10%	1108	39.98%	0.00%	11	231	242
CL10088.Contig9_All	198561	99.44%	1251	39.25%	0.00%	0	276	276
CL10089.Contig1_All	299646	99.65%	847	37.19%	0.00%	48	234	282
CL10089.Contig2_All	251792	99.65%	865	36.88%	0.00%	8	234	242
CL1009.Contig10_All	491881	99.90%	1010	41.78%	0.00%	182	370	552
CL1009.Contig11_All	330449	99.65%	2028	38.61%	0.00%	434	316	750
CL1009.Contig1_All	401602	98.74%	874	42.11%	0.00%	0	390	390
CL1009.Contig2_All	347680	99.77%	1724	37.88%	0.00%	15	653	668
CL1009.Contig3_All	347797	99.77%	1770	37.97%	0.00%	0	684	684
CL1009.Contig4_All	317752	98.21%	2518	40.11%	0.00%	0	889	889
CL1009.Contig5_All	318664	98.27%	2604	39.98%	0.00%	0	922	922
CL1009.Contig6_All	327166	98.32%	2682	39.52%	0.00%	0	978	978
CL1009.Contig7_All	316366	98.37%	2768	39.41%	0.00%	0	973	973
CL1009.Contig8_All	355774	99.86%	2170	38.43%	0.00%	10	849	859
CL1009.Contig9_All	359463	99.86%	2084	38.53%	0.00%	0	834	834
CL10090.Contig1_All	254067	92.82%	418	49.28%	0.00%	90	28	118
CL10090.Contig2_All	389062	98.96%	384	49.48%	0.00%	138	28	166
CL10091.Contig1_All	679089	99.01%	4050	36.52%	0.00%	739	2328	3067
CL10091.Contig2_All	339873	85.02%	474	43.04%	0.00%	69	110	179
CL10092.Contig1_All	82759	93.10%	348	31.03%	0.00%	32	0	32
CL10093.Contig1_All	953020	99.55%	1116	36.29%	0.00%	0	1184	1184
CL10093.Contig2_All	1191043	99.92%	1246	37.56%	0.00%	511	1154	1665
CL10093.Contig3_All	1568868	99.26%	1087	34.22%	0.00%	18	1879	1897
CL10093.Contig4_All	982181	99.45%	1458	35.32%	0.00%	68	1529	1597
CL10094.Contig1_All	82949	99.77%	434	41.94%	0.00%	40	0	40
CL10095.Contig1_All	34914	96.55%	232	41.38%	0.00%	9	0	9
CL10095.Contig2_All	270159	99.36%	1571	38.13%	0.00%	472	0	472
CL10096.Contig1_All	427246	98.55%	1376	37.06%	0.00%	296	361	657
CL10096.Contig2_All	369175	99.76%	824	38.35%	0.00%	15	323	338
CL10096.Contig3_All	98507	98.51%	201	37.31%	0.00%	22	0	22
CL10096.Contig4_All	90584	62.66%	308	35.06%	0.00%	0	31	31
CL10096.Contig5_All	559876	99.69%	643	38.72%	0.00%	52	348	400
CL10097.Contig1_All	244390	99.94%	1663	35.18%	0.00%	218	237	455
CL10097.Contig2_All	520343	96.38%	1631	41.75%	0.00%	79	865	944
CL10097.Contig3_All	376161	96.35%	1615	41.42%	0.00%	0	675	675
CL10097.Contig4_All	89751	59.00%	361	33.52%	0.00%	0	36	36
CL10097.Contig5_All	171583	92.81%	278	32.73%	0.00%	3	50	53
CL10098.Contig1_All	469825	99.86%	4409	41.96%	0.00%	486	1817	2303
CL10098.Contig2_All	830940	99.62%	3968	42.14%	0.00%	58	3610	3668
CL10098.Contig3_All	835626	99.62%	4241	41.90%	0.00%	335	3610	3945
CL10098.Contig4_All	472548	98.76%	3540	40.96%	0.00%	5	1857	1862
CL10099.Contig1_All	73153	97.78%	406	33.74%	0.00%	0	33	33
CL10099.Contig2_All	201779	98.75%	562	37.01%	0.00%	43	83	126
CL101.Contig10_All	372015	96.92%	779	38.13%	0.00%	0	322	322
CL101.Contig11_All	430079	97.28%	881	37.57%	0.00%	0	421	421
CL101.Contig12_All	285414	97.35%	905	36.91%	0.00%	0	287	287
CL101.Contig13_All	255419	97.32%	895	37.43%	0.00%	0	254	254
CL101.Contig14_All	192860	97.65%	1021	36.43%	0.00%	0	219	219
CL101.Contig1_All	276137	92.86%	1442	36.34%	0.00%	0	443	443
CL101.Contig2_All	218074	93.39%	1558	36.07%	0.00%	2	377	379
CL101.Contig3_All	322796	92.17%	1316	37.01%	0.00%	0	472	472
CL101.Contig4_All	256425	92.81%	1432	36.66%	0.00%	0	408	408
CL101.Contig5_All	392130	92.74%	1418	36.74%	0.00%	0	619	619
CL101.Contig6_All	328756	93.33%	1544	36.14%	0.00%	0	564	564
CL101.Contig7_All	270000	93.80%	1660	35.90%	0.00%	0	498	498
CL101.Contig8_All	315059	93.29%	1534	36.44%	0.00%	0	537	537
CL101.Contig9_All	163787	92.73%	2118	33.52%	0.00%	51	335	386
CL1010.Contig1_All	593135	91.30%	437	45.77%	0.00%	145	143	288
CL1010.Contig2_All	395122	98.54%	205	61.46%	0.00%	67	23	90
CL10100.Contig1_All	119277	96.39%	249	50.20%	0.00%	33	0	33
CL10102.Contig1_All	155172	88.12%	261	37.93%	0.00%	0	45	45
CL10102.Contig2_All	197771	95.22%	314	37.90%	0.00%	4	65	69
CL10102.Contig3_All	204367	85.59%	229	37.99%	0.00%	42	10	52
CL10103.Contig1_All	1809140	99.24%	1046	39.29%	0.00%	2103	0	2103
CL10104.Contig1_All	94118	99.35%	612	40.36%	0.00%	11	53	64
CL10104.Contig2_All	66316	99.58%	475	38.95%	0.00%	9	26	35
CL10105.Contig1_All	183127	92.18%	806	45.29%	0.00%	164	0	164
CL10105.Contig2_All	328378	98.65%	296	45.61%	0.00%	108	0	108
CL10106.Contig1_All	338953	98.19%	1385	43.75%	0.00%	74	448	522
CL10106.Contig2_All	267142	99.03%	1137	43.62%	0.00%	19	319	338
CL10107.Contig1_All	55636	95.27%	275	34.55%	0.00%	17	0	17
CL10108.Contig1_All	3591312	99.84%	2447	41.03%	0.00%	341	9436	9777
CL10108.Contig2_All	3090344	99.64%	2761	41.00%	0.00%	376	9105	9481
CL10108.Contig3_All	2808003	99.27%	3716	41.44%	0.00%	176	11458	11634
CL10108.Contig4_All	3172859	99.37%	2697	41.68%	0.00%	2	9506	9508
CL10109.Contig1_All	466014	99.47%	562	40.57%	0.00%	201	90	291
CL1011.Contig1_All	9078003	99.86%	726	39.53%	0.00%	2131	5192	7323
CL1011.Contig2_All	9233669	98.70%	845	40.47%	0.00%	62	8608	8670
CL1011.Contig3_All	13802449	98.91%	735	39.73%	0.00%	0	11272	11272
CL1011.Contig4_All	10138346	98.97%	774	39.41%	0.00%	2	8717	8719
CL1011.Contig5_All	7352679	92.86%	336	43.15%	0.00%	1755	990	2745
CL10110.Contig1_All	317005	96.76%	925	35.14%	0.00%	63	265	328
CL10110.Contig2_All	417141	96.41%	836	36.60%	0.00%	121	267	388
CL10111.Contig1_All	202268	99.16%	1314	33.49%	0.00%	276	20	296
CL10111.Contig2_All	212445	98.79%	1730	36.59%	0.00%	158	252	410
CL10111.Contig3_All	78904	82.19%	365	33.97%	0.00%	12	20	32
CL10112.Contig1_All	154918	99.73%	366	37.16%	0.00%	25	38	63
CL10113.Contig1_All	594188	99.70%	671	39.34%	0.00%	443	0	443
CL10115.Contig1_All	85987	92.57%	471	48.62%	0.00%	36	9	45
CL10115.Contig2_All	99037	98.76%	727	41.68%	0.00%	71	9	80
CL10115.Contig3_All	561343	99.58%	1184	41.72%	0.00%	151	588	739
CL10116.Contig1_All	447725	99.38%	2571	40.84%	0.00%	36	1243	1279
CL10116.Contig2_All	447723	99.39%	2609	40.74%	0.00%	42	1257	1299
CL10117.Contig1_All	2218832	99.93%	1413	36.66%	0.00%	1549	1946	3495
CL10117.Contig2_All	2018973	99.55%	886	36.68%	0.00%	54	1934	1988
CL10118.Contig1_All	1071379	98.74%	1269	36.17%	0.00%	23	1490	1513
CL10118.Contig2_All	1098779	98.92%	1573	39.61%	0.00%	461	1462	1923
CL10119.Contig1_All	1178765	99.59%	2689	42.73%	0.00%	1636	1889	3525
CL10119.Contig2_All	979414	98.30%	1825	39.07%	0.00%	53	1939	1992
CL1012.Contig1_All	2119938	99.47%	2248	36.52%	0.00%	5227	79	5306
CL1012.Contig2_All	295957	99.46%	371	35.85%	0.00%	43	79	122
CL1012.Contig3_All	307554	97.12%	278	41.37%	0.00%	95	0	95
CL1012.Contig4_All	342988	98.17%	328	41.16%	0.00%	125	0	125
CL1012.Contig5_All	356075	98.13%	321	44.86%	0.00%	127	0	127
CL10120.Contig1_All	284009	92.32%	938	36.14%	0.00%	0	296	296
CL10120.Contig2_All	376094	96.83%	1357	40.38%	0.00%	267	302	569
CL10121.Contig1_All	104175	99.43%	527	43.45%	0.00%	61	0	61
CL10121.Contig2_All	368340	99.88%	3211	38.59%	0.00%	600	728	1328
CL10122.Contig1_All	941840	99.33%	902	37.69%	0.00%	198	746	944
CL10122.Contig2_All	792325	99.32%	886	37.70%	0.00%	38	742	780
CL10123.Contig1_All	1773329	98.86%	3253	41.50%	0.00%	5414	1005	6419
CL10123.Contig2_All	56436	78.55%	303	41.91%	0.00%	19	0	19
CL10124.Contig1_All	1523470	99.27%	1369	39.81%	0.00%	1663	655	2318
CL10125.Contig1_All	217038	94.06%	1094	38.76%	0.00%	34	230	264
CL10125.Contig2_All	233223	99.17%	1207	42.17%	0.00%	83	230	313
CL10126.Contig1_All	236161	97.88%	1133	34.86%	0.00%	38	260	298
CL10126.Contig2_All	411024	96.19%	762	36.75%	0.00%	88	260	348
CL10127.Contig1_All	356751	99.23%	2087	34.55%	0.00%	712	117	829
CL10127.Contig2_All	219789	90.74%	475	34.74%	0.00%	5	111	116
CL10128.Contig1_All	172800	95.60%	250	40.40%	0.00%	48	0	48
CL10128.Contig2_All	348649	97.00%	666	39.04%	0.00%	247	11	258
CL10129.Contig1_All	375608	99.92%	2641	35.02%	0.00%	648	456	1104
CL10129.Contig2_All	551215	99.58%	1440	41.67%	0.00%	688	195	883
CL1013.Contig1_All	53951	92.64%	367	31.34%	0.00%	3	19	22
CL1013.Contig2_All	63196	86.68%	413	28.09%	0.00%	10	19	29
CL10130.Contig1_All	1408238	99.32%	2054	34.32%	0.00%	2786	432	3218
CL10130.Contig2_All	251181	99.33%	1786	35.72%	0.00%	51	450	501
CL10130.Contig3_All	73077	85.47%	234	36.75%	0.00%	3	16	19
CL10130.Contig4_All	110730	95.57%	699	32.19%	0.00%	13	73	86
CL10131.Contig1_All	795205	98.63%	438	52.05%	0.00%	116	271	387
CL10131.Contig2_All	941397	95.57%	587	45.66%	0.00%	356	258	614
CL10132.Contig1_All	264376	98.48%	1842	40.07%	0.00%	542	2	544
CL10132.Contig2_All	34123	86.73%	211	40.28%	0.00%	6	2	8
CL10133.Contig1_All	238486	99.05%	634	37.38%	0.00%	38	130	168
CL10133.Contig2_All	504808	95.83%	312	43.27%	0.00%	45	130	175
CL10134.Contig1_All	35671	92.38%	328	35.67%	0.00%	13	0	13
CL10135.Contig1_All	2557749	99.27%	1928	41.60%	0.00%	3036	2511	5547
CL10135.Contig2_All	1792021	98.94%	564	39.89%	0.00%	18	1105	1123
CL10135.Contig3_All	2213915	99.06%	424	39.15%	0.00%	203	840	1043
CL10135.Contig4_All	2423687	99.09%	1424	41.22%	0.00%	2437	1436	3873
CL10135.Contig5_All	2700000	99.58%	472	41.74%	0.00%	373	1043	1416
CL10135.Contig6_All	969231	99.08%	546	42.49%	0.00%	587	1	588
CL10135.Contig7_All	2116525	99.15%	236	44.49%	0.00%	413	142	555
CL10136.Contig1_All	108646	92.17%	613	34.09%	0.00%	53	21	74
CL10137.Contig1_All	550840	99.58%	714	39.50%	0.00%	1	436	437
CL10137.Contig2_All	691698	94.47%	795	33.46%	0.00%	10	601	611
CL10137.Contig3_All	644147	99.83%	598	40.80%	0.00%	0	428	428
CL10138.Contig1_All	536323	96.41%	2007	45.09%	0.00%	18	1179	1197
CL10138.Contig2_All	503859	93.77%	2135	44.59%	0.00%	203	994	1197
CL10138.Contig3_All	374181	99.65%	2564	44.23%	0.00%	0	1066	1066
CL10138.Contig4_All	409963	99.36%	1870	42.83%	0.00%	0	852	852
CL10138.Contig5_All	360418	99.42%	2080	42.36%	0.00%	0	833	833
CL10138.Contig6_All	421729	99.62%	2354	44.77%	0.00%	0	1105	1105
CL10139.Contig1_All	181114	99.37%	1275	39.61%	0.00%	186	71	257
CL10139.Contig2_All	189928	97.36%	417	41.49%	0.00%	17	71	88
CL1014.Contig10_All	582496	99.85%	2588	42.39%	0.00%	0	1675	1675
CL1014.Contig11_All	608826	99.51%	2224	42.49%	0.00%	0	1505	1505
CL1014.Contig12_All	642015	98.91%	3206	41.58%	0.00%	0	2287	2287
CL1014.Contig13_All	570161	96.86%	1307	40.93%	0.00%	0	828	828
CL1014.Contig14_All	667076	99.13%	3095	41.78%	0.00%	0	2294	2294
CL1014.Contig15_All	652260	99.15%	3181	41.65%	0.00%	0	2307	2307
CL1014.Contig16_All	595135	99.80%	2563	42.49%	0.00%	0	1697	1697
CL1014.Contig17_All	574851	99.80%	2517	42.43%	0.00%	0	1608	1608
CL1014.Contig18_All	638944	99.48%	2103	43.79%	0.00%	0	1493	1493
CL1014.Contig19_All	649772	99.44%	1971	44.04%	0.00%	0	1423	1423
CL1014.Contig1_All	652661	99.64%	2518	42.45%	0.00%	0	1826	1826
CL1014.Contig20_All	621293	99.47%	2057	43.75%	0.00%	0	1420	1420
CL1014.Contig21_All	666448	99.15%	3052	42.37%	0.00%	0	2260	2260
CL1014.Contig22_All	668182	99.62%	2376	43.14%	0.00%	0	1764	1764
CL1014.Contig23_All	223944	93.90%	639	38.03%	0.00%	0	159	159
CL1014.Contig24_All	708674	99.25%	2813	41.09%	0.00%	0	2215	2215
CL1014.Contig25_All	663563	99.00%	2105	42.23%	0.00%	0	1552	1552
CL1014.Contig26_All	658975	99.63%	2401	43.02%	0.00%	0	1758	1758
CL1014.Contig27_All	641656	99.07%	2247	41.52%	0.00%	0	1602	1602
CL1014.Contig28_All	166913	98.22%	732	41.12%	0.00%	4	132	136
CL1014.Contig29_All	719211	99.70%	2967	42.33%	0.00%	0	2371	2371
CL1014.Contig2_All	217992	99.86%	2122	41.38%	0.00%	107	407	514
CL1014.Contig30_All	729502	99.21%	2671	41.63%	0.00%	0	2165	2165
CL1014.Contig31_All	641950	99.65%	2543	42.35%	0.00%	0	1814	1814
CL1014.Contig32_All	56734	81.66%	349	31.52%	0.00%	22	0	22
CL1014.Contig33_All	716620	98.93%	2994	42.15%	0.00%	0	2384	2384
CL1014.Contig34_All	1005035	99.70%	2999	41.71%	0.00%	0	3349	3349
CL1014.Contig35_All	702899	98.98%	3136	41.65%	0.00%	0	2450	2450
CL1014.Contig36_All	691870	98.99%	3161	41.57%	0.00%	0	2430	2430
CL1014.Contig3_All	665842	99.15%	3194	41.64%	0.00%	0	2363	2363
CL1014.Contig4_All	641458	99.43%	2113	42.83%	0.00%	0	1506	1506
CL1014.Contig5_All	207692	84.08%	559	39.18%	0.00%	0	129	129
CL1014.Contig6_All	546590	97.06%	1393	40.70%	0.00%	0	849	849
CL1014.Contig7_All	1014519	99.87%	2359	42.39%	0.00%	0	2664	2664
CL1014.Contig8_All	661154	98.88%	3120	41.70%	0.00%	0	2292	2292
CL1014.Contig9_All	659553	99.19%	3219	41.57%	0.00%	0	2359	2359
CL10140.Contig1_All	617053	99.88%	862	36.43%	0.00%	0	591	591
CL10140.Contig2_All	582918	99.53%	843	38.20%	0.00%	0	546	546
CL10140.Contig3_All	788852	99.89%	915	36.28%	0.00%	40	762	802
CL10140.Contig4_All	436329	99.49%	790	38.48%	0.00%	8	375	383
CL10141.Contig1_All	794390	99.07%	1943	40.76%	0.00%	0	1715	1715
CL10141.Contig2_All	212662	95.75%	1176	39.63%	0.00%	201	77	278
CL10141.Contig3_All	852529	99.56%	1839	41.54%	0.00%	0	1742	1742
CL10141.Contig4_All	321513	97.95%	780	38.59%	0.00%	0	279	279
CL10141.Contig5_All	1064475	99.32%	1171	40.39%	0.00%	0	1385	1385
CL10141.Contig6_All	1025489	99.51%	1217	40.02%	0.00%	0	1390	1390
CL10142.Contig1_All	352653	99.82%	3306	40.68%	0.00%	1296	6	1302
CL10142.Contig2_All	505705	99.32%	1029	34.79%	0.00%	113	466	579
CL10142.Contig3_All	59466	96.06%	787	35.58%	0.00%	46	6	52
CL10142.Contig4_All	86471	98.63%	1020	38.82%	0.00%	98	0	98
CL10142.Contig5_All	61511	98.20%	278	41.01%	0.00%	19	0	19
CL10142.Contig6_All	61463	94.15%	205	38.05%	0.00%	14	0	14
CL10143.Contig1_All	1448498	99.96%	2816	35.44%	0.00%	3359	1189	4548
CL10143.Contig2_All	242609	95.65%	460	33.26%	0.00%	12	112	124
CL10143.Contig3_All	673585	99.37%	318	39.94%	0.00%	219	19	238
CL10144.Contig1_All	182849	99.91%	1102	46.73%	0.00%	224	0	224
CL10145.Contig1_All	40602	99.62%	266	31.20%	0.00%	6	6	12
CL10145.Contig2_All	61733	99.64%	277	31.05%	0.00%	13	6	19
CL10146.Contig1_All	2079748	99.50%	2183	42.01%	0.00%	5049	0	5049
CL10146.Contig2_All	512075	99.85%	1354	35.52%	0.00%	771	0	771
CL10147.Contig1_All	1280611	99.65%	1146	39.62%	0.00%	279	1352	1631
CL10147.Contig2_All	1024062	99.68%	1248	38.94%	0.00%	66	1358	1424
CL10148.Contig1_All	1003821	99.71%	1387	39.29%	0.00%	0	1547	1547
CL10148.Contig2_All	958723	99.93%	4322	37.76%	0.00%	0	4604	4604
CL10148.Contig3_All	940668	97.75%	1423	37.88%	0.00%	805	684	1489
CL10148.Contig4_All	613296	98.61%	361	41.83%	0.00%	246	0	246
CL10149.Contig1_All	144403	99.38%	804	38.93%	0.00%	0	129	129
CL10149.Contig2_All	81161	99.42%	861	39.02%	0.00%	0	79	79
CL10149.Contig3_All	162084	99.48%	2299	37.36%	0.00%	78	337	415
CL10149.Contig4_All	168630	99.17%	2278	38.15%	0.00%	12	415	427
CL10149.Contig5_All	177496	99.57%	2823	38.33%	0.00%	333	225	558
CL10149.Contig6_All	281318	99.46%	2761	39.37%	0.00%	126	741	867
CL10149.Contig7_All	129273	93.27%	550	38.55%	0.00%	56	23	79
CL10149.Contig8_All	208435	99.28%	2236	38.06%	0.00%	505	13	518
CL10149.Contig9_All	65769	97.31%	260	35.38%	0.00%	19	0	19
CL1015.Contig1_All	169690	94.99%	838	36.87%	0.00%	0	158	158
CL1015.Contig2_All	452613	97.82%	1282	40.33%	0.00%	0	645	645
CL1015.Contig3_All	222092	95.06%	851	36.66%	0.00%	0	210	210
CL1015.Contig4_All	478842	97.84%	1295	40.15%	0.00%	0	689	689
CL1015.Contig5_All	219886	94.43%	880	35.91%	0.00%	0	215	215
CL1015.Contig6_All	167128	94.35%	867	36.10%	0.00%	0	161	161
CL1015.Contig7_All	439359	97.33%	1311	39.74%	0.00%	0	640	640
CL1015.Contig8_All	471752	97.36%	1324	39.58%	0.00%	0	694	694
CL10150.Contig1_All	124138	97.41%	232	29.74%	0.00%	32	0	32
CL10150.Contig2_All	164885	84.99%	393	34.35%	0.00%	72	0	72
CL10151.Contig1_All	77538	92.00%	325	34.46%	0.00%	28	0	28
CL10152.Contig1_All	50207	85.54%	968	35.54%	0.00%	54	0	54
CL10152.Contig2_All	49273	94.70%	1169	34.99%	0.00%	64	0	64
CL10153.Contig1_All	65000	94.44%	360	35.56%	0.00%	3	23	26
CL10153.Contig2_All	171923	98.85%	780	33.97%	0.00%	0	149	149
CL10153.Contig3_All	191489	98.53%	611	35.52%	0.00%	0	130	130
CL10153.Contig4_All	145049	94.17%	515	35.73%	0.00%	0	83	83
CL10153.Contig5_All	134211	95.61%	684	33.92%	0.00%	0	102	102
CL10154.Contig1_All	72263	96.98%	959	36.91%	0.00%	77	0	77
CL10155.Contig1_All	491547	99.78%	4525	40.09%	0.00%	2328	164	2492
CL10155.Contig2_All	96279	98.37%	430	40.70%	0.00%	46	0	46
CL10155.Contig3_All	84753	93.27%	223	48.88%	0.00%	21	0	21
CL10156.Contig1_All	141352	99.40%	503	37.57%	0.00%	79	0	79
CL10157.Contig1_All	42654	89.57%	211	43.13%	0.00%	10	0	10
CL10157.Contig2_All	42672	76.72%	232	41.38%	0.00%	11	0	11
CL10157.Contig3_All	238519	99.56%	2295	40.39%	0.00%	343	268	611
CL10157.Contig4_All	339909	99.93%	4297	42.03%	0.00%	1316	312	1628
CL10157.Contig5_All	57519	94.36%	266	43.98%	0.00%	17	0	17
CL10158.Contig1_All	558940	99.85%	1972	34.63%	0.00%	62	1164	1226
CL10158.Contig2_All	456870	99.81%	1572	34.61%	0.00%	0	798	798
CL10158.Contig3_All	567838	99.82%	1651	34.40%	0.00%	14	1029	1043
CL10158.Contig4_All	488188	99.84%	1893	34.76%	0.00%	34	997	1031
CL10159.Contig1_All	294711	99.11%	1575	42.35%	0.00%	65	451	516
CL10159.Contig2_All	271256	99.25%	1592	41.90%	0.00%	33	447	480
CL1016.Contig10_All	870968	97.89%	3503	39.85%	0.00%	0	3390	3390
CL1016.Contig1_All	938157	99.48%	3272	41.05%	0.00%	0	3411	3411
CL1016.Contig2_All	898631	99.48%	3288	40.69%	0.00%	0	3283	3283
CL1016.Contig3_All	916841	99.49%	3311	40.62%	0.00%	0	3373	3373
CL1016.Contig4_All	934760	99.49%	3340	40.72%	0.00%	0	3469	3469
CL1016.Contig5_All	896198	98.12%	3406	40.60%	0.00%	2	3390	3392
CL1016.Contig6_All	943339	99.45%	3085	41.85%	0.00%	0	3235	3235
CL1016.Contig7_All	902113	99.50%	3407	40.30%	0.00%	0	3415	3415
CL1016.Contig8_All	898951	99.70%	3012	41.97%	0.00%	4	3017	3021
CL1016.Contig9_All	952991	99.46%	3176	41.40%	0.00%	0	3363	3363
CL10160.Contig1_All	244811	97.99%	1638	40.66%	0.00%	44	402	446
CL10160.Contig2_All	256616	98.84%	2680	42.54%	0.00%	355	410	765
CL10161.Contig1_All	700000	99.55%	1333	44.94%	0.00%	0	1037	1037
CL10161.Contig2_All	440376	98.20%	1169	40.89%	0.00%	0	572	572
CL10161.Contig3_All	639985	98.46%	1296	45.91%	0.00%	0	923	923
CL10161.Contig4_All	432522	97.96%	1027	40.31%	0.00%	0	494	494
CL10161.Contig5_All	136882	87.83%	263	38.02%	0.00%	39	1	40
CL10162.Contig1_All	49270	99.64%	274	36.86%	0.00%	15	0	15
CL10162.Contig2_All	48913	93.26%	460	39.57%	0.00%	0	25	25
CL10163.Contig1_All	434591	99.88%	1723	38.07%	0.00%	0	832	832
CL10163.Contig2_All	538979	99.11%	1234	37.44%	0.00%	0	739	739
CL10163.Contig3_All	518603	95.89%	1167	37.28%	0.00%	2	671	673
CL10163.Contig4_All	508320	97.18%	1810	37.57%	0.00%	819	205	1024
CL10163.Contig5_All	412576	99.36%	1712	41.18%	0.00%	491	296	787
CL10163.Contig6_All	658157	98.85%	1481	37.54%	0.00%	0	1086	1086
CL10163.Contig7_All	343007	98.60%	572	39.16%	0.00%	217	1	218
CL10163.Contig8_All	362782	99.91%	2193	37.25%	0.00%	6	878	884
CL10163.Contig9_All	393357	98.25%	286	37.41%	0.00%	124	1	125
CL10164.Contig1_All	235385	99.08%	325	44.62%	0.00%	80	5	85
CL10164.Contig2_All	336000	94.67%	300	42.33%	0.00%	99	13	112
CL10165.Contig1_All	746907	96.45%	902	35.70%	0.00%	351	398	749
CL10165.Contig2_All	641584	98.87%	707	37.77%	0.00%	106	398	504
CL10166.Contig1_All	459503	98.63%	805	38.01%	0.00%	19	392	411
CL10166.Contig2_All	735806	99.07%	1185	37.47%	0.00%	579	392	971
CL10167.Contig1_All	384545	99.29%	2108	38.76%	0.00%	903	0	903
CL10167.Contig2_All	80810	91.02%	568	39.26%	0.00%	51	0	51
CL10168.Contig1_All	839626	98.44%	641	36.51%	0.00%	330	268	598
CL10168.Contig2_All	512132	98.86%	699	36.48%	0.00%	316	82	398
CL10169.Contig1_All	157543	99.18%	1347	37.49%	0.00%	236	0	236
CL10169.Contig2_All	22817	82.82%	355	34.37%	0.00%	9	0	9
CL1017.Contig1_All	451049	99.22%	2432	40.13%	0.00%	0	1220	1220
CL1017.Contig2_All	533190	99.09%	2088	41.81%	0.00%	0	1237	1237
CL1017.Contig3_All	132143	98.21%	504	40.67%	0.00%	74	0	74
CL1017.Contig4_All	604551	99.48%	3098	41.99%	0.00%	2	2079	2081
CL1017.Contig5_All	550947	99.54%	3444	40.80%	0.00%	34	2081	2115
CL10170.Contig1_All	1589891	99.33%	2842	39.62%	0.00%	121	4904	5025
CL10170.Contig2_All	1600220	99.21%	3046	40.02%	0.00%	47	5372	5419
CL10170.Contig3_All	404587	98.17%	218	40.37%	0.00%	67	31	98
CL10171.Contig1_All	100800	97.20%	250	37.60%	0.00%	27	1	28
CL10171.Contig2_All	110900	88.63%	211	36.97%	0.00%	25	1	26
CL10171.Contig3_All	391603	96.49%	655	49.62%	0.00%	231	54	285
CL10171.Contig4_All	384219	92.03%	1280	51.02%	0.00%	473	74	547
CL10171.Contig5_All	178275	92.01%	313	40.89%	0.00%	60	2	62
CL10172.Contig1_All	705716	99.70%	992	36.49%	0.00%	600	178	778
CL10172.Contig2_All	151327	99.56%	226	43.81%	0.00%	38	0	38
CL10173.Contig1_All	1041132	99.84%	6395	43.82%	0.00%	214	7193	7407
CL10173.Contig2_All	913811	99.86%	7184	42.78%	0.00%	34	7263	7297
CL10173.Contig3_All	1226774	99.73%	6661	44.02%	0.00%	0	9087	9087
CL10173.Contig4_All	1247366	99.72%	6511	44.19%	0.00%	0	9024	9024
CL10173.Contig5_All	544654	99.73%	1126	46.80%	0.00%	682	0	682
CL10174.Contig1_All	200609	99.76%	821	50.91%	0.00%	183	0	183
CL10175.Contig1_All	71092	96.97%	595	34.45%	0.00%	47	0	47
CL10176.Contig1_All	77023	94.16%	1028	33.56%	0.00%	88	0	88
CL10177.Contig1_All	90993	97.85%	1068	35.02%	0.00%	103	5	108
CL10177.Contig2_All	65625	96.18%	576	35.59%	0.00%	37	5	42
CL10177.Contig3_All	100000	98.19%	441	38.55%	0.00%	49	0	49
CL10178.Contig1_All	3194702	93.16%	453	30.02%	0.00%	54	1554	1608
CL10179.Contig1_All	65267	94.27%	262	37.40%	0.00%	19	0	19
CL10179.Contig2_All	427022	99.45%	1276	33.54%	0.00%	540	66	606
CL1018.Contig1_All	901305	99.94%	3487	41.10%	0.00%	201	3296	3497
CL1018.Contig2_All	225000	97.60%	292	40.41%	0.00%	73	0	73
CL1018.Contig3_All	912610	97.36%	3414	40.98%	0.00%	60	3404	3464
CL1018.Contig4_All	1246997	99.46%	3696	40.83%	0.00%	0	5121	5121
CL1018.Contig5_All	1280236	99.33%	3436	40.08%	0.00%	0	4892	4892
CL1018.Contig6_All	892016	97.05%	3154	40.14%	0.00%	0	3127	3127
CL1018.Contig7_All	1028226	99.64%	2232	41.31%	0.00%	23	2527	2550
CL1018.Contig8_All	241791	92.54%	201	36.32%	0.00%	45	9	54
CL1018.Contig9_All	464067	97.75%	1200	42.08%	0.00%	177	442	619
CL10180.Contig1_All	0.4147	21.43%	434	30.18%	0.00%	2	0	2
CL10180.Contig2_All	0.1125	11.25%	800	28.25%	0.00%	1	0	1
CL10181.Contig1_All	505158	99.85%	1297	35.31%	0.00%	230	506	736
CL10181.Contig2_All	513796	97.62%	1051	35.20%	0.00%	96	504	600
CL10181.Contig3_All	495950	99.14%	2321	44.38%	0.00%	0	1279	1279
CL10181.Contig4_All	564199	99.70%	1324	41.92%	0.00%	0	830	830
CL10181.Contig5_All	972500	99.58%	720	39.72%	0.00%	15	763	778
CL10181.Contig6_All	662742	99.65%	1138	43.32%	0.00%	0	838	838
CL10182.Contig1_All	197160	98.17%	493	41.58%	0.00%	0	108	108
CL10182.Contig2_All	786901	99.59%	1449	40.17%	0.00%	196	1073	1269
CL10183.Contig1_All	781675	99.59%	1475	35.12%	0.00%	28	1254	1282
CL10184.Contig1_All	149434	97.92%	530	41.51%	0.00%	73	15	88
CL10185.Contig1_All	764740	96.24%	692	35.12%	0.00%	587	1	588
CL10186.Contig1_All	70507	85.25%	217	41.01%	0.00%	17	0	17
CL10186.Contig2_All	101942	89.81%	618	37.86%	0.00%	70	0	70
CL10186.Contig3_All	97085	96.65%	686	35.57%	0.00%	68	6	74
CL10186.Contig4_All	103448	98.66%	522	40.04%	0.00%	53	7	60
CL10186.Contig5_All	36610	90.51%	295	38.98%	0.00%	5	7	12
CL10186.Contig6_All	20112	97.21%	358	37.15%	0.00%	8	0	8
CL10186.Contig7_All	66359	76.04%	217	37.79%	0.00%	16	0	16
CL10187.Contig1_All	108197	97.27%	366	36.34%	0.00%	34	10	44
CL10187.Contig2_All	1162375	99.92%	1284	44.08%	0.00%	248	1413	1661
CL10187.Contig3_All	800699	99.94%	1702	41.25%	0.00%	148	1367	1515
CL10188.Contig1_All	234675	98.90%	909	39.16%	0.00%	225	13	238
CL10189.Contig1_All	1102817	99.81%	1065	40.47%	0.00%	23	1282	1305
CL10189.Contig2_All	1232086	99.39%	1146	41.80%	0.00%	273	1298	1571
CL1019.Contig1_All	636906	99.81%	2101	42.93%	0.00%	1016	472	1488
CL1019.Contig2_All	647076	95.95%	2199	41.93%	0.00%	1111	472	1583
CL10190.Contig1_All	187224	98.22%	1520	36.78%	0.00%	14	308	322
CL10190.Contig2_All	213043	87.23%	1449	36.02%	0.00%	0	343	343
CL10190.Contig3_All	120968	90.59%	372	38.44%	0.00%	4	46	50
CL10191.Contig10_All	2199834	98.02%	2171	42.42%	0.00%	0	5308	5308
CL10191.Contig1_All	963261	96.16%	1067	39.93%	0.00%	29	1113	1142
CL10191.Contig2_All	786421	98.08%	1355	37.49%	0.00%	71	1113	1184
CL10191.Contig3_All	910619	96.90%	678	38.35%	0.00%	68	618	686
CL10191.Contig4_All	2200452	98.49%	2189	42.17%	0.00%	70	5288	5358
CL10191.Contig5_All	918604	97.21%	752	38.83%	0.00%	4	764	768
CL10191.Contig6_All	706570	91.87%	898	36.08%	0.00%	2	703	705
CL10191.Contig7_All	785401	92.49%	972	36.52%	0.00%	4	846	850
CL10191.Contig8_All	819802	91.80%	707	38.76%	0.00%	0	644	644
CL10191.Contig9_All	745130	92.69%	616	38.80%	0.00%	2	508	510
CL10192.Contig1_All	13235	73.53%	204	43.14%	0.00%	3	0	3
CL10193.Contig1_All	592014	99.58%	1912	43.20%	0.00%	65	1194	1259
CL10193.Contig2_All	584353	99.90%	2017	42.64%	0.00%	56	1258	1314
CL10194.Contig1_All	252601	99.78%	1361	39.97%	0.00%	130	253	383
CL10195.Contig1_All	7321769	95.86%	1159	39.09%	0.00%	9441	0	9441
CL10195.Contig2_All	749710	98.21%	1173	40.75%	0.00%	978	0	978
CL10196.Contig1_All	2218471	99.29%	1543	39.99%	0.00%	2	3804	3806
CL10196.Contig2_All	1425253	99.49%	2368	36.95%	0.00%	17	3733	3750
CL10196.Contig3_All	1783581	99.92%	2580	38.60%	0.00%	8	5106	5114
CL10196.Contig4_All	271138	98.70%	1081	42.74%	0.00%	326	0	326
CL10196.Contig5_All	2640514	99.89%	1772	42.16%	0.00%	10	5195	5205
CL10197.Contig1_All	13851929	97.79%	814	40.79%	0.00%	2031	10502	12533
CL10197.Contig2_All	7653963	98.37%	921	40.17%	0.00%	2996	4840	7836
CL10198.Contig1_All	101124	91.39%	267	42.32%	0.00%	29	1	30
CL10198.Contig2_All	60870	84.06%	207	40.58%	0.00%	10	4	14
CL10199.Contig1_All	224377	96.12%	722	34.21%	0.00%	180	0	180
CL102.Contig1_All	291180	99.41%	2864	41.10%	0.00%	310	619	929
CL102.Contig2_All	247029	99.71%	3093	41.19%	0.00%	32	818	850
CL102.Contig3_All	280368	95.92%	1983	36.41%	0.00%	286	332	618
CL102.Contig4_All	251264	95.60%	1907	36.34%	0.00%	57	476	533
CL102.Contig5_All	313553	99.33%	1779	36.03%	0.00%	44	576	620
CL102.Contig6_All	253988	99.46%	2608	39.61%	0.00%	43	693	736
CL102.Contig7_All	383347	98.92%	1664	38.28%	0.00%	180	529	709
CL1020.Contig1_All	205837	96.28%	1936	40.86%	0.00%	0	444	444
CL1020.Contig2_All	244834	99.94%	1713	41.68%	0.00%	16	450	466
CL1020.Contig3_All	180340	94.33%	529	46.50%	0.00%	21	85	106
CL1020.Contig4_All	176949	99.83%	590	45.76%	0.00%	12	104	116
CL10200.Contig1_All	128571	98.21%	224	30.36%	0.00%	32	0	32
CL10201.Contig1_All	200803	98.67%	1432	40.92%	0.00%	294	27	321
CL10201.Contig2_All	102703	95.20%	333	38.74%	0.00%	38	0	38
CL10202.Contig1_All	162295	95.41%	1220	37.70%	0.00%	0	220	220
CL10202.Contig2_All	166080	95.72%	1097	38.65%	0.00%	4	199	203
CL10202.Contig3_All	189992	99.58%	1182	37.73%	0.00%	0	250	250
CL10202.Contig4_All	175669	99.74%	1540	37.01%	0.00%	59	242	301
CL10202.Contig5_All	46552	80.17%	232	43.97%	0.00%	0	12	12
CL10202.Contig6_All	101408	98.75%	639	35.37%	0.00%	3	69	72
CL10203.Contig1_All	486614	94.75%	381	38.32%	0.00%	206	0	206
CL10203.Contig2_All	392958	97.89%	426	41.08%	0.00%	125	61	186
CL10203.Contig3_All	270968	98.66%	372	42.20%	0.00%	10	102	112
CL10204.Contig1_All	445949	98.84%	2249	41.89%	0.00%	300	817	1117
CL10204.Contig2_All	347149	99.96%	2227	40.19%	0.00%	0	859	859
CL10204.Contig3_All	331255	99.96%	2342	40.18%	0.00%	0	862	862
CL10204.Contig4_All	427798	99.94%	1662	42.48%	0.00%	0	790	790
CL10204.Contig5_All	343026	99.95%	2036	41.36%	0.00%	0	776	776
CL10204.Contig6_All	363613	99.95%	1921	41.44%	0.00%	0	777	777
CL10204.Contig7_All	369434	99.84%	1927	42.86%	0.00%	21	770	791
CL10204.Contig8_All	389052	99.83%	1762	42.34%	0.00%	0	764	764
CL10205.Contig1_All	341129	97.18%	248	38.71%	0.00%	94	0	94
CL10205.Contig2_All	74085	91.16%	328	38.11%	0.00%	27	0	27
CL10206.Contig1_All	75000	90.97%	288	35.42%	0.00%	24	0	24
CL10207.Contig1_All	227103	98.83%	428	37.62%	0.00%	34	74	108
CL10207.Contig2_All	541593	99.12%	226	37.17%	0.00%	136	0	136
CL10208.Contig1_All	103012	98.80%	332	38.86%	0.00%	5	33	38
CL10208.Contig2_All	104485	98.42%	379	38.26%	0.00%	11	33	44
CL10209.Contig1_All	99448	92.54%	362	41.16%	0.00%	35	5	40
CL10209.Contig2_All	80969	84.78%	289	44.29%	0.00%	19	7	26
CL10209.Contig3_All	61017	98.31%	354	42.09%	0.00%	10	14	24
CL10209.Contig4_All	95817	97.72%	263	41.83%	0.00%	23	5	28
CL1021.Contig1_All	356835	99.93%	2787	40.51%	0.00%	46	1059	1105
CL1021.Contig2_All	337795	99.93%	2962	40.75%	0.00%	32	1080	1112
CL1021.Contig3_All	368108	98.30%	2938	40.67%	0.00%	8	1198	1206
CL1021.Contig4_All	338689	96.62%	473	41.23%	0.00%	4	174	178
CL1021.Contig5_All	185593	99.15%	708	39.27%	0.00%	17	129	146
CL10210.Contig1_All	500728	99.37%	4726	40.20%	0.00%	1482	1151	2633
CL10210.Contig2_All	407448	98.06%	2578	39.02%	0.00%	0	1169	1169
CL10211.Contig1_All	80464	85.43%	302	45.70%	0.00%	0	27	27
CL10211.Contig2_All	116883	98.38%	308	48.05%	0.00%	19	21	40
CL10212.Contig1_All	317574	99.87%	779	37.48%	0.00%	202	73	275
CL10212.Contig2_All	164176	98.46%	455	37.14%	0.00%	0	83	83
CL10212.Contig3_All	198000	79.67%	300	38.00%	0.00%	0	66	66
CL10213.Contig1_All	1525746	97.87%	985	39.09%	0.00%	0	1670	1670
CL10213.Contig2_All	989904	99.47%	941	40.28%	0.00%	0	1035	1035
CL10213.Contig3_All	1074405	98.23%	1303	43.13%	0.00%	68	1494	1562
CL10213.Contig4_All	1534152	98.69%	1144	42.83%	0.00%	0	1951	1951
CL10213.Contig5_All	1070861	99.64%	1115	43.23%	0.00%	0	1327	1327
CL10213.Contig6_All	258079	98.54%	687	42.21%	0.00%	89	108	197
CL10213.Contig7_All	1564566	96.73%	1163	38.01%	0.00%	0	2022	2022
CL10213.Contig8_All	1115550	98.03%	1119	38.96%	0.00%	0	1387	1387
CL10214.Contig1_All	47269	94.75%	476	33.19%	0.00%	25	0	25
CL10215.Contig10_All	298413	99.51%	2445	39.88%	0.00%	2	810	812
CL10215.Contig11_All	58065	90.32%	310	38.06%	0.00%	19	1	20
CL10215.Contig12_All	56250	99.58%	240	33.33%	0.00%	15	0	15
CL10215.Contig13_All	79412	82.35%	204	36.76%	0.00%	18	0	18
CL10215.Contig14_All	47368	82.46%	228	35.53%	0.00%	12	0	12
CL10215.Contig15_All	248382	98.30%	587	38.16%	0.00%	160	2	162
CL10215.Contig16_All	59016	71.72%	244	36.48%	0.00%	16	0	16
CL10215.Contig17_All	689862	99.94%	3123	38.81%	0.00%	154	2241	2395
CL10215.Contig1_All	182581	97.13%	1883	37.07%	0.00%	0	382	382
CL10215.Contig2_All	151333	97.17%	2086	36.29%	0.00%	0	351	351
CL10215.Contig3_All	196690	97.07%	1840	36.96%	0.00%	0	403	403
CL10215.Contig4_All	168746	97.41%	2010	36.07%	0.00%	5	372	377
CL10215.Contig5_All	89707	96.48%	1363	37.64%	0.00%	13	123	136
CL10215.Contig6_All	219014	98.02%	2729	36.46%	0.00%	48	620	668
CL10215.Contig7_All	192189	99.82%	1681	36.70%	0.00%	138	221	359
CL10215.Contig8_All	44906	80.46%	481	35.76%	0.00%	24	0	24
CL10215.Contig9_All	292444	99.50%	2422	39.88%	0.00%	31	756	787
CL10216.Contig1_All	594984	98.68%	1288	40.45%	0.00%	8	846	854
CL10216.Contig2_All	378553	99.30%	1292	40.09%	0.00%	0	544	544
CL10216.Contig3_All	274479	99.77%	2208	37.36%	0.00%	273	403	676
CL10216.Contig4_All	407061	99.52%	1048	41.03%	0.00%	4	470	474
CL10217.Contig1_All	2877084	98.78%	2047	42.60%	0.00%	6553	0	6553
CL10217.Contig2_All	821158	98.70%	1770	43.28%	0.00%	1616	0	1616
CL10218.Contig1_All	403111	98.77%	1382	39.94%	0.00%	4	615	619
CL10218.Contig2_All	74165	95.99%	449	38.31%	0.00%	6	31	37
CL10219.Contig1_All	684305	97.46%	1338	39.54%	0.00%	442	583	1025
CL10219.Contig2_All	700620	97.69%	823	43.62%	0.00%	62	579	641
CL10219.Contig3_All	816102	98.45%	708	44.07%	0.00%	106	536	642
CL1022.Contig10_All	633370	98.64%	1843	37.76%	0.00%	0	1297	1297
CL1022.Contig11_All	644000	98.41%	1575	38.29%	0.00%	0	1127	1127
CL1022.Contig12_All	681521	98.48%	1644	38.08%	0.00%	4	1242	1246
CL1022.Contig13_All	450119	98.37%	1596	36.53%	0.00%	0	804	804
CL1022.Contig14_All	446135	98.14%	1397	36.72%	0.00%	0	693	693
CL1022.Contig1_All	452632	99.71%	1368	36.26%	0.00%	0	688	688
CL1022.Contig2_All	430185	99.74%	1567	36.12%	0.00%	0	749	749
CL1022.Contig3_All	580165	96.93%	1694	37.96%	0.00%	44	1048	1092
CL1022.Contig4_All	553724	97.25%	1893	37.67%	0.00%	28	1139	1167
CL1022.Contig5_All	482877	95.09%	876	38.70%	0.00%	0	470	470
CL1022.Contig6_All	278417	94.24%	695	40.00%	0.00%	0	215	215
CL1022.Contig7_All	449126	95.34%	515	39.03%	0.00%	97	160	257
CL1022.Contig8_All	183538	94.10%	407	38.82%	0.00%	5	78	83
CL1022.Contig9_All	614002	98.59%	1774	37.94%	0.00%	0	1212	1212
CL10220.Contig1_All	69632	70.02%	517	35.40%	0.00%	40	0	40
CL10220.Contig2_All	251978	99.41%	1871	36.34%	0.00%	351	173	524
CL10220.Contig3_All	37786	76.72%	262	34.35%	0.00%	8	3	11
CL10221.Contig1_All	822259	93.69%	301	54.49%	0.00%	36	239	275
CL10221.Contig2_All	710526	98.34%	361	50.97%	0.00%	25	260	285
CL10222.Contig1_All	310773	99.45%	362	38.40%	0.00%	125	0	125
CL10222.Contig2_All	626810	99.53%	1069	36.20%	0.00%	14	731	745
CL10222.Contig3_All	165169	93.63%	267	36.70%	0.00%	49	0	49
CL10222.Contig4_All	776252	99.61%	1030	36.31%	0.00%	87	802	889
CL10222.Contig5_All	403060	98.03%	915	35.74%	0.00%	0	410	410
CL10222.Contig6_All	308442	98.19%	995	35.38%	0.00%	0	341	341
CL10223.Contig1_All	394275	97.85%	1537	39.75%	0.00%	125	549	674
CL10223.Contig2_All	342053	99.49%	789	41.95%	0.00%	10	290	300
CL10223.Contig3_All	246226	96.86%	636	39.47%	0.00%	0	174	174
CL10223.Contig4_All	541258	99.91%	2242	41.17%	0.00%	421	929	1350
CL10224.Contig1_All	314039	98.13%	1389	38.59%	0.00%	0	485	485
CL10224.Contig2_All	316177	98.40%	1627	37.00%	0.00%	0	575	575
CL10224.Contig3_All	668571	96.88%	385	43.38%	0.00%	16	270	286
CL10224.Contig4_All	348421	98.44%	1476	36.18%	0.00%	55	518	573
CL10224.Contig5_All	210123	93.62%	1709	38.27%	0.00%	2	397	399
CL10224.Contig6_All	94737	97.78%	361	34.35%	0.00%	18	20	38
CL10226.Contig1_All	689516	98.12%	372	43.28%	0.00%	285	0	285
CL10227.Contig1_All	656877	99.50%	807	42.13%	0.00%	208	381	589
CL10227.Contig2_All	2837248	99.51%	1624	38.92%	0.00%	1674	3453	5127
CL10228.Contig1_All	370745	99.03%	1651	36.22%	0.00%	561	123	684
CL10228.Contig2_All	528921	99.74%	1511	38.58%	0.00%	197	691	888
CL10228.Contig3_All	404667	99.96%	2689	37.52%	0.00%	503	711	1214
CL10228.Contig4_All	127003	87.80%	574	37.46%	0.00%	7	74	81
CL10228.Contig5_All	21429	78.57%	210	32.86%	0.00%	5	0	5
CL10229.Contig1_All	1330374	99.95%	2138	42.00%	0.00%	2237	943	3180
CL10229.Contig2_All	862002	99.52%	829	41.98%	0.00%	24	770	794
CL1023.Contig10_All	1690320	99.65%	3441	42.11%	0.00%	0	6466	6466
CL1023.Contig11_All	1886374	99.94%	3207	42.63%	0.00%	0	6723	6723
CL1023.Contig12_All	1592870	99.95%	3815	41.78%	0.00%	0	6752	6752
CL1023.Contig13_All	1573115	99.95%	3701	42.10%	0.00%	0	6469	6469
CL1023.Contig14_All	1636721	99.95%	3660	41.89%	0.00%	0	6656	6656
CL1023.Contig15_All	1872163	99.94%	3093	43.03%	0.00%	0	6434	6434
CL1023.Contig16_All	1617885	99.94%	3546	42.22%	0.00%	0	6375	6375
CL1023.Contig1_All	2044681	99.58%	2833	43.13%	0.00%	6	6435	6441
CL1023.Contig2_All	2063392	97.83%	967	42.50%	0.00%	25	2192	2217
CL1023.Contig3_All	1841106	99.69%	3218	42.70%	0.00%	2	6585	6587
CL1023.Contig4_All	1737958	99.63%	3286	42.24%	0.00%	0	6346	6346
CL1023.Contig5_All	1614293	99.74%	3785	41.64%	0.00%	0	6789	6789
CL1023.Contig6_All	1866026	99.70%	3332	42.32%	0.00%	0	6916	6916
CL1023.Contig7_All	1550653	99.74%	3826	41.85%	0.00%	0	6592	6592
CL1023.Contig8_All	1572716	99.75%	3940	41.55%	0.00%	0	6885	6885
CL1023.Contig9_All	1596250	99.67%	3653	41.88%	0.00%	0	6479	6479
CL10230.Contig1_All	452020	99.78%	3223	42.54%	0.00%	1614	9	1623
CL10231.Contig1_All	301606	99.82%	2846	42.45%	0.00%	0	957	957
CL10231.Contig2_All	296117	99.82%	2781	42.39%	0.00%	0	915	915
CL10231.Contig3_All	119019	98.81%	673	41.75%	0.00%	89	0	89
CL10232.Contig1_All	83237	99.13%	346	52.89%	0.00%	32	0	32
CL10233.Contig1_All	112824	97.98%	694	51.59%	0.00%	87	0	87
CL10234.Contig10_All	254454	99.88%	2454	44.66%	0.00%	0	694	694
CL10234.Contig11_All	178909	99.87%	2309	44.48%	0.00%	0	459	459
CL10234.Contig12_All	186324	99.86%	2152	44.84%	0.00%	0	447	447
CL10234.Contig1_All	207895	99.51%	1026	38.40%	0.00%	0	237	237
CL10234.Contig2_All	637104	99.20%	2369	41.33%	0.00%	0	1677	1677
CL10234.Contig3_All	228645	99.57%	1173	39.05%	0.00%	0	298	298
CL10234.Contig4_All	464059	99.82%	4383	42.76%	0.00%	58	2204	2262
CL10234.Contig5_All	630407	98.01%	2607	41.04%	0.00%	16	1812	1828
CL10234.Contig6_All	250717	99.88%	2581	44.32%	0.00%	0	719	719
CL10234.Contig7_All	183251	99.88%	2436	44.13%	0.00%	0	496	496
CL10234.Contig8_All	185608	99.87%	2279	44.45%	0.00%	0	470	470
CL10234.Contig9_All	257302	99.88%	2424	44.64%	0.00%	0	693	693
CL10235.Contig10_All	743997	99.38%	3052	35.32%	0.00%	11	2514	2525
CL10235.Contig11_All	682945	99.29%	2662	36.10%	0.00%	0	2020	2020
CL10235.Contig12_All	703318	99.28%	2622	35.93%	0.00%	0	2049	2049
CL10235.Contig13_All	716306	99.29%	2680	36.12%	0.00%	0	2133	2133
CL10235.Contig14_All	643798	99.27%	2596	35.98%	0.00%	0	1857	1857
CL10235.Contig15_All	747591	98.61%	1370	37.01%	0.00%	0	1138	1138
CL10235.Contig16_All	772109	99.28%	2646	35.94%	0.00%	0	2270	2270
CL10235.Contig17_All	625550	99.28%	2638	36.09%	0.00%	10	1827	1837
CL10235.Contig18_All	668433	99.27%	2604	35.91%	0.00%	0	1934	1934
CL10235.Contig19_All	738699	99.28%	2628	35.92%	0.00%	0	2157	2157
CL10235.Contig1_All	508114	98.76%	1617	35.87%	0.00%	4	913	917
CL10235.Contig2_All	752344	99.05%	2009	37.68%	0.00%	42	1639	1681
CL10235.Contig3_All	925573	98.95%	1816	38.05%	0.00%	54	1817	1871
CL10235.Contig4_All	801435	98.85%	1652	37.65%	0.00%	18	1454	1472
CL10235.Contig5_All	781528	99.24%	2507	36.14%	0.00%	6	2172	2178
CL10235.Contig6_All	926535	99.14%	2199	37.97%	0.00%	61	2204	2265
CL10235.Contig7_All	334132	98.28%	1336	32.63%	0.00%	0	496	496
CL10235.Contig8_All	662264	97.96%	1272	33.96%	0.00%	0	936	936
CL10235.Contig9_All	613156	98.78%	3283	33.17%	0.00%	471	1769	2240
CL10236.Contig1_All	982490	83.31%	731	37.62%	0.00%	0	798	798
CL10236.Contig2_All	1026582	98.17%	711	37.55%	0.00%	0	811	811
CL10236.Contig3_All	944450	98.75%	1036	41.41%	0.00%	55	1033	1088
CL10236.Contig4_All	1312805	99.71%	1369	38.42%	0.00%	261	1737	1998
CL10237.Contig1_All	160661	98.51%	605	38.35%	0.00%	12	96	108
CL10237.Contig2_All	144526	97.32%	411	39.66%	0.00%	22	44	66
CL10237.Contig3_All	203390	99.05%	944	41.84%	0.00%	6	208	214
CL10238.Contig1_All	159214	96.56%	407	30.22%	0.00%	53	19	72
CL10238.Contig2_All	186820	97.36%	607	34.10%	0.00%	102	24	126
CL10238.Contig3_All	62069	98.62%	290	27.59%	0.00%	11	9	20
CL10239.Contig1_All	87107	99.47%	947	38.86%	0.00%	92	0	92
CL1024.Contig1_All	21502	89.08%	293	46.42%	0.00%	3	4	7
CL1024.Contig2_All	61364	91.36%	220	36.36%	0.00%	15	0	15
CL1024.Contig3_All	43114	79.94%	334	39.82%	0.00%	16	0	16
CL1024.Contig4_All	90352	97.39%	767	41.72%	0.00%	76	1	77
CL10240.Contig1_All	488002	99.63%	1612	34.31%	0.00%	237	642	879
CL10240.Contig2_All	948058	99.51%	618	34.95%	0.00%	9	642	651
CL10241.Contig1_All	2735504	98.09%	892	37.33%	0.00%	60	2652	2712
CL10241.Contig2_All	671795	99.72%	351	36.47%	0.00%	262	0	262
CL10241.Contig3_All	4416156	99.92%	1215	39.18%	0.00%	925	5043	5968
CL10242.Contig1_All	817028	98.79%	2224	35.12%	0.00%	86	1940	2026
CL10242.Contig2_All	684405	99.68%	3110	39.13%	0.00%	0	2365	2365
CL10242.Contig3_All	1489995	98.33%	1856	39.22%	0.00%	1426	1650	3076
CL10243.Contig1_All	419991	97.25%	1163	36.29%	0.00%	87	456	543
CL10243.Contig2_All	501548	99.66%	1189	35.58%	0.00%	109	554	663
CL10243.Contig3_All	87918	98.20%	389	35.22%	0.00%	38	0	38
CL10243.Contig4_All	425274	99.50%	1003	36.09%	0.00%	30	444	474
CL10243.Contig5_All	371694	98.64%	1104	37.32%	0.00%	0	456	456
CL10243.Contig6_All	191451	99.40%	503	32.21%	0.00%	107	0	107
CL10243.Contig7_All	386589	98.67%	1501	36.51%	0.00%	193	454	647
CL10244.Contig1_All	886110	95.64%	1329	37.77%	0.00%	8	1309	1317
CL10244.Contig2_All	561128	99.70%	1330	38.27%	0.00%	59	772	831
CL10244.Contig3_All	154817	99.31%	436	33.94%	0.00%	68	7	75
CL10244.Contig4_All	437087	95.70%	1301	37.59%	0.00%	296	338	634
CL10244.Contig5_All	507470	91.81%	415	40.96%	0.00%	4	230	234
CL10244.Contig6_All	642050	93.72%	478	42.05%	0.00%	8	333	341
CL10244.Contig7_All	666581	95.62%	1278	38.97%	0.00%	71	878	949
CL10244.Contig8_All	510000	94.09%	981	38.02%	0.00%	2	554	556
CL10244.Contig9_All	658706	99.23%	649	37.29%	0.00%	0	475	475
CL10245.Contig1_All	131649	94.55%	752	32.18%	0.00%	4	106	110
CL10245.Contig2_All	168886	95.04%	826	31.60%	0.00%	6	149	155
CL10245.Contig3_All	193747	96.38%	1105	30.23%	0.00%	8	230	238
CL10245.Contig4_All	490250	99.68%	1561	33.70%	0.00%	528	324	852
CL10246.Contig10_All	201370	92.01%	876	35.39%	0.00%	0	196	196
CL10246.Contig11_All	164982	91.54%	851	40.19%	0.00%	0	156	156
CL10246.Contig12_All	205782	97.57%	1522	39.09%	0.00%	0	348	348
CL10246.Contig13_All	209027	97.93%	1840	35.22%	0.00%	26	402	428
CL10246.Contig1_All	246193	98.70%	1923	35.67%	0.00%	0	527	527
CL10246.Contig2_All	238248	98.80%	2089	35.71%	0.00%	4	550	554
CL10246.Contig3_All	199935	96.48%	1080	34.26%	0.00%	18	222	240
CL10246.Contig4_All	213053	97.27%	1356	39.45%	0.00%	0	321	321
CL10246.Contig5_All	201484	97.65%	1617	35.37%	0.00%	0	362	362
CL10246.Contig6_All	192966	94.41%	1180	35.68%	0.00%	0	253	253
CL10246.Contig7_All	173431	90.07%	685	41.17%	0.00%	0	132	132
CL10246.Contig8_All	241110	97.73%	1676	36.04%	0.00%	0	449	449
CL10246.Contig9_All	232573	97.94%	1842	36.05%	0.00%	0	476	476
CL10247.Contig1_All	268078	99.51%	1441	46.43%	0.00%	274	156	430
CL10247.Contig2_All	137287	99.91%	1113	50.22%	0.00%	169	2	171
CL10248.Contig1_All	130416	96.84%	697	32.86%	0.00%	20	81	101
CL10248.Contig2_All	52703	98.65%	222	35.59%	0.00%	12	1	13
CL10249.Contig1_All	717286	99.71%	1389	48.24%	0.00%	222	890	1112
CL10249.Contig2_All	540302	99.72%	1425	48.84%	0.00%	16	841	857
CL1025.Contig1_All	653843	99.42%	2594	39.67%	0.00%	16	1872	1888
CL1025.Contig2_All	638993	99.66%	2642	39.63%	0.00%	35	1848	1883
CL1025.Contig3_All	785950	99.66%	2383	39.40%	0.00%	12	2073	2085
CL1025.Contig4_All	740572	99.69%	2554	39.08%	0.00%	30	2072	2102
CL10250.Contig1_All	627898	99.94%	3464	36.14%	0.00%	0	2417	2417
CL10250.Contig2_All	707622	99.83%	2414	35.63%	0.00%	0	1898	1898
CL10250.Contig3_All	667558	99.76%	2056	35.55%	0.00%	0	1525	1525
CL10250.Contig4_All	655749	99.47%	3413	35.72%	0.00%	0	2488	2488
CL10250.Contig5_All	625538	99.38%	3055	35.68%	0.00%	0	2125	2125
CL10250.Contig6_All	242188	98.78%	576	34.55%	0.00%	0	155	155
CL10251.Contig1_All	19604	82.97%	505	48.32%	0.00%	11	0	11
CL10251.Contig2_All	150620	91.74%	1065	42.35%	0.00%	56	123	179
CL10252.Contig1_All	628014	99.66%	589	41.60%	0.00%	116	295	411
CL10252.Contig2_All	753261	98.70%	460	40.87%	0.00%	90	295	385
CL10253.Contig1_All	692974	99.90%	1039	38.79%	0.00%	0	800	800
CL10253.Contig2_All	593227	99.82%	1097	35.46%	0.00%	118	606	724
CL10253.Contig3_All	594793	99.33%	749	36.98%	0.00%	0	495	495
CL10254.Contig1_All	75664	98.67%	226	38.94%	0.00%	19	0	19
CL10254.Contig2_All	78921	94.44%	593	37.94%	0.00%	52	0	52
CL10255.Contig10_All	477288	99.69%	1593	37.85%	0.00%	717	133	850
CL10255.Contig11_All	986222	99.72%	3986	38.66%	0.00%	0	4371	4371
CL10255.Contig12_All	90000	99.50%	200	37.50%	0.00%	20	0	20
CL10255.Contig13_All	61243	79.88%	338	35.21%	0.00%	20	3	23
CL10255.Contig14_All	141176	97.76%	357	36.69%	0.00%	52	4	56
CL10255.Contig1_All	1086275	99.73%	2550	39.10%	0.00%	267	2811	3078
CL10255.Contig2_All	88840	99.52%	1043	41.71%	0.00%	103	0	103
CL10255.Contig3_All	360601	99.76%	4157	37.82%	0.00%	689	978	1667
CL10255.Contig4_All	1056035	99.89%	4373	38.42%	0.00%	542	4594	5136
CL10255.Contig5_All	30224	91.04%	268	41.04%	0.00%	9	0	9
CL10255.Contig6_All	196392	95.36%	582	36.60%	0.00%	68	59	127
CL10255.Contig7_All	91160	96.87%	543	38.12%	0.00%	45	10	55
CL10255.Contig8_All	596064	99.69%	3598	39.02%	0.00%	24	2361	2385
CL10255.Contig9_All	566274	99.78%	3639	38.97%	0.00%	83	2208	2291
CL10256.Contig1_All	158955	98.01%	402	24.38%	0.00%	63	8	71
CL10256.Contig2_All	313717	97.65%	1278	33.57%	0.00%	369	77	446
CL10256.Contig3_All	100862	99.57%	232	32.33%	0.00%	19	7	26
CL10257.Contig1_All	420342	99.95%	1871	35.11%	0.00%	320	554	874
CL10258.Contig1_All	188419	92.54%	1796	40.53%	0.00%	50	326	376
CL10258.Contig2_All	696891	97.99%	997	34.30%	0.00%	54	718	772
CL10258.Contig3_All	246934	93.33%	2009	40.77%	0.00%	213	342	555
CL10258.Contig4_All	500188	99.76%	2127	40.10%	0.00%	54	1137	1191
CL10259.Contig1_All	104717	99.53%	1908	36.90%	0.00%	173	49	222
CL10259.Contig2_All	983924	96.96%	953	43.65%	0.00%	4	1038	1042
CL10259.Contig3_All	1167535	95.44%	921	43.00%	0.00%	296	900	1196
CL10259.Contig4_All	212338	98.05%	462	48.05%	0.00%	60	49	109
CL1026.Contig1_All	1410611	98.96%	1637	43.25%	0.00%	25	2544	2569
CL1026.Contig2_All	1524288	98.98%	1959	41.70%	0.00%	974	2348	3322
CL10260.Contig1_All	579191	99.23%	519	43.93%	0.00%	73	261	334
CL10260.Contig2_All	531818	99.76%	418	54.55%	0.00%	66	181	247
CL10260.Contig3_All	674157	97.75%	267	48.69%	0.00%	28	172	200
CL10261.Contig1_All	182231	89.13%	874	35.70%	0.00%	0	177	177
CL10261.Contig2_All	181828	89.05%	886	35.55%	0.00%	0	179	179
CL10261.Contig3_All	297194	94.01%	1069	37.70%	0.00%	0	353	353
CL10261.Contig4_All	293895	94.08%	1081	37.56%	0.00%	4	349	353
CL10261.Contig5_All	259696	95.38%	1646	33.96%	0.00%	275	203	478
CL10262.Contig1_All	853608	93.81%	388	32.99%	0.00%	71	297	368
CL10262.Contig2_All	695349	97.78%	946	38.79%	0.00%	0	734	734
CL10262.Contig3_All	563309	98.08%	417	36.21%	0.00%	17	244	261
CL10262.Contig4_All	562500	96.63%	712	35.67%	0.00%	0	445	445
CL10263.Contig1_All	336820	99.45%	915	38.36%	0.00%	4	339	343
CL10263.Contig2_All	181698	95.09%	530	33.21%	0.00%	0	107	107
CL10263.Contig3_All	205970	98.84%	603	37.65%	0.00%	0	138	138
CL10263.Contig4_All	159263	99.45%	1085	32.90%	0.00%	0	192	192
CL10263.Contig5_All	292478	99.79%	1945	35.58%	0.00%	10	627	637
CL10263.Contig6_All	147723	99.72%	1054	30.27%	0.00%	0	173	173
CL10263.Contig7_All	95137	98.94%	473	31.92%	0.00%	0	50	50
CL10264.Contig1_All	250355	99.67%	1804	40.41%	0.00%	93	409	502
CL10264.Contig2_All	293001	99.56%	1356	38.13%	0.00%	27	415	442
CL10265.Contig1_All	1436672	99.70%	3663	41.39%	0.00%	5048	812	5860
CL10265.Contig2_All	839277	98.31%	830	38.07%	0.00%	6	768	774
CL10266.Contig1_All	149710	74.66%	517	35.01%	0.00%	37	49	86
CL10266.Contig2_All	775340	94.70%	2472	37.74%	0.00%	2108	35	2143
CL10266.Contig3_All	125933	75.56%	536	35.82%	0.00%	10	65	75
CL10266.Contig4_All	192366	90.08%	262	38.55%	0.00%	49	7	56
CL10267.Contig1_All	4061947	98.76%	1772	39.84%	0.00%	8015	0	8015
CL10267.Contig2_All	1238399	95.39%	912	40.24%	0.00%	764	491	1255
CL10268.Contig1_All	153923	99.93%	2962	36.77%	0.00%	160	348	508
CL10268.Contig2_All	201683	99.45%	2187	39.51%	0.00%	157	334	491
CL10268.Contig3_All	175138	96.20%	1814	38.70%	0.00%	0	353	353
CL10268.Contig4_All	190227	99.03%	1760	37.73%	0.00%	24	348	372
CL10269.Contig1_All	8170437	96.07%	1602	42.45%	0.00%	14560	0	14560
CL1027.Contig1_All	267912	99.41%	1020	39.51%	0.00%	0	304	304
CL1027.Contig2_All	279136	99.51%	1227	37.73%	0.00%	10	373	383
CL1027.Contig3_All	322888	99.47%	1139	38.81%	0.00%	30	379	409
CL1027.Contig4_All	127972	91.38%	429	39.63%	0.00%	11	50	61
CL1027.Contig5_All	175574	98.85%	610	35.90%	0.00%	2	117	119
CL1027.Contig6_All	130229	96.42%	698	34.38%	0.00%	0	101	101
CL10270.Contig10_All	640323	99.28%	558	39.78%	0.00%	397	0	397
CL10270.Contig11_All	59716	94.31%	211	39.81%	0.00%	14	0	14
CL10270.Contig12_All	667121	99.61%	514	45.91%	0.00%	55	326	381
CL10270.Contig1_All	867016	99.10%	2101	38.84%	0.00%	0	2024	2024
CL10270.Contig2_All	977115	99.68%	1879	36.93%	0.00%	0	2040	2040
CL10270.Contig3_All	815614	99.06%	2020	39.41%	0.00%	8	1828	1836
CL10270.Contig4_All	637425	99.60%	497	45.88%	0.00%	26	326	352
CL10270.Contig5_All	915245	99.67%	1798	37.49%	0.00%	0	1830	1830
CL10270.Contig6_All	986427	98.93%	1769	39.29%	0.00%	0	1940	1940
CL10270.Contig7_All	749341	99.71%	2049	37.82%	0.00%	0	1706	1706
CL10270.Contig8_All	814648	99.72%	2130	37.32%	0.00%	0	1928	1928
CL10270.Contig9_All	1047892	98.97%	1850	38.65%	0.00%	0	2154	2154
CL10271.Contig1_All	380938	99.66%	1183	37.02%	0.00%	0	501	501
CL10271.Contig2_All	327273	99.73%	1474	35.62%	0.00%	0	536	536
CL10271.Contig3_All	362898	99.76%	1663	35.78%	0.00%	4	667	671
CL10271.Contig4_All	246788	98.47%	1177	35.60%	0.00%	119	204	323
CL10271.Contig5_All	383281	99.75%	1585	36.03%	0.00%	2	673	675
CL10271.Contig6_All	346762	99.71%	1396	35.89%	0.00%	0	538	538
CL10271.Contig7_All	182997	98.53%	1158	33.68%	0.00%	14	222	236
CL10271.Contig8_All	201510	95.94%	960	35.31%	0.00%	4	211	215
CL10271.Contig9_All	205959	95.23%	839	36.95%	0.00%	0	192	192
CL10272.Contig10_All	611406	99.29%	2831	40.87%	0.00%	0	1925	1925
CL10272.Contig11_All	559386	99.32%	2962	40.78%	0.00%	0	1841	1841
CL10272.Contig1_All	920980	99.62%	7692	40.96%	0.00%	74	7831	7905
CL10272.Contig2_All	880662	99.78%	8000	41.73%	0.00%	0	7833	7833
CL10272.Contig3_All	827540	99.78%	8363	41.34%	0.00%	0	7691	7691
CL10272.Contig4_All	855491	99.78%	8131	41.68%	0.00%	0	7729	7729
CL10272.Contig5_All	806228	99.79%	8494	41.30%	0.00%	0	7609	7609
CL10272.Contig6_All	831491	99.64%	8055	40.62%	0.00%	34	7409	7443
CL10272.Contig7_All	627773	99.36%	3305	40.42%	0.00%	0	2306	2306
CL10272.Contig8_All	585157	99.39%	3436	40.37%	0.00%	0	2234	2234
CL10272.Contig9_All	124610	97.44%	820	39.27%	0.00%	114	0	114
CL10273.Contig1_All	158313	99.28%	415	41.69%	0.00%	72	1	73
CL10274.Contig1_All	425057	95.80%	2741	37.50%	0.00%	174	1121	1295
CL10274.Contig2_All	70312	77.60%	384	35.94%	0.00%	30	0	30
CL10275.Contig1_All	85135	79.05%	296	35.81%	0.00%	17	11	28
CL10275.Contig2_All	394785	89.72%	652	32.67%	0.00%	16	270	286
CL10275.Contig3_All	314292	91.61%	918	32.90%	0.00%	36	286	322
CL10275.Contig4_All	319283	91.97%	809	34.12%	0.00%	2	285	287
CL10275.Contig5_All	302844	99.53%	422	36.26%	0.00%	105	37	142
CL10276.Contig1_All	139814	98.73%	1341	34.82%	0.00%	158	53	211
CL10276.Contig2_All	114165	95.35%	473	36.79%	0.00%	13	47	60
CL10277.Contig1_All	4355187	99.30%	1577	35.64%	0.00%	19	7614	7633
CL10277.Contig2_All	4624769	99.40%	2011	36.15%	0.00%	249	10086	10335
CL10277.Contig3_All	2883026	99.90%	3070	34.98%	0.00%	535	9308	9843
CL10278.Contig1_All	165136	99.44%	1067	38.05%	0.00%	16	180	196
CL10278.Contig2_All	173793	93.56%	435	43.22%	0.00%	11	73	84
CL10279.Contig1_All	50155	84.83%	323	33.13%	0.00%	18	0	18
CL10279.Contig2_All	29348	89.49%	276	33.33%	0.00%	0	9	9
CL10279.Contig3_All	46324	87.13%	272	33.82%	0.00%	7	7	14
CL10279.Contig4_All	216641	96.89%	1801	38.53%	0.00%	0	434	434
CL10279.Contig5_All	204440	97.16%	1937	37.53%	0.00%	0	440	440
CL10279.Contig6_All	171996	99.57%	1628	37.35%	0.00%	56	256	312
CL10279.Contig7_All	199237	99.38%	2425	37.07%	0.00%	2	535	537
CL10279.Contig8_All	212189	99.30%	2289	37.83%	0.00%	0	541	541
CL10279.Contig9_All	93839	87.68%	211	34.60%	0.00%	22	0	22
CL1028.Contig1_All	679618	99.24%	1965	43.36%	0.00%	1485	0	1485
CL1028.Contig2_All	65217	89.86%	207	45.41%	0.00%	15	0	15
CL10280.Contig1_All	614423	97.60%	208	49.04%	0.00%	4	138	142
CL10280.Contig2_All	1439912	99.89%	913	50.60%	0.00%	1328	146	1474
CL10281.Contig10_All	452074	99.82%	2170	46.41%	0.00%	0	1090	1090
CL10281.Contig11_All	523002	99.81%	2065	46.34%	0.00%	0	1200	1200
CL10281.Contig12_All	520091	99.80%	1971	47.03%	0.00%	0	1139	1139
CL10281.Contig13_All	457553	99.82%	2264	45.80%	0.00%	0	1151	1151
CL10281.Contig14_All	521172	99.35%	2782	44.25%	0.00%	0	1611	1611
CL10281.Contig15_All	388058	98.93%	1591	38.91%	0.00%	0	686	686
CL10281.Contig16_All	426113	98.68%	1595	40.19%	0.00%	0	758	758
CL10281.Contig17_All	524478	99.37%	2876	43.85%	0.00%	0	1676	1676
CL10281.Contig18_All	444512	99.83%	1804	46.78%	0.00%	0	891	891
CL10281.Contig19_All	405062	98.54%	1442	40.43%	0.00%	0	649	649
CL10281.Contig1_All	518745	99.36%	2805	43.92%	0.00%	0	1617	1617
CL10281.Contig20_All	469345	99.54%	3071	43.50%	0.00%	0	1602	1602
CL10281.Contig21_All	519067	99.39%	2958	43.61%	0.00%	0	1706	1706
CL10281.Contig22_All	517339	99.37%	2864	43.99%	0.00%	0	1647	1647
CL10281.Contig2_All	518278	99.38%	2887	43.68%	0.00%	0	1665	1665
CL10281.Contig3_All	520269	99.34%	2711	44.34%	0.00%	0	1570	1570
CL10281.Contig4_All	509130	99.36%	2793	44.07%	0.00%	0	1580	1580
CL10281.Contig5_All	364047	99.38%	4225	41.47%	0.00%	0	1709	1709
CL10281.Contig6_All	373328	99.26%	4038	41.41%	0.00%	0	1675	1675
CL10281.Contig7_All	400037	99.31%	3784	42.55%	0.00%	2	1680	1682
CL10281.Contig8_All	385721	99.26%	4041	41.50%	0.00%	2	1730	1732
CL10281.Contig9_All	358040	99.40%	4316	41.17%	0.00%	0	1717	1717
CL10282.Contig1_All	356454	99.39%	1142	39.75%	0.00%	182	271	453
CL10282.Contig2_All	225991	96.48%	454	41.41%	0.00%	114	0	114
CL10282.Contig3_All	318424	99.74%	1529	38.65%	0.00%	39	502	541
CL10282.Contig4_All	261213	98.86%	1401	38.12%	0.00%	325	87	412
CL10283.Contig10_All	320938	83.10%	917	37.51%	0.00%	0	327	327
CL10283.Contig11_All	280143	98.48%	1118	33.90%	0.00%	16	332	348
CL10283.Contig12_All	132990	98.05%	873	33.56%	0.00%	2	127	129
CL10283.Contig1_All	309174	88.28%	981	36.80%	0.00%	0	337	337
CL10283.Contig2_All	435356	96.56%	1221	32.84%	0.00%	3	596	599
CL10283.Contig3_All	470362	97.14%	1466	33.22%	0.00%	0	768	768
CL10283.Contig4_All	306138	94.27%	1955	35.50%	0.00%	0	665	665
CL10283.Contig5_All	379173	98.49%	1258	32.11%	0.00%	0	530	530
CL10283.Contig6_All	238947	93.45%	1710	35.56%	0.00%	0	454	454
CL10283.Contig7_All	455689	98.74%	1503	32.60%	0.00%	0	761	761
CL10283.Contig8_All	255875	87.92%	1217	36.48%	0.00%	0	346	346
CL10283.Contig9_All	286907	83.68%	1054	37.57%	0.00%	0	336	336
CL10284.Contig1_All	806242	98.86%	3238	41.48%	0.00%	2245	659	2904
CL10284.Contig2_All	442851	99.46%	1305	39.46%	0.00%	4	639	643
CL10284.Contig3_All	486013	99.42%	1214	39.70%	0.00%	0	656	656
CL10284.Contig4_All	497933	99.47%	1321	38.83%	0.00%	2	729	731
CL10284.Contig5_All	314109	98.51%	404	37.62%	0.00%	0	141	141
CL10284.Contig6_All	298234	95.81%	1002	39.42%	0.00%	18	316	334
CL10285.Contig1_All	295777	98.30%	1056	35.04%	0.00%	30	318	348
CL10285.Contig2_All	459990	99.69%	1913	37.64%	0.00%	15	965	980
CL10285.Contig3_All	530687	99.66%	1775	38.20%	0.00%	0	1047	1047
CL10285.Contig4_All	356842	97.89%	570	34.91%	0.00%	8	218	226
CL10286.Contig1_All	246316	95.09%	285	41.40%	0.00%	78	0	78
CL10286.Contig2_All	91555	98.85%	521	39.54%	0.00%	45	8	53
CL10287.Contig1_All	31154	83.85%	260	37.31%	0.00%	0	9	9
CL10287.Contig2_All	544630	99.80%	2551	38.26%	0.00%	224	1320	1544
CL10288.Contig10_All	830218	99.05%	3067	39.71%	0.00%	0	2835	2835
CL10288.Contig11_All	945848	99.92%	3955	40.46%	0.00%	14	4144	4158
CL10288.Contig1_All	613660	99.62%	1052	40.78%	0.00%	0	718	718
CL10288.Contig2_All	967625	98.89%	3234	40.20%	0.00%	0	3477	3477
CL10288.Contig3_All	916559	99.80%	2479	41.91%	0.00%	142	2383	2525
CL10288.Contig4_All	918234	99.73%	3691	41.70%	0.00%	6	3763	3769
CL10288.Contig5_All	927561	99.73%	3718	40.40%	0.00%	3	3829	3832
CL10288.Contig6_All	842690	99.83%	2937	40.14%	0.00%	0	2761	2761
CL10288.Contig7_All	827209	99.78%	4958	39.07%	0.00%	0	4557	4557
CL10288.Contig8_All	804590	99.28%	6072	41.72%	0.00%	60	5370	5430
CL10288.Contig9_All	607026	99.69%	2256	40.43%	0.00%	4	1518	1522
CL10289.Contig1_All	245455	94.98%	319	52.66%	0.00%	87	0	87
CL10289.Contig2_All	280952	99.74%	378	51.59%	0.00%	118	0	118
CL1029.Contig1_All	568638	99.92%	2401	40.65%	0.00%	0	1517	1517
CL1029.Contig2_All	459372	99.90%	1928	39.26%	0.00%	0	985	985
CL10290.Contig1_All	319444	99.38%	648	39.35%	0.00%	202	28	230
CL10290.Contig2_All	220588	98.53%	204	33.33%	0.00%	41	9	50
CL10291.Contig10_All	382027	98.72%	1801	37.09%	0.00%	435	331	766
CL10291.Contig11_All	88776	96.09%	588	36.56%	0.00%	0	58	58
CL10291.Contig12_All	110638	95.27%	423	35.93%	0.00%	0	52	52
CL10291.Contig13_All	219863	99.60%	1242	37.68%	0.00%	30	274	304
CL10291.Contig1_All	188559	94.95%	1346	34.70%	0.00%	0	282	282
CL10291.Contig2_All	275492	96.03%	1462	37.89%	0.00%	0	448	448
CL10291.Contig3_All	154713	93.72%	1082	34.10%	0.00%	0	186	186
CL10291.Contig4_All	300622	98.60%	1640	36.65%	0.00%	229	319	548
CL10291.Contig5_All	366034	94.53%	895	35.20%	0.00%	2	362	364
CL10291.Contig6_All	356920	95.77%	1159	35.63%	0.00%	0	460	460
CL10291.Contig7_All	211283	96.89%	2861	36.95%	0.00%	0	672	672
CL10291.Contig8_All	227328	97.15%	3125	36.96%	0.00%	0	792	792
CL10291.Contig9_All	192119	97.70%	2614	37.07%	0.00%	0	558	558
CL10292.Contig1_All	961721	99.80%	5891	39.84%	0.00%	1029	5273	6302
CL10292.Contig2_All	378012	99.81%	1610	38.76%	0.00%	677	0	677
CL10293.Contig1_All	1055396	96.55%	695	41.01%	0.00%	733	82	815
CL10293.Contig2_All	2129204	93.22%	339	37.17%	0.00%	802	0	802
CL10293.Contig3_All	10311182	99.68%	313	37.38%	0.00%	3586	0	3586
CL10293.Contig4_All	790578	98.78%	329	37.08%	0.00%	208	81	289
CL10294.Contig1_All	178275	95.21%	313	38.34%	0.00%	24	38	62
CL10294.Contig2_All	1505327	99.35%	1391	38.61%	0.00%	83	2245	2328
CL10294.Contig3_All	1174703	99.48%	1718	38.30%	0.00%	32	2213	2245
CL10294.Contig4_All	1128938	98.83%	857	38.86%	0.00%	1	1074	1075
CL10294.Contig5_All	789020	99.16%	1184	38.34%	0.00%	0	1038	1038
CL10295.Contig1_All	242608	99.19%	993	43.30%	0.00%	135	133	268
CL10296.Contig1_All	25820	69.67%	244	39.34%	0.00%	7	0	7
CL10296.Contig2_All	449182	99.27%	1100	41.36%	0.00%	66	483	549
CL10296.Contig3_All	443700	99.20%	1000	43.60%	0.00%	144	349	493
CL10296.Contig4_All	208722	99.57%	939	41.64%	0.00%	45	173	218
CL10296.Contig5_All	174808	93.09%	782	44.88%	0.00%	133	19	152
CL10296.Contig6_All	152000	99.56%	900	42.78%	0.00%	0	152	152
CL10296.Contig7_All	111165	92.97%	953	43.55%	0.00%	87	31	118
CL10296.Contig8_All	433107	99.19%	985	43.76%	0.00%	0	475	475
CL10297.Contig1_All	925263	97.02%	570	40.88%	0.00%	559	27	586
CL10297.Contig2_All	87712	99.89%	944	33.05%	0.00%	87	5	92
CL10298.Contig1_All	189632	99.00%	299	38.13%	0.00%	63	0	63
CL10298.Contig2_All	589014	99.90%	1988	38.28%	0.00%	399	905	1304
CL10299.Contig1_All	883807	99.29%	1555	43.54%	0.00%	1056	480	1536
CL10299.Contig2_All	1188073	98.31%	1240	39.92%	0.00%	2	1637	1639
CL10299.Contig3_All	1140286	98.63%	1538	39.08%	0.00%	22	1927	1949
CL10299.Contig4_All	1120977	98.56%	1454	39.34%	0.00%	23	1788	1811
CL10299.Contig5_All	955853	99.34%	2416	35.55%	0.00%	175	2398	2573
CL103.Contig10_All	76376	77.29%	436	36.47%	0.00%	10	27	37
CL103.Contig11_All	74026	80.09%	231	38.10%	0.00%	0	19	19
CL103.Contig12_All	49147	92.49%	293	38.57%	0.00%	2	14	16
CL103.Contig1_All	524622	98.73%	3475	40.49%	0.00%	0	2032	2032
CL103.Contig2_All	524051	98.91%	3397	40.42%	0.00%	2	1976	1978
CL103.Contig3_All	495271	99.82%	3320	40.57%	0.00%	0	1827	1827
CL103.Contig4_All	484432	99.82%	3398	40.64%	0.00%	0	1829	1829
CL103.Contig5_All	481857	99.44%	2133	41.63%	0.00%	0	1142	1142
CL103.Contig6_All	517200	99.47%	2250	41.60%	0.00%	0	1293	1293
CL103.Contig7_All	534945	99.45%	2172	41.53%	0.00%	0	1291	1291
CL103.Contig8_All	465672	99.46%	2211	41.70%	0.00%	0	1144	1144
CL103.Contig9_All	507657	98.01%	3414	40.42%	0.00%	70	1856	1926
CL1030.Contig1_All	229935	97.48%	2301	40.63%	0.00%	10	578	588
CL1030.Contig2_All	101825	99.82%	548	38.87%	0.00%	0	62	62
CL1030.Contig3_All	125843	98.81%	842	43.35%	0.00%	2	116	118
CL1030.Contig4_All	123938	98.39%	871	43.97%	0.00%	31	89	120
CL10300.Contig10_All	243490	99.46%	2037	37.60%	0.00%	54	498	552
CL10300.Contig11_All	311845	99.32%	1469	39.41%	0.00%	0	509	509
CL10300.Contig12_All	377077	99.23%	1950	38.97%	0.00%	0	817	817
CL10300.Contig13_All	383778	99.11%	1681	39.74%	0.00%	0	717	717
CL10300.Contig14_All	88318	95.79%	428	41.59%	0.00%	0	42	42
CL10300.Contig15_All	422849	99.16%	1790	39.33%	0.00%	0	841	841
CL10300.Contig16_All	443596	99.01%	1521	40.24%	0.00%	0	751	751
CL10300.Contig1_All	314397	99.48%	1351	37.90%	0.00%	0	472	472
CL10300.Contig2_All	239655	99.46%	1303	37.53%	0.00%	10	337	347
CL10300.Contig3_All	368100	99.70%	2000	39.15%	0.00%	0	818	818
CL10300.Contig4_All	336998	99.67%	1792	39.29%	0.00%	0	671	671
CL10300.Contig5_All	427178	98.70%	1538	39.14%	0.00%	0	730	730
CL10300.Contig6_All	308197	99.69%	1952	38.93%	0.00%	0	669	669
CL10300.Contig7_All	411848	99.67%	1840	39.51%	0.00%	0	842	842
CL10300.Contig8_All	355277	99.40%	1677	39.24%	0.00%	0	662	662
CL10300.Contig9_All	403428	99.34%	1517	39.68%	0.00%	0	680	680
CL10301.Contig10_All	364479	98.04%	1938	35.60%	0.00%	0	788	788
CL10301.Contig11_All	324136	97.95%	1852	35.69%	0.00%	0	667	667
CL10301.Contig12_All	440548	99.91%	1095	38.08%	0.00%	0	536	536
CL10301.Contig13_All	425031	99.63%	811	40.44%	0.00%	0	383	383
CL10301.Contig14_All	239502	97.57%	1567	36.63%	0.00%	0	417	417
CL10301.Contig15_All	143226	99.57%	465	33.33%	0.00%	4	70	74
CL10301.Contig1_All	283595	98.03%	2231	35.10%	0.00%	51	652	703
CL10301.Contig2_All	52683	97.80%	410	38.29%	0.00%	5	19	24
CL10301.Contig3_All	301245	98.03%	1927	35.70%	0.00%	0	645	645
CL10301.Contig4_All	277186	97.94%	1841	35.80%	0.00%	0	567	567
CL10301.Contig5_All	264065	97.70%	1653	36.48%	0.00%	0	485	485
CL10301.Contig6_All	462542	99.67%	897	39.80%	0.00%	0	461	461
CL10301.Contig7_All	479966	99.92%	1181	37.76%	0.00%	0	632	632
CL10301.Contig8_All	322128	97.58%	1654	36.34%	0.00%	0	592	592
CL10301.Contig9_All	295026	97.45%	1568	36.48%	0.00%	0	514	514
CL10302.Contig1_All	113409	94.02%	619	37.00%	0.00%	24	54	78
CL10302.Contig2_All	447082	93.90%	771	36.58%	0.00%	49	334	383
CL10302.Contig3_All	306154	98.12%	585	33.33%	0.00%	195	4	199
CL10302.Contig4_All	550006	97.10%	1761	40.49%	0.00%	662	416	1078
CL10302.Contig5_All	288325	98.13%	961	36.63%	0.00%	212	98	310
CL10302.Contig6_All	644274	99.15%	1177	37.38%	0.00%	493	350	843
CL10302.Contig7_All	626230	99.47%	947	37.28%	0.00%	563	96	659
CL10302.Contig8_All	242881	93.87%	604	35.76%	0.00%	109	54	163
CL10303.Contig1_All	686149	99.92%	1288	37.11%	0.00%	80	903	983
CL10303.Contig2_All	186667	96.11%	540	35.00%	0.00%	0	112	112
CL10304.Contig1_All	116962	93.33%	1185	33.76%	0.00%	10	144	154
CL10304.Contig2_All	167257	97.72%	791	38.81%	0.00%	39	108	147
CL10304.Contig3_All	134987	96.48%	1137	37.03%	0.00%	0	171	171
CL10304.Contig4_All	90682	94.47%	1320	33.86%	0.00%	0	133	133
CL10304.Contig5_All	99363	94.83%	1413	33.26%	0.00%	0	156	156
CL10304.Contig6_All	275342	97.34%	1314	37.52%	0.00%	0	402	402
CL10305.Contig1_All	949726	99.44%	2518	40.03%	0.00%	1158	1502	2660
CL10305.Contig2_All	859538	94.99%	1557	36.67%	0.00%	10	1477	1487
CL10305.Contig3_All	865787	95.95%	1581	38.33%	0.00%	6	1518	1524
CL10306.Contig1_All	476303	99.84%	633	35.07%	0.00%	0	335	335
CL10306.Contig2_All	396883	99.86%	725	33.38%	0.00%	0	320	320
CL10306.Contig3_All	414581	99.87%	775	33.03%	0.00%	0	357	357
CL10306.Contig4_All	354856	99.88%	867	31.83%	0.00%	0	342	342
CL10306.Contig5_All	601685	99.81%	534	37.45%	0.00%	0	357	357
CL10306.Contig6_All	488818	99.84%	626	35.14%	0.00%	0	340	340
CL10306.Contig7_All	433392	99.47%	569	34.97%	0.00%	13	261	274
CL10307.Contig1_All	334152	94.95%	2890	36.09%	0.00%	0	1073	1073
CL10307.Contig2_All	147710	96.95%	524	36.07%	0.00%	32	54	86
CL10307.Contig3_All	270408	97.62%	882	35.71%	0.00%	0	265	265
CL10307.Contig4_All	265705	98.17%	1802	35.57%	0.00%	0	532	532
CL10307.Contig5_All	216125	96.64%	862	36.31%	0.00%	0	207	207
CL10307.Contig6_All	463663	97.76%	939	35.89%	0.00%	0	484	484
CL10307.Contig7_All	296634	95.65%	1426	35.90%	0.00%	0	470	470
CL10307.Contig8_All	268609	95.79%	1876	35.29%	0.00%	0	560	560
CL10307.Contig9_All	222115	91.99%	936	35.68%	0.00%	0	231	231
CL10308.Contig1_All	1469439	99.70%	1980	36.82%	0.00%	94	3139	3233
CL10308.Contig2_All	1504965	99.68%	1873	37.43%	0.00%	37	3095	3132
CL10308.Contig3_All	1535587	99.30%	1865	37.53%	0.00%	42	3145	3187
CL10308.Contig4_All	1087330	98.50%	2135	38.97%	0.00%	33	2548	2581
CL10309.Contig1_All	379533	97.54%	813	37.88%	0.00%	4	339	343
CL10309.Contig2_All	285409	95.60%	795	40.13%	0.00%	4	249	253
CL10309.Contig3_All	566702	96.86%	1146	40.58%	0.00%	34	690	724
CL10309.Contig4_All	386551	98.48%	461	36.23%	0.00%	195	3	198
CL10309.Contig5_All	362870	99.32%	439	37.36%	0.00%	12	165	177
CL1031.Contig1_All	707536	98.90%	1177	39.25%	0.00%	12	917	929
CL1031.Contig2_All	270147	98.37%	613	38.34%	0.00%	0	184	184
CL1031.Contig3_All	288608	97.89%	237	45.57%	0.00%	69	7	76
CL1031.Contig4_All	83444	95.03%	302	46.03%	0.00%	0	28	28
CL10310.Contig10_All	324852	99.26%	676	40.98%	0.00%	0	244	244
CL10310.Contig11_All	528540	99.93%	1514	43.66%	0.00%	0	897	897
CL10310.Contig12_All	428474	99.62%	1317	40.55%	0.00%	0	627	627
CL10310.Contig13_All	504526	99.93%	1370	43.87%	0.00%	18	750	768
CL10310.Contig14_All	442361	99.60%	1237	41.23%	0.00%	0	608	608
CL10310.Contig15_All	306789	99.15%	707	40.03%	0.00%	0	241	241
CL10310.Contig16_All	301144	99.24%	787	39.01%	0.00%	4	260	264
CL10310.Contig1_All	863563	99.06%	741	36.84%	0.00%	0	711	711
CL10310.Contig2_All	678226	99.46%	1116	37.90%	0.00%	0	841	841
CL10310.Contig3_All	683919	99.79%	1424	40.73%	0.00%	0	1083	1083
CL10310.Contig4_All	731070	99.52%	1252	38.34%	0.00%	0	1017	1017
CL10310.Contig5_All	795295	98.20%	1169	38.24%	0.00%	0	1033	1033
CL10310.Contig6_All	727891	99.81%	1560	40.83%	0.00%	0	1263	1263
CL10310.Contig7_All	746660	97.97%	1033	37.75%	0.00%	0	857	857
CL10310.Contig8_All	578742	99.80%	1510	39.27%	0.00%	0	971	971
CL10310.Contig9_All	631203	99.82%	1646	39.49%	0.00%	0	1155	1155
CL10311.Contig1_All	349367	98.65%	1784	36.83%	0.00%	38	655	693
CL10311.Contig2_All	45000	93.53%	340	33.24%	0.00%	7	10	17
CL10311.Contig3_All	84828	94.94%	435	32.64%	0.00%	2	39	41
CL10311.Contig4_All	231794	99.24%	1059	34.47%	0.00%	19	254	273
CL10311.Contig5_All	252893	99.37%	1583	33.86%	0.00%	11	434	445
CL10311.Contig6_All	256006	95.28%	1442	34.12%	0.00%	15	396	411
CL10311.Contig7_All	455399	99.15%	1993	36.43%	0.00%	19	993	1012
CL10311.Contig8_All	133184	89.24%	223	41.26%	0.00%	6	27	33
CL10312.Contig1_All	751667	99.52%	2070	42.17%	0.00%	783	949	1732
CL10312.Contig2_All	769030	98.81%	2360	40.89%	0.00%	663	1359	2022
CL10312.Contig3_All	322167	96.72%	609	33.17%	0.00%	72	146	218
CL10312.Contig4_All	135398	96.76%	339	33.33%	0.00%	5	46	51
CL10313.Contig1_All	471438	99.60%	2253	33.29%	0.00%	89	1092	1181
CL10313.Contig2_All	133333	91.53%	378	32.28%	0.00%	0	56	56
CL10313.Contig3_All	73256	90.70%	344	32.27%	0.00%	12	16	28
CL10314.Contig1_All	1028169	99.69%	639	40.69%	0.00%	156	574	730
CL10314.Contig2_All	1344458	99.91%	1135	38.68%	0.00%	1126	574	1700
CL10315.Contig1_All	1049195	96.88%	1218	39.57%	0.00%	27	1393	1420
CL10316.Contig1_All	423179	99.87%	755	42.78%	0.00%	188	167	355
CL10316.Contig2_All	114706	84.80%	204	46.08%	0.00%	26	0	26
CL10316.Contig3_All	405319	98.58%	282	42.91%	0.00%	127	0	127
CL10317.Contig1_All	230565	97.88%	566	37.28%	0.00%	20	125	145
CL10317.Contig2_All	281375	89.36%	451	34.81%	0.00%	4	137	141
CL10318.Contig1_All	133524	98.71%	2704	40.27%	0.00%	391	11	402
CL10319.Contig1_All	280391	99.31%	1304	39.26%	0.00%	407	0	407
CL10319.Contig2_All	23810	70.11%	378	37.30%	0.00%	10	0	10
CL1032.Contig1_All	166052	98.15%	271	40.59%	0.00%	50	0	50
CL1032.Contig2_All	646579	93.95%	380	33.42%	0.00%	273	0	273
CL1032.Contig3_All	1431232	99.14%	349	33.81%	0.00%	361	194	555
CL10320.Contig1_All	424529	99.88%	806	38.71%	0.00%	204	177	381
CL10321.Contig10_All	662322	99.05%	1473	38.22%	0.00%	2	1082	1084
CL10321.Contig11_All	624984	99.36%	1561	39.27%	0.00%	0	1084	1084
CL10321.Contig12_All	231478	98.46%	521	37.43%	0.00%	0	134	134
CL10321.Contig13_All	298023	98.85%	607	38.22%	0.00%	4	197	201
CL10321.Contig14_All	155272	95.85%	313	37.38%	0.00%	4	50	54
CL10321.Contig15_All	156787	98.19%	442	38.24%	0.00%	0	77	77
CL10321.Contig16_All	199582	98.74%	478	38.70%	0.00%	0	106	106
CL10321.Contig17_All	379038	98.85%	520	40.38%	0.00%	22	197	219
CL10321.Contig18_All	649786	99.37%	1588	39.86%	0.00%	0	1148	1148
CL10321.Contig19_All	246810	99.75%	1188	36.36%	0.00%	0	327	327
CL10321.Contig1_All	645517	99.57%	1160	39.74%	0.00%	0	832	832
CL10321.Contig20_All	542615	99.52%	2065	38.84%	0.00%	0	1245	1245
CL10321.Contig21_All	576416	99.45%	1819	38.15%	0.00%	0	1165	1165
CL10321.Contig22_All	581240	99.46%	1855	38.27%	0.00%	0	1198	1198
CL10321.Contig23_All	590703	99.45%	1807	39.90%	0.00%	0	1186	1186
CL10321.Contig24_All	571051	99.54%	2170	38.76%	0.00%	0	1377	1377
CL10321.Contig25_All	527033	99.55%	2228	38.15%	0.00%	2	1303	1305
CL10321.Contig26_All	172059	97.27%	476	34.66%	0.00%	26	65	91
CL10321.Contig27_All	318693	99.29%	849	40.99%	0.00%	0	301	301
CL10321.Contig28_All	605525	98.28%	1629	39.47%	0.00%	0	1096	1096
CL10321.Contig29_All	567537	99.63%	1340	40.45%	0.00%	0	845	845
CL10321.Contig2_All	593304	97.92%	1344	38.69%	0.00%	0	886	886
CL10321.Contig30_All	143497	99.07%	858	38.58%	0.00%	6	132	138
CL10321.Contig31_All	509874	96.64%	1667	40.43%	0.00%	0	945	945
CL10321.Contig32_All	580547	96.84%	1772	40.41%	0.00%	0	1144	1144
CL10321.Contig33_All	644014	99.65%	1445	40.42%	0.00%	0	1034	1034
CL10321.Contig34_All	530906	98.16%	1524	39.44%	0.00%	0	899	899
CL10321.Contig35_All	118147	94.21%	259	32.05%	0.00%	34	0	34
CL10321.Contig36_All	571087	99.61%	1297	40.09%	0.00%	0	823	823
CL10321.Contig37_All	220116	98.99%	691	37.19%	0.00%	0	169	169
CL10321.Contig38_All	409859	99.06%	639	40.22%	0.00%	14	277	291
CL10321.Contig39_All	186350	98.80%	748	38.10%	0.00%	6	150	156
CL10321.Contig3_All	672671	98.07%	1449	38.79%	0.00%	0	1083	1083
CL10321.Contig40_All	220827	99.00%	701	40.51%	0.00%	0	172	172
CL10321.Contig41_All	580914	96.76%	1729	40.14%	0.00%	0	1116	1116
CL10321.Contig42_All	234298	99.79%	484	35.95%	0.00%	0	126	126
CL10321.Contig43_All	565849	98.37%	1713	38.12%	0.00%	0	1077	1077
CL10321.Contig44_All	597023	97.86%	1310	38.85%	0.00%	0	869	869
CL10321.Contig45_All	611612	98.22%	1576	37.69%	0.00%	0	1071	1071
CL10321.Contig46_All	190217	99.15%	828	38.16%	0.00%	0	175	175
CL10321.Contig47_All	522051	99.65%	1424	38.76%	0.00%	0	826	826
CL10321.Contig48_All	542619	96.98%	1856	39.12%	0.00%	0	1119	1119
CL10321.Contig49_All	652371	99.64%	1392	38.43%	0.00%	0	1009	1009
CL10321.Contig4_All	561668	96.23%	1487	39.88%	0.00%	0	928	928
CL10321.Contig50_All	300754	99.25%	796	37.56%	0.00%	0	266	266
CL10321.Contig51_All	342857	99.72%	357	39.78%	0.00%	0	136	136
CL10321.Contig52_All	300372	99.26%	806	40.45%	0.00%	0	269	269
CL10321.Contig53_All	640051	96.41%	1558	40.05%	0.00%	0	1108	1108
CL10321.Contig54_All	651421	99.56%	1126	39.96%	0.00%	0	815	815
CL10321.Contig55_All	492537	98.26%	1608	38.00%	0.00%	0	880	880
CL10321.Contig56_All	734037	99.59%	1231	39.97%	0.00%	0	1004	1004
CL10321.Contig57_All	480034	96.80%	1751	39.06%	0.00%	0	936	936
CL10321.Contig58_All	262379	99.36%	933	38.37%	0.00%	0	272	272
CL10321.Contig59_All	212111	98.53%	611	36.99%	0.00%	0	144	144
CL10321.Contig5_All	726403	99.60%	1265	39.76%	0.00%	0	1021	1021
CL10321.Contig60_All	509298	96.55%	1624	40.15%	0.00%	0	919	919
CL10321.Contig61_All	532951	98.11%	1481	39.10%	0.00%	0	877	877
CL10321.Contig62_All	678021	98.02%	1415	38.94%	0.00%	0	1066	1066
CL10321.Contig63_All	213043	98.55%	621	40.74%	0.00%	0	147	147
CL10321.Contig64_All	289888	98.69%	534	40.26%	0.00%	2	170	172
CL10321.Contig65_All	597449	99.67%	1529	38.85%	0.00%	0	1015	1015
CL10321.Contig66_All	564281	96.15%	1453	40.06%	0.00%	0	911	911
CL10321.Contig67_All	609458	98.23%	1586	39.16%	0.00%	0	1074	1074
CL10321.Contig68_All	228414	99.03%	725	36.97%	0.00%	0	184	184
CL10321.Contig69_All	582723	96.74%	1719	38.80%	0.00%	0	1113	1113
CL10321.Contig6_All	635992	96.48%	1592	39.89%	0.00%	0	1125	1125
CL10321.Contig70_All	649643	99.64%	1402	40.09%	0.00%	0	1012	1012
CL10321.Contig7_All	580563	99.81%	1065	38.97%	0.00%	0	687	687
CL10321.Contig8_All	574372	99.80%	995	38.69%	0.00%	0	635	635
CL10321.Contig9_All	95192	95.19%	208	37.02%	0.00%	0	22	22
CL10322.Contig1_All	197802	99.59%	728	41.48%	0.00%	9	151	160
CL10322.Contig2_All	184585	99.96%	2279	34.53%	0.00%	199	275	474
CL10322.Contig3_All	180232	98.80%	1252	35.46%	0.00%	7	245	252
CL10322.Contig4_All	211383	96.97%	694	40.06%	0.00%	17	146	163
CL10322.Contig5_All	201261	99.27%	817	41.13%	0.00%	32	153	185
CL10323.Contig1_All	561149	99.73%	2201	38.07%	0.00%	2	1373	1375
CL10323.Contig2_All	254688	96.88%	576	38.89%	0.00%	3	160	163
CL10323.Contig3_All	436861	99.56%	1835	38.47%	0.00%	735	160	895
CL10324.Contig10_All	369747	94.64%	1699	38.85%	0.00%	0	698	698
CL10324.Contig11_All	412405	90.89%	1580	39.68%	0.00%	0	724	724
CL10324.Contig12_All	315138	96.87%	2616	37.31%	0.00%	0	916	916
CL10324.Contig13_All	389219	94.36%	1614	39.28%	0.00%	0	698	698
CL10324.Contig14_All	435853	90.37%	1495	40.20%	0.00%	0	724	724
CL10324.Contig1_All	181234	99.90%	1986	34.74%	0.00%	168	233	401
CL10324.Contig2_All	335741	94.56%	1855	39.78%	0.00%	0	692	692
CL10324.Contig3_All	352881	94.29%	1770	40.23%	0.00%	0	694	694
CL10324.Contig4_All	256853	94.03%	3101	35.83%	0.00%	24	861	885
CL10324.Contig5_All	259781	96.82%	2924	36.46%	0.00%	0	844	844
CL10324.Contig6_All	299876	97.59%	2656	36.94%	0.00%	13	872	885
CL10324.Contig7_All	197260	85.39%	219	37.90%	0.00%	32	16	48
CL10324.Contig8_All	317885	96.93%	2667	37.16%	0.00%	0	942	942
CL10324.Contig9_All	373289	94.60%	1666	38.66%	0.00%	0	691	691
CL10325.Contig1_All	404562	97.57%	2885	36.26%	0.00%	10	1289	1299
CL10325.Contig2_All	541020	97.70%	2823	36.27%	0.00%	2	1695	1697
CL10325.Contig3_All	738839	99.59%	3685	36.99%	0.00%	25	3004	3029
CL10325.Contig4_All	40741	88.07%	243	37.45%	0.00%	11	0	11
CL10326.Contig1_All	17715217	99.70%	2998	38.96%	0.00%	59098	0	59098
CL10327.Contig1_All	234891	99.56%	1143	30.45%	0.00%	62	237	299
CL10327.Contig2_All	101818	99.80%	495	29.09%	0.00%	51	5	56
CL10327.Contig3_All	95115	98.40%	1003	28.12%	0.00%	106	0	106
CL10328.Contig1_All	148193	99.30%	996	38.25%	0.00%	0	164	164
CL10328.Contig2_All	153211	99.29%	981	38.12%	0.00%	0	167	167
CL10328.Contig3_All	127928	99.30%	999	38.14%	0.00%	0	142	142
CL10328.Contig4_All	112396	92.04%	1081	37.74%	0.00%	0	135	135
CL10328.Contig5_All	171429	98.46%	651	38.56%	0.00%	26	98	124
CL10328.Contig6_All	264585	98.44%	1409	39.82%	0.00%	217	198	415
CL10329.Contig1_All	271084	99.85%	664	38.86%	0.00%	0	200	200
CL10329.Contig2_All	262921	99.30%	712	39.47%	0.00%	3	205	208
CL1033.Contig1_All	490716	99.69%	977	41.25%	0.00%	359	175	534
CL1033.Contig2_All	386667	96.30%	405	41.73%	0.00%	21	153	174
CL1033.Contig3_All	263339	97.76%	581	39.76%	0.00%	170	0	170
CL1033.Contig4_All	244429	99.30%	718	42.06%	0.00%	45	150	195
CL10330.Contig1_All	179823	97.74%	1016	36.91%	0.00%	89	114	203
CL10330.Contig2_All	251405	99.34%	605	35.54%	0.00%	72	97	169
CL10331.Contig1_All	122835	99.74%	381	37.80%	0.00%	4	48	52
CL10331.Contig2_All	173410	98.84%	519	35.45%	0.00%	20	80	100
CL10332.Contig10_All	776712	99.73%	365	49.04%	0.00%	0	315	315
CL10332.Contig11_All	805570	99.87%	772	40.28%	0.00%	0	691	691
CL10332.Contig12_All	2878784	99.77%	2220	44.50%	0.00%	0	7101	7101
CL10332.Contig13_All	5175076	99.93%	1385	38.56%	0.00%	4	7962	7966
CL10332.Contig14_All	842159	99.74%	389	49.10%	0.00%	0	364	364
CL10332.Contig15_All	2934409	99.77%	2200	44.91%	0.00%	0	7173	7173
CL10332.Contig16_All	1121257	99.82%	541	45.29%	0.00%	0	674	674
CL10332.Contig17_All	2956138	99.77%	2175	44.87%	0.00%	0	7144	7144
CL10332.Contig18_All	2900360	99.77%	2195	44.46%	0.00%	0	7074	7074
CL10332.Contig19_All	390698	99.74%	387	47.80%	0.00%	2	166	168
CL10332.Contig1_All	2822727	99.26%	2310	43.98%	0.00%	0	7245	7245
CL10332.Contig20_All	2960251	99.77%	2151	44.82%	0.00%	0	7075	7075
CL10332.Contig21_All	2938235	99.77%	2176	44.85%	0.00%	0	7104	7104
CL10332.Contig22_All	817742	99.03%	930	40.22%	0.00%	0	845	845
CL10332.Contig23_All	5268703	99.93%	1365	39.12%	0.00%	0	7991	7991
CL10332.Contig24_All	5401981	99.93%	1363	38.74%	0.00%	0	8181	8181
CL10332.Contig25_All	5311409	99.93%	1341	38.93%	0.00%	0	7914	7914
CL10332.Contig26_All	5342898	99.93%	1387	38.93%	0.00%	0	8234	8234
CL10332.Contig27_All	2072883	99.93%	1377	38.42%	0.00%	0	3172	3172
CL10332.Contig28_All	1143063	99.89%	1789	37.45%	0.00%	311	1970	2281
CL10332.Contig29_All	1450490	99.94%	1733	37.10%	0.00%	0	2793	2793
CL10332.Contig2_All	2839825	99.26%	2285	43.94%	0.00%	0	7210	7210
CL10332.Contig30_All	1031038	99.55%	886	39.16%	0.00%	0	1015	1015
CL10332.Contig31_All	1482595	99.39%	655	42.90%	0.00%	6	1073	1079
CL10332.Contig32_All	2269630	99.92%	1215	38.93%	0.00%	0	3064	3064
CL10332.Contig33_All	2373714	98.23%	1244	39.07%	0.00%	0	3281	3281
CL10332.Contig34_All	2397541	99.18%	1220	38.85%	0.00%	0	3250	3250
CL10332.Contig35_All	2198324	99.92%	1193	39.15%	0.00%	0	2914	2914
CL10332.Contig36_All	795336	99.54%	864	39.47%	0.00%	0	764	764
CL10332.Contig37_All	2472890	99.68%	1242	38.65%	0.00%	0	3414	3414
CL10332.Contig38_All	1151659	99.37%	633	43.44%	0.00%	0	810	810
CL10332.Contig3_All	2845669	99.26%	2286	43.92%	0.00%	0	7228	7228
CL10332.Contig4_All	2688078	99.78%	2315	43.54%	0.00%	112	6806	6918
CL10332.Contig5_All	2863202	99.25%	2261	43.87%	0.00%	0	7193	7193
CL10332.Contig6_All	720874	99.13%	1030	38.83%	0.00%	0	825	825
CL10332.Contig7_All	1001377	98.87%	799	41.80%	0.00%	0	889	889
CL10332.Contig8_All	1112446	98.71%	699	44.06%	0.00%	0	864	864
CL10332.Contig9_All	1704091	99.90%	1051	40.91%	0.00%	0	1990	1990
CL10333.Contig1_All	163363	99.24%	1454	38.03%	0.00%	0	264	264
CL10333.Contig2_All	235695	99.68%	2188	38.03%	0.00%	0	573	573
CL1034.Contig1_All	294793	99.87%	3086	39.21%	0.00%	586	429	1015
CL1034.Contig2_All	296512	96.74%	1290	38.53%	0.00%	2	423	425
CL1035.Contig1_All	0.8108	50.00%	222	42.34%	0.00%	2	0	2
CL1035.Contig2_All	102222	97.04%	405	48.40%	0.00%	46	0	46
CL1036.Contig10_All	560275	99.56%	1820	41.48%	0.00%	0	1133	1133
CL1036.Contig11_All	554311	99.55%	1786	41.10%	0.00%	0	1100	1100
CL1036.Contig12_All	668415	99.80%	3451	39.24%	0.00%	0	2563	2563
CL1036.Contig13_All	243301	98.09%	418	37.80%	0.00%	44	69	113
CL1036.Contig14_All	180401	96.44%	449	37.86%	0.00%	10	80	90
CL1036.Contig15_All	837018	99.73%	3390	38.82%	0.00%	0	3156	3156
CL1036.Contig16_All	832921	99.73%	3314	38.71%	0.00%	0	3067	3067
CL1036.Contig17_All	816615	99.75%	3551	38.95%	0.00%	0	3222	3222
CL1036.Contig18_All	642050	99.80%	4391	39.40%	0.00%	0	3136	3136
CL1036.Contig1_All	765776	99.87%	4640	39.81%	0.00%	0	3948	3948
CL1036.Contig2_All	759258	99.88%	4877	39.92%	0.00%	0	4115	4115
CL1036.Contig3_All	441563	99.84%	3787	41.06%	0.00%	0	1858	1858
CL1036.Contig4_All	764313	99.87%	4716	39.86%	0.00%	0	4005	4005
CL1036.Contig5_All	811545	99.67%	3372	38.76%	0.00%	0	3043	3043
CL1036.Contig6_All	809891	99.67%	3296	38.65%	0.00%	0	2966	2966
CL1036.Contig7_All	767841	99.89%	3691	38.72%	0.00%	7	3142	3149
CL1036.Contig8_All	554137	99.57%	1849	41.32%	0.00%	0	1139	1139
CL1036.Contig9_All	563460	99.54%	1757	41.26%	0.00%	0	1100	1100
CL1037.Contig1_All	61644	91.78%	219	40.18%	0.00%	15	0	15
CL1037.Contig2_All	303889	99.54%	864	38.77%	0.00%	70	223	293
CL1037.Contig3_All	488242	99.67%	2105	38.86%	0.00%	652	492	1144
CL1037.Contig4_All	296532	98.61%	865	34.91%	0.00%	12	273	285
CL1037.Contig5_All	377930	99.78%	1377	39.22%	0.00%	90	489	579
CL1038.Contig1_All	682166	97.12%	868	34.45%	0.00%	62	596	658
CL1038.Contig2_All	168261	95.65%	460	36.74%	0.00%	4	82	86
CL1038.Contig3_All	416613	97.26%	620	37.26%	0.00%	0	287	287
CL1038.Contig4_All	137109	99.61%	256	35.55%	0.00%	39	0	39
CL1038.Contig5_All	192507	93.73%	734	37.19%	0.00%	1	156	157
CL1038.Contig6_All	181579	95.18%	912	33.44%	0.00%	27	157	184
CL1038.Contig7_All	604580	95.86%	917	35.33%	0.00%	28	588	616
CL1038.Contig8_All	267438	95.73%	562	38.08%	0.00%	6	161	167
CL1039.Contig1_All	378659	98.93%	656	39.02%	0.00%	0	276	276
CL1039.Contig2_All	228947	98.77%	570	39.12%	0.00%	0	145	145
CL1039.Contig3_All	413636	98.82%	594	39.73%	0.00%	0	273	273
CL1039.Contig4_All	590727	99.64%	550	40.55%	0.00%	0	361	361
CL1039.Contig5_All	255118	98.62%	508	39.96%	0.00%	2	142	144
CL1039.Contig6_All	591946	97.99%	596	39.93%	0.00%	0	392	392
CL1039.Contig7_All	901815	99.87%	1488	42.67%	0.00%	0	1491	1491
CL1039.Contig8_All	811912	99.87%	1506	43.43%	0.00%	124	1240	1364
CL1039.Contig9_All	1097367	98.63%	1679	42.88%	0.00%	547	1501	2048
CL104.Contig1_All	273186	99.06%	1064	34.02%	0.00%	88	235	323
CL104.Contig2_All	327644	98.49%	662	36.25%	0.00%	20	221	241
CL1040.Contig1_All	258904	99.54%	1533	34.57%	0.00%	32	409	441
CL1040.Contig2_All	363158	99.06%	741	39.14%	0.00%	51	248	299
CL1040.Contig3_All	264400	97.63%	1559	35.66%	0.00%	17	441	458
CL1040.Contig4_All	1807227	98.96%	1154	37.00%	0.00%	2318	0	2318
CL1040.Contig5_All	373290	98.29%	994	37.12%	0.00%	42	371	413
CL1041.Contig1_All	657993	96.66%	2302	41.05%	0.00%	2	1681	1683
CL1041.Contig2_All	678906	98.18%	1152	37.33%	0.00%	2	867	869
CL1041.Contig3_All	515374	94.08%	1418	36.60%	0.00%	0	812	812
CL1041.Contig4_All	655618	99.39%	2314	40.97%	0.00%	20	1676	1696
CL1042.Contig1_All	34322	94.07%	236	36.02%	0.00%	9	0	9
CL1042.Contig2_All	57403	84.51%	439	35.99%	0.00%	28	0	28
CL1043.Contig1_All	4170911	93.01%	944	36.65%	0.00%	2858	1519	4377
CL1043.Contig2_All	3817108	95.56%	1013	36.43%	0.00%	255	4044	4299
CL1044.Contig1_All	66467	97.41%	501	35.73%	0.00%	31	6	37
CL1044.Contig2_All	66998	92.41%	896	37.39%	0.00%	57	11	68
CL1045.Contig1_All	575453	99.45%	2549	40.17%	0.00%	66	1566	1632
CL1045.Contig2_All	587765	99.29%	1839	38.28%	0.00%	9	1192	1201
CL1046.Contig1_All	506397	99.93%	1532	33.49%	0.00%	0	862	862
CL1046.Contig2_All	457748	99.72%	1439	33.70%	0.00%	10	724	734
CL1046.Contig3_All	494014	98.32%	1009	34.39%	0.00%	93	461	554
CL1046.Contig4_All	339828	99.66%	580	33.62%	0.00%	0	219	219
CL1046.Contig5_All	226292	96.33%	871	34.67%	0.00%	0	219	219
CL1046.Contig6_All	314778	96.55%	609	34.98%	0.00%	4	209	213
CL1046.Contig7_All	298785	97.57%	741	33.74%	0.00%	0	246	246
CL1047.Contig10_All	784462	99.43%	2111	35.53%	0.00%	0	1840	1840
CL1047.Contig11_All	892081	99.55%	2657	34.70%	0.00%	0	2634	2634
CL1047.Contig12_All	848183	99.51%	2455	35.23%	0.00%	0	2317	2317
CL1047.Contig13_All	1217455	99.96%	2644	34.91%	0.00%	115	3463	3578
CL1047.Contig1_All	1361593	99.38%	1770	36.72%	0.00%	0	2679	2679
CL1047.Contig2_All	1343148	99.53%	2316	35.54%	0.00%	0	3457	3457
CL1047.Contig3_All	1281773	99.09%	1207	37.53%	0.00%	0	1719	1719
CL1047.Contig4_All	1279968	99.11%	1238	37.48%	0.00%	0	1762	1762
CL1047.Contig5_All	1333865	99.49%	2145	36.22%	0.00%	0	3181	3181
CL1047.Contig6_All	1335331	99.48%	2114	36.23%	0.00%	6	3134	3140
CL1047.Contig7_All	1372467	99.52%	2278	36.04%	0.00%	12	3468	3480
CL1047.Contig8_All	1393343	99.36%	1732	37.41%	0.00%	10	2674	2684
CL1047.Contig9_All	719392	99.37%	1909	36.30%	0.00%	0	1529	1529
CL1048.Contig1_All	146715	90.02%	411	53.04%	0.00%	53	14	67
CL1048.Contig2_All	76325	82.33%	283	54.77%	0.00%	10	14	24
CL1049.Contig1_All	351840	99.93%	1522	42.71%	0.00%	8	587	595
CL1049.Contig2_All	329719	99.94%	1706	41.50%	0.00%	8	617	625
CL1049.Contig3_All	339884	99.94%	1557	42.52%	0.00%	0	588	588
CL1049.Contig4_All	343441	99.94%	1671	41.65%	0.00%	0	640	640
CL105.Contig1_All	153187	99.01%	1826	31.60%	0.00%	73	238	311
CL105.Contig2_All	364007	98.15%	2381	35.66%	0.00%	0	963	963
CL105.Contig3_All	357638	98.14%	2362	35.77%	0.00%	2	942	944
CL105.Contig4_All	173864	97.65%	1320	33.33%	0.00%	2	253	255
CL105.Contig5_All	205676	97.68%	1339	33.16%	0.00%	0	306	306
CL105.Contig6_All	272906	99.88%	3366	34.02%	0.00%	166	856	1022
CL1050.Contig1_All	160521	93.59%	499	35.87%	0.00%	26	63	89
CL1050.Contig2_All	146341	90.92%	738	33.74%	0.00%	0	120	120
CL1050.Contig3_All	107246	95.97%	621	35.91%	0.00%	0	74	74
CL1050.Contig4_All	82206	92.05%	843	33.69%	0.00%	0	77	77
CL1050.Contig5_All	204070	95.16%	516	36.43%	0.00%	0	117	117
CL1050.Contig6_All	173783	95.76%	637	35.48%	0.00%	2	121	123
CL1051.Contig10_All	773544	98.01%	1459	39.68%	0.00%	0	1254	1254
CL1051.Contig11_All	653049	99.70%	1640	39.45%	0.00%	0	1190	1190
CL1051.Contig12_All	486061	97.22%	1150	39.04%	0.00%	1	622	623
CL1051.Contig13_All	519404	98.67%	1577	40.01%	0.00%	34	884	918
CL1051.Contig14_All	631513	91.18%	714	41.88%	0.00%	0	501	501
CL1051.Contig1_All	557566	99.01%	912	42.21%	0.00%	0	565	565
CL1051.Contig2_All	726217	99.79%	1430	41.61%	0.00%	0	1154	1154
CL1051.Contig3_All	883034	97.84%	1249	42.19%	0.00%	0	1228	1228
CL1051.Contig4_All	793838	98.24%	568	43.66%	0.00%	0	501	501
CL1051.Contig5_All	562567	97.56%	900	42.00%	0.00%	6	557	563
CL1051.Contig6_All	630992	98.07%	726	42.15%	0.00%	0	509	509
CL1051.Contig7_All	664854	99.34%	754	43.37%	0.00%	0	557	557
CL1051.Contig8_All	764691	96.52%	1407	40.16%	0.00%	0	1196	1196
CL1051.Contig9_All	529008	96.78%	1522	39.62%	0.00%	66	829	895
CL1052.Contig1_All	317403	99.98%	4551	38.61%	0.00%	29	1576	1605
CL1052.Contig2_All	355735	99.95%	3714	38.26%	0.00%	0	1468	1468
CL1052.Contig3_All	315400	99.98%	4676	38.41%	0.00%	29	1614	1643
CL1052.Contig4_All	438620	99.19%	1601	37.48%	0.00%	18	763	781
CL1052.Contig5_All	362695	96.05%	861	37.17%	0.00%	347	0	347
CL1053.Contig10_All	1267018	99.47%	1898	40.62%	0.00%	0	2672	2672
CL1053.Contig11_All	1458377	98.95%	1528	39.92%	0.00%	0	2476	2476
CL1053.Contig12_All	1266060	99.45%	1812	40.89%	0.00%	0	2549	2549
CL1053.Contig13_All	1443821	99.05%	1683	40.58%	0.00%	0	2700	2700
CL1053.Contig14_All	1082042	99.48%	1915	40.21%	0.00%	0	2303	2303
CL1053.Contig15_All	1338669	99.04%	1668	40.41%	0.00%	0	2481	2481
CL1053.Contig16_All	2786114	98.79%	1814	40.96%	0.00%	3320	2303	5623
CL1053.Contig1_All	1569538	98.92%	1386	41.99%	0.00%	674	1751	2425
CL1053.Contig2_All	1441450	99.01%	1614	39.65%	0.00%	0	2585	2585
CL1053.Contig3_All	1178844	99.50%	2016	40.13%	0.00%	0	2641	2641
CL1053.Contig4_All	1233595	99.10%	1786	39.87%	0.00%	0	2448	2448
CL1053.Contig5_All	1263911	99.40%	1657	40.31%	0.00%	0	2327	2327
CL1053.Contig6_All	1435218	99.10%	1769	40.31%	0.00%	0	2821	2821
CL1053.Contig7_All	1329730	99.15%	1887	39.80%	0.00%	0	2788	2788
CL1053.Contig8_All	1323529	98.94%	1513	39.72%	0.00%	0	2225	2225
CL1053.Contig9_All	1146985	99.39%	1642	40.13%	0.00%	0	2096	2096
CL1054.Contig10_All	602874	99.77%	1764	37.98%	0.00%	14	1173	1187
CL1054.Contig11_All	582144	99.95%	2146	38.49%	0.00%	76	1313	1389
CL1054.Contig12_All	67577	97.61%	293	36.52%	0.00%	22	0	22
CL1054.Contig13_All	983467	99.88%	851	34.43%	0.00%	2	928	930
CL1054.Contig14_All	698340	98.76%	482	37.34%	0.00%	16	358	374
CL1054.Contig1_All	306476	98.55%	1521	31.69%	0.00%	0	518	518
CL1054.Contig2_All	334814	98.64%	1614	31.72%	0.00%	0	601	601
CL1054.Contig3_All	167751	80.47%	338	34.32%	0.00%	63	0	63
CL1054.Contig4_All	87805	99.06%	533	35.46%	0.00%	36	16	52
CL1054.Contig5_All	3560955	99.71%	1037	35.29%	0.00%	111	3993	4104
CL1054.Contig6_All	1850753	99.94%	10850	32.03%	0.00%	2230	20174	22404
CL1054.Contig7_All	662387	99.93%	2807	33.24%	0.00%	472	1637	2109
CL1054.Contig8_All	651862	99.91%	1128	34.93%	0.00%	0	817	817
CL1054.Contig9_All	1837681	99.03%	621	38.65%	0.00%	0	1268	1268
CL1055.Contig1_All	1369144	99.77%	2160	38.66%	0.00%	2795	497	3292
CL1055.Contig2_All	752259	98.04%	664	38.40%	0.00%	58	497	555
CL1056.Contig10_All	173063	98.59%	2413	36.10%	0.00%	0	464	464
CL1056.Contig11_All	165100	97.17%	2404	35.82%	0.00%	0	441	441
CL1056.Contig12_All	170522	97.75%	2528	35.80%	0.00%	0	479	479
CL1056.Contig13_All	163958	97.03%	2289	36.17%	0.00%	0	417	417
CL1056.Contig14_All	256858	99.63%	1356	35.10%	0.00%	54	333	387
CL1056.Contig15_All	186841	99.59%	2925	35.90%	0.00%	103	508	611
CL1056.Contig16_All	16216	68.47%	222	38.29%	0.00%	0	4	4
CL1056.Contig17_All	193625	96.98%	1757	36.77%	0.00%	0	378	378
CL1056.Contig18_All	209582	98.73%	1649	37.42%	0.00%	10	374	384
CL1056.Contig19_All	38837	94.18%	533	40.90%	0.00%	22	1	23
CL1056.Contig1_All	220810	99.58%	2148	36.73%	0.00%	0	527	527
CL1056.Contig20_All	38756	90.91%	209	33.97%	0.00%	9	0	9
CL1056.Contig21_All	192180	98.19%	1881	36.58%	0.00%	0	402	402
CL1056.Contig22_All	86570	98.19%	551	31.76%	0.00%	17	36	53
CL1056.Contig23_All	210874	99.72%	1784	37.33%	0.00%	0	418	418
CL1056.Contig2_All	122311	99.36%	1086	37.02%	0.00%	0	149	149
CL1056.Contig3_All	202905	99.59%	2169	36.33%	0.00%	0	489	489
CL1056.Contig4_All	152958	99.34%	1065	37.84%	0.00%	0	181	181
CL1056.Contig5_All	168725	98.99%	2368	35.68%	0.00%	397	48	445
CL1056.Contig6_All	186294	98.97%	2431	36.32%	0.00%	2	503	505
CL1056.Contig7_All	182575	99.44%	2307	36.32%	0.00%	0	468	468
CL1056.Contig8_All	187919	99.91%	2316	36.66%	0.00%	0	484	484
CL1056.Contig9_All	178517	98.36%	2192	36.77%	0.00%	0	435	435
CL1057.Contig1_All	4437477	98.14%	2045	41.96%	0.00%	0	10083	10083
CL1057.Contig2_All	4504426	99.41%	2022	41.94%	0.00%	0	10121	10121
CL1057.Contig3_All	280189	99.37%	318	46.86%	0.00%	99	0	99
CL1057.Contig4_All	4762122	96.76%	1885	42.60%	0.00%	0	9974	9974
CL1057.Contig5_All	4916826	98.12%	1862	42.59%	0.00%	0	10190	10190
CL1057.Contig6_All	434546	99.41%	1025	40.20%	0.00%	495	0	495
CL1058.Contig1_All	3707367	99.19%	4052	35.93%	0.00%	944	15779	16723
CL1058.Contig2_All	5165899	98.26%	1490	40.13%	0.00%	90	8470	8560
CL1059.Contig1_All	319326	99.62%	2641	41.35%	0.00%	928	11	939
CL1059.Contig2_All	87896	99.33%	1198	38.73%	0.00%	117	0	117
CL106.Contig10_All	575591	99.24%	787	41.55%	0.00%	2	502	504
CL106.Contig11_All	296746	99.64%	1383	40.06%	0.00%	0	456	456
CL106.Contig12_All	238072	97.90%	809	41.16%	0.00%	2	212	214
CL106.Contig13_All	266915	98.06%	671	44.26%	0.00%	0	199	199
CL106.Contig14_All	318584	99.56%	1130	41.77%	0.00%	0	400	400
CL106.Contig15_All	491565	99.55%	1796	38.42%	0.00%	32	951	983
CL106.Contig16_All	286728	99.32%	1036	37.84%	0.00%	62	272	334
CL106.Contig17_All	452416	99.61%	2049	37.58%	0.00%	0	1030	1030
CL106.Contig18_All	503245	99.46%	1479	38.81%	0.00%	33	794	827
CL106.Contig19_All	485809	99.49%	983	40.39%	0.00%	26	505	531
CL106.Contig1_All	181218	98.14%	591	35.53%	0.00%	35	84	119
CL106.Contig2_All	527418	99.55%	1104	40.13%	0.00%	0	647	647
CL106.Contig3_All	463881	99.61%	1783	38.42%	0.00%	0	919	919
CL106.Contig4_All	533850	99.34%	1213	40.15%	0.00%	0	720	720
CL106.Contig5_All	467303	99.63%	1357	38.69%	0.00%	0	705	705
CL106.Contig6_All	318269	98.79%	988	41.80%	0.00%	0	350	350
CL106.Contig7_All	66258	74.23%	326	42.64%	0.00%	0	24	24
CL106.Contig8_All	182535	98.73%	710	41.41%	0.00%	0	144	144
CL106.Contig9_All	281857	99.26%	813	43.79%	0.00%	0	255	255
CL1060.Contig1_All	1180194	99.86%	2213	44.60%	0.00%	1466	1442	2908
CL1060.Contig2_All	1089673	97.31%	1191	39.97%	0.00%	0	1442	1442
CL1060.Contig3_All	734791	98.19%	1770	37.29%	0.00%	76	1376	1452
CL1061.Contig1_All	186406	98.11%	1750	41.37%	0.00%	30	335	365
CL1061.Contig2_All	169841	99.00%	1701	41.74%	0.00%	12	309	321
CL1062.Contig1_All	158312	96.75%	1262	36.05%	0.00%	53	170	223
CL1062.Contig2_All	21658	69.25%	374	37.17%	0.00%	8	1	9
CL1062.Contig3_All	51429	98.78%	245	40.41%	0.00%	13	1	14
CL1063.Contig1_All	581357	98.87%	1511	38.85%	0.00%	24	955	979
CL1063.Contig2_All	633449	99.58%	1435	39.23%	0.00%	0	1010	1010
CL1063.Contig3_All	703490	99.39%	977	44.42%	0.00%	35	729	764
CL1064.Contig1_All	3356212	99.98%	4997	40.12%	0.00%	18661	0	18661
CL1064.Contig2_All	371822	99.36%	472	41.74%	0.00%	195	0	195
CL1064.Contig3_All	45298	86.09%	755	35.10%	0.00%	38	0	38
CL1064.Contig4_All	327621	99.52%	1051	39.68%	0.00%	15	368	383
CL1064.Contig5_All	351762	99.55%	1118	39.36%	0.00%	75	362	437
CL1065.Contig10_All	486933	99.82%	2853	40.76%	0.00%	0	1544	1544
CL1065.Contig11_All	489712	99.97%	2947	40.24%	0.00%	0	1604	1604
CL1065.Contig12_All	495247	99.84%	3093	40.03%	0.00%	0	1702	1702
CL1065.Contig13_All	779567	99.96%	2354	37.64%	0.00%	0	2039	2039
CL1065.Contig14_All	1002510	99.95%	2151	37.80%	0.00%	0	2396	2396
CL1065.Contig15_All	1144696	99.94%	1742	39.67%	0.00%	0	2216	2216
CL1065.Contig16_All	1064379	99.95%	1982	38.65%	0.00%	0	2344	2344
CL1065.Contig17_All	491197	99.95%	1988	36.62%	0.00%	0	1085	1085
CL1065.Contig18_All	953883	99.96%	2305	37.40%	0.00%	0	2443	2443
CL1065.Contig19_All	962861	99.96%	2391	37.14%	0.00%	0	2558	2558
CL1065.Contig1_All	569250	99.81%	1600	37.94%	0.00%	0	1012	1012
CL1065.Contig20_All	1073259	99.95%	1896	39.03%	0.00%	4	2257	2261
CL1065.Contig21_All	464911	99.95%	1902	36.91%	0.00%	0	984	984
CL1065.Contig22_All	491234	99.94%	1677	37.87%	0.00%	0	917	917
CL1065.Contig23_All	763492	99.96%	2268	37.92%	0.00%	0	1924	1924
CL1065.Contig24_All	572457	99.74%	1514	42.93%	0.00%	0	963	963
CL1065.Contig25_All	589463	99.80%	1472	38.45%	0.00%	0	965	965
CL1065.Contig2_All	616776	99.75%	1191	40.72%	0.00%	4	814	818
CL1065.Contig3_All	298547	99.58%	1652	38.38%	0.00%	0	548	548
CL1065.Contig4_All	644309	99.72%	1063	41.77%	0.00%	0	761	761
CL1065.Contig5_All	297737	99.59%	1723	37.84%	0.00%	0	570	570
CL1065.Contig6_All	581916	99.82%	1712	37.44%	0.00%	0	1107	1107
CL1065.Contig7_All	485777	99.83%	2981	40.39%	0.00%	0	1609	1609
CL1065.Contig8_All	481553	99.84%	3052	40.04%	0.00%	0	1633	1633
CL1065.Contig9_All	501160	99.84%	3164	39.70%	0.00%	0	1766	1766
CL1066.Contig1_All	513141	98.04%	2041	37.09%	0.00%	52	1113	1165
CL1066.Contig2_All	571293	99.59%	1949	41.10%	0.00%	80	1160	1240
CL1067.Contig1_All	91339	95.65%	874	33.64%	0.00%	16	73	89
CL1067.Contig2_All	90965	94.79%	653	34.30%	0.00%	4	62	66
CL1067.Contig3_All	90925	98.97%	584	33.90%	0.00%	14	45	59
CL1067.Contig4_All	103065	99.03%	620	34.03%	0.00%	18	53	71
CL1067.Contig5_All	88752	99.08%	649	32.97%	0.00%	2	62	64
CL1067.Contig6_All	73187	98.68%	455	35.16%	0.00%	2	35	37
CL1067.Contig7_All	101643	98.77%	487	34.70%	0.00%	4	51	55
CL1068.Contig1_All	5777138	97.83%	1936	41.12%	0.00%	12441	0	12441
CL1068.Contig2_All	1711242	98.76%	805	41.61%	0.00%	1532	0	1532
CL1069.Contig10_All	907315	99.89%	2760	42.79%	0.00%	1284	1503	2787
CL1069.Contig11_All	676928	99.67%	1517	41.40%	0.00%	0	1141	1141
CL1069.Contig12_All	686134	99.93%	1521	41.42%	0.00%	0	1161	1161
CL1069.Contig1_All	653696	99.21%	2546	39.95%	0.00%	139	1711	1850
CL1069.Contig2_All	422937	98.12%	1168	36.99%	0.00%	0	549	549
CL1069.Contig3_All	584584	97.34%	1732	39.90%	0.00%	0	1125	1125
CL1069.Contig4_All	501948	97.55%	1879	39.22%	0.00%	0	1051	1051
CL1069.Contig5_All	36397	93.75%	272	32.72%	0.00%	11	0	11
CL1069.Contig6_All	662056	98.35%	1634	41.00%	0.00%	0	1202	1202
CL1069.Contig7_All	663061	98.10%	1630	40.98%	0.00%	0	1202	1202
CL1069.Contig8_All	457173	96.92%	941	43.68%	0.00%	0	478	478
CL1069.Contig9_All	276307	97.64%	1354	39.36%	0.00%	28	388	416
CL107.Contig1_All	919130	96.64%	1011	39.56%	0.00%	615	420	1035
CL1070.Contig1_All	271126	99.04%	835	42.63%	0.00%	70	182	252
CL1070.Contig2_All	245064	99.15%	940	44.57%	0.00%	74	182	256
CL1071.Contig1_All	70370	93.42%	243	37.86%	0.00%	8	11	19
CL1071.Contig2_All	44656	85.50%	262	35.88%	0.00%	2	11	13
CL1072.Contig10_All	400755	99.81%	1060	38.30%	0.00%	0	472	472
CL1072.Contig11_All	955764	98.62%	2540	37.48%	0.00%	0	2698	2698
CL1072.Contig12_All	600731	99.63%	821	36.54%	0.00%	0	548	548
CL1072.Contig13_All	566243	97.29%	1291	37.34%	0.00%	0	815	815
CL1072.Contig14_All	940334	97.49%	2633	37.33%	0.00%	0	2751	2751
CL1072.Contig15_All	759673	96.54%	1039	37.34%	0.00%	0	877	877
CL1072.Contig16_All	586301	98.33%	1314	37.90%	0.00%	0	856	856
CL1072.Contig17_All	169481	98.48%	462	33.77%	0.00%	36	51	87
CL1072.Contig18_All	556588	99.35%	929	38.54%	0.00%	40	537	577
CL1072.Contig19_All	277994	98.28%	932	38.30%	0.00%	7	281	288
CL1072.Contig1_All	1058015	96.61%	2358	37.02%	0.00%	0	2772	2772
CL1072.Contig20_All	265610	99.76%	410	33.90%	0.00%	64	57	121
CL1072.Contig21_All	512814	99.61%	1272	37.26%	0.00%	10	716	726
CL1072.Contig22_All	530233	99.57%	1161	37.81%	0.00%	4	680	684
CL1072.Contig23_All	232377	95.08%	244	37.30%	0.00%	6	57	63
CL1072.Contig2_All	342705	99.76%	843	37.25%	0.00%	0	321	321
CL1072.Contig3_All	919288	99.12%	2374	37.91%	0.00%	0	2425	2425
CL1072.Contig4_All	948614	99.03%	2157	37.46%	0.00%	0	2274	2274
CL1072.Contig5_All	1039286	98.51%	2352	37.67%	0.00%	0	2716	2716
CL1072.Contig6_All	613006	99.71%	1038	37.76%	0.00%	0	707	707
CL1072.Contig7_All	454070	99.80%	995	37.89%	0.00%	0	502	502
CL1072.Contig8_All	1078735	98.36%	2135	37.19%	0.00%	2	2557	2559
CL1072.Contig9_All	955349	99.09%	2309	37.72%	0.00%	0	2451	2451
CL1073.Contig1_All	264936	95.73%	1639	43.32%	0.00%	0	483	483
CL1073.Contig2_All	259614	95.91%	1712	43.46%	0.00%	2	492	494
CL1073.Contig3_All	138817	92.80%	778	43.32%	0.00%	0	120	120
CL1073.Contig4_All	151234	93.30%	851	43.60%	0.00%	0	143	143
CL1074.Contig10_All	529859	99.28%	3905	38.67%	0.00%	0	2299	2299
CL1074.Contig11_All	491188	99.27%	3822	38.54%	0.00%	4	2085	2089
CL1074.Contig12_All	520952	99.26%	3780	38.86%	0.00%	0	2188	2188
CL1074.Contig13_All	375531	99.65%	3674	38.76%	0.00%	0	1533	1533
CL1074.Contig14_All	381551	99.49%	3366	38.15%	0.00%	0	1427	1427
CL1074.Contig15_All	344658	99.49%	3332	38.09%	0.00%	0	1276	1276
CL1074.Contig16_All	408252	99.65%	3708	38.81%	0.00%	0	1682	1682
CL1074.Contig17_All	329485	99.62%	3439	39.23%	0.00%	0	1259	1259
CL1074.Contig18_All	378961	99.64%	3598	39.05%	0.00%	0	1515	1515
CL1074.Contig19_All	412335	99.64%	3632	39.10%	0.00%	0	1664	1664
CL1074.Contig1_All	563214	99.94%	3311	37.24%	0.00%	0	2072	2072
CL1074.Contig20_All	386793	99.48%	3290	38.45%	0.00%	0	1415	1415
CL1074.Contig21_All	155038	98.39%	1308	40.90%	0.00%	4	222	226
CL1074.Contig2_All	604323	99.94%	3470	37.15%	0.00%	0	2330	2330
CL1074.Contig3_All	562113	99.94%	3350	37.31%	0.00%	0	2099	2099
CL1074.Contig4_All	347727	99.48%	3256	38.39%	0.00%	0	1258	1258
CL1074.Contig5_All	523602	99.27%	3856	38.59%	0.00%	0	2248	2248
CL1074.Contig6_All	552777	99.30%	4015	38.46%	0.00%	0	2466	2466
CL1074.Contig7_All	490844	99.25%	3746	38.81%	0.00%	0	2043	2043
CL1074.Contig8_All	525026	99.30%	3981	38.41%	0.00%	0	2323	2323
CL1074.Contig9_All	559330	99.29%	3939	38.72%	0.00%	0	2448	2448
CL1075.Contig1_All	393110	98.64%	2058	38.82%	0.00%	0	899	899
CL1075.Contig2_All	429566	98.59%	1982	38.95%	0.00%	0	946	946
CL1075.Contig3_All	420732	99.43%	2460	39.63%	0.00%	0	1150	1150
CL1075.Contig4_All	465503	99.41%	2384	39.77%	0.00%	0	1237	1237
CL1075.Contig5_All	392852	97.92%	1441	38.51%	0.00%	0	629	629
CL1075.Contig6_All	347660	98.02%	1517	38.37%	0.00%	4	582	586
CL1075.Contig7_All	341211	98.88%	1428	40.34%	0.00%	28	514	542
CL1076.Contig1_All	1487959	99.20%	1749	39.85%	0.00%	207	2696	2903
CL1076.Contig2_All	1068337	99.63%	1636	36.55%	0.00%	4	1938	1942
CL1076.Contig3_All	907212	99.66%	1747	36.35%	0.00%	0	1761	1761
CL1076.Contig4_All	1264275	99.02%	1834	39.53%	0.00%	130	2447	2577
CL1076.Contig5_All	1312952	99.60%	996	36.14%	0.00%	34	1419	1453
CL1077.Contig1_All	76963	95.47%	1192	37.50%	0.00%	101	1	102
CL1077.Contig2_All	71548	95.82%	239	41.84%	0.00%	19	0	19
CL1078.Contig1_All	200503	99.64%	1373	41.08%	0.00%	86	222	308
CL1078.Contig2_All	194440	99.35%	1081	42.00%	0.00%	12	222	234
CL1079.Contig1_All	114650	91.08%	314	38.54%	0.00%	40	0	40
CL1079.Contig2_All	97110	98.27%	519	38.54%	0.00%	4	52	56
CL1079.Contig3_All	3543656	99.63%	1086	37.75%	0.00%	3748	548	4296
CL1079.Contig4_All	114923	99.08%	650	39.69%	0.00%	31	52	83
CL1079.Contig5_All	2644411	97.81%	959	37.54%	0.00%	2322	496	2818
CL108.Contig10_All	363510	99.77%	869	38.32%	0.00%	0	351	351
CL108.Contig11_All	302335	99.74%	771	38.39%	0.00%	0	259	259
CL108.Contig12_All	460865	99.94%	1734	37.14%	0.00%	0	888	888
CL108.Contig1_All	350676	99.94%	1672	39.41%	0.00%	0	652	652
CL108.Contig2_All	395160	99.96%	2314	36.65%	0.00%	0	1016	1016
CL108.Contig3_All	315020	98.56%	3685	35.93%	0.00%	656	639	1295
CL108.Contig4_All	264363	99.42%	1208	37.50%	0.00%	117	238	355
CL108.Contig5_All	397663	99.86%	1382	34.44%	0.00%	2	609	611
CL108.Contig6_All	283378	99.73%	740	38.78%	0.00%	0	233	233
CL108.Contig7_All	430568	99.91%	1092	41.67%	0.00%	2	522	524
CL108.Contig8_All	427961	99.91%	1123	41.32%	0.00%	2	532	534
CL108.Contig9_All	467903	99.92%	1221	41.03%	0.00%	2	634	636
CL1080.Contig1_All	737080	98.91%	2760	40.94%	0.00%	26	2237	2263
CL1080.Contig2_All	805081	98.86%	2643	41.47%	0.00%	62	2303	2365
CL1080.Contig3_All	901961	98.69%	1907	43.37%	0.00%	3	1911	1914
CL1081.Contig1_All	416223	99.20%	1120	36.25%	0.00%	65	455	520
CL1082.Contig10_All	865288	99.96%	2515	34.95%	0.00%	0	2418	2418
CL1082.Contig11_All	1000633	99.96%	2370	35.11%	0.00%	0	2635	2635
CL1082.Contig12_All	956948	99.96%	2418	35.15%	0.00%	0	2571	2571
CL1082.Contig13_All	981026	99.96%	2476	34.94%	0.00%	0	2699	2699
CL1082.Contig14_All	891552	99.96%	2467	34.90%	0.00%	0	2444	2444
CL1082.Contig15_All	325795	99.48%	1163	35.34%	0.00%	0	421	421
CL1082.Contig16_All	2016631	99.68%	1882	40.33%	0.00%	0	4217	4217
CL1082.Contig17_All	758033	99.86%	2812	34.89%	0.00%	0	2375	2375
CL1082.Contig18_All	1721594	99.72%	2158	39.90%	0.00%	0	4128	4128
CL1082.Contig19_All	191640	99.53%	634	34.86%	0.00%	0	135	135
CL1082.Contig1_All	128291	99.72%	708	35.73%	0.00%	47	54	101
CL1082.Contig20_All	469663	99.81%	1602	37.39%	0.00%	0	836	836
[truncated: 81,052 more rows]
