# Supplementary material for: De Novo Transcriptome Assembly and Comparative Analysis Elucidate Complicated Mechanism Regulating Astragalus chrysochlorus Response to Selenium Stimuli
Source: PLoS One. 2015 Oct 2;10(10):e0135677. doi: 10.1371/journal.pone.0135677 (PMC4592229; doi:10.1371/journal.pone.0135677)
Supplement: S3 Table — (XLSX) [file pone.0135677.s004.xlsx]

## Sheet: Sayfa1
S3 Table.Differentially expressed genes of Se-treated and untreated Astragalus chrysochlorus calli.
geneID	geneLength	Control_FPKM	5_ppm_FPKM	log2 Ratio(5_ppm/Control)	Up-Down-Regulation(5_ppm/Control)	P-value	FDR	Fold change	FDR	Significance
CL623.Contig1_All	268	0	5.5853	12.4474	Up	2.91592e-08	2.8529e-07	1	0	*	Cinnamyl alcohol dehydrogenase [Medicago truncatula] >gi|355514324|gb|AES95947.1| Cinnamyl alcohol dehydrogenase [Medicago truncatula]
Unigene40725_All	443	0	5.5415	12.4361	Up	4.39e-13	6.69743e-12	1	0	*	PREDICTED: ATP-dependent DNA helicase DDM1-like [Glycine max]
Unigene41292_All	316	0	5.3054	12.3732	Up	3.63574e-09	3.92198e-08	1	0	*	hypothetical protein MTR_5g057060 [Medicago truncatula] >gi|355515999|gb|AES97622.1| hypothetical protein MTR_5g057060 [Medicago truncatula]
Unigene38132_All	281	0	4.6877	12.1947	Up	2.33862e-07	2.03575e-06	1	0	*	PREDICTED: probable mannitol dehydrogenase-like [Glycine max]
Unigene41896_All	213	0	4.4976	12.1349	Up	1.50427e-05	9.95122e-05	1	0	*	PREDICTED: Glycine max protein kinase APK1A, chloroplastic-like (LOC100775335), mRNA
Unigene39182_All	918	0	4.3047	12.0717	Up	1.28116e-20	3.12959e-19	1	0	*	JAG2 [Glycine max] >gi|455658165|gb|AGG35829.1| JAG2 [Glycine max]
Unigene39913_All	255	0	4.2265	12.0452	Up	3.75436e-06	2.76006e-05	1	0	*	hypothetical protein MTR_3g040010 [Medicago truncatula] >gi|355488718|gb|AES69921.1| hypothetical protein MTR_3g040010 [Medicago truncatula]
Unigene42260_All	310	0	3.6698	11.8415	Up	1.87561e-06	1.44474e-05	1	0	*	hypothetical protein MTR_3g043310, partial [Medicago truncatula] >gi|355488740|gb|AES69943.1| hypothetical protein MTR_3g043310, partial [Medicago truncatula]
Unigene41642_All	280	0	3.6353	11.8279	Up	7.51502e-06	5.25434e-05	1	0	*	Replication protein A 70 kDa DNA-binding subunit [Medicago truncatula] >gi|358347930|ref|XP_003638003.1| Replication protein A 70 kDa DNA-binding subunit [Medicago truncatula] >gi|355503881|gb|AES85084.1| Replication protein A 70 kDa DNA-binding subunit [Medicago truncatula] >gi|355503938|gb|AES85141.1| Replication protein A 70 kDa DNA-binding subunit [Medicago truncatula]
CL5470.Contig2_All	297	0	3.6288	11.8253	Up	3.75436e-06	2.76031e-05	1	0	*	catalase [Vicia faba]
Unigene41682_All	267	0	3.3638	11.7159	Up	3.01106e-05	0.000188599	1	0	*	Glycine soja cultivar PI378691 JAG1 (Ln) gene, complete cds
Unigene41996_All	238	0	3.2705	11.6753	Up	0.000120645	0.000668129	1	0	*	PREDICTED: probable allantoin permease-like [Glycine max]
CL4535.Contig2_All	367	0	3.0998	11.598	Up	1.87561e-06	1.44447e-05	1	0	*	Glycine max serine/threonine-protein kinase PBS1-like (LOC100796595), mRNA >gi|223452336|gb|FJ014742.1| Glycine max clone cw60 protein kinase mRNA, complete cds
Unigene42021_All	291	0	3.0863	11.5917	Up	3.01106e-05	0.000188556	1	0	*	PREDICTED: polyphenol oxidase A1, chloroplastic-like [Glycine max]
Unigene41869_All	359	0	3.0021	11.5518	Up	3.75436e-06	2.75982e-05	1	0	*	hypothetical protein VITISV_033739 [Vitis vinifera]
Unigene42259_All	306	0	2.935	11.5191	Up	3.01106e-05	0.000188585	1	0	*	Serine/threonine protein kinase mTOR [Medicago truncatula] >gi|355511979|gb|AES93602.1| Serine/threonine protein kinase mTOR [Medicago truncatula]
Unigene44436_All	291	0	2.8806	11.4922	Up	6.02718e-05	0.000357243	1	0	*	hypothetical protein VITISV_000074 [Vitis vinifera]
Unigene42451_All	361	0	2.8196	11.4613	Up	7.51502e-06	5.25657e-05	1	0	*	NBS/LRR resistance protein-like protein, partial [Medicago truncatula] >gi|355504271|gb|AES85474.1| NBS/LRR resistance protein-like protein, partial [Medicago truncatula]
Unigene43826_All	408	0	2.4948	11.2847	Up	7.51502e-06	5.2579e-05	1	0	*	F-box/FBD/LRR-repeat protein [Medicago truncatula] >gi|355485751|gb|AES66954.1| F-box/FBD/LRR-repeat protein [Medicago truncatula]
Unigene44243_All	384	0	2.4948	11.2847	Up	1.50427e-05	9.95202e-05	1	0	*	PREDICTED: ABC transporter G family member 28-like [Glycine max]
CL10308.Contig2_All	1873	0	0.6713	9.39081	Up	4.68116e-07	3.91834e-06	1	0	*	PREDICTED: polygalacturonase At1g48100-like isoform 1 [Glycine max]
CL1720.Contig7_All	1811	0	0.5621	9.13468	Up	7.51502e-06	5.25568e-05	1	0	*	Peptidyl-prolyl cis-trans isomerase [Medicago truncatula] >gi|355492481|gb|AES73684.1| Peptidyl-prolyl cis-trans isomerase [Medicago truncatula]
CL1720.Contig4_All	1862	0	0.5467	9.09461	Up	7.51502e-06	5.2539e-05	1	0	*	Peptidyl-prolyl cis-trans isomerase [Medicago truncatula] >gi|355492481|gb|AES73684.1| Peptidyl-prolyl cis-trans isomerase [Medicago truncatula]
CL1720.Contig5_All	2009	0	0.4172	8.7046	Up	6.02718e-05	0.000357167	1	0	*	Peptidyl-prolyl cis-trans isomerase [Medicago truncatula] >gi|355492481|gb|AES73684.1| Peptidyl-prolyl cis-trans isomerase [Medicago truncatula]
CL759.Contig1_All	3020	0	0.2776	8.11686	Up	6.02718e-05	0.000357192	1	0	*	PREDICTED: U-box domain-containing protein 4-like [Glycine max]
Unigene41220_All	312	0.1916	9.7872	5.67473	Up	1.14877e-14	1.98016e-13	1	0	*	PREDICTED: protein PAM68, chloroplastic-like [Glycine max]
Unigene41332_All	577	0.1036	5.1885	5.64622	Up	2.2569e-14	3.80914e-13	1	0	*	PREDICTED: transcription factor TCP13-like [Glycine max]
CL9421.Contig3_All	420	0.8539	36.9229	5.4343	Up	6.48372e-69	6.55245e-67	1	0	*	hypothetical protein ARALYDRAFT_917496 [Arabidopsis lyrata subsp. lyrata] >gi|297309602|gb|EFH40026.1| hypothetical protein ARALYDRAFT_917496 [Arabidopsis lyrata subsp. lyrata]
Unigene41568_All	517	0.1156	4.2851	5.21212	Up	1.41065e-10	1.75382e-09	1	0	*	Glucose-6-phosphate/phosphate translocator [Medicago truncatula] >gi|355511454|gb|AES92596.1| Glucose-6-phosphate/phosphate translocator [Medicago truncatula]
Unigene41552_All	506	0.1181	3.6682	4.95699	Up	7.71258e-09	8.0282e-08	1	0	*	PREDICTED: root phototropism protein 3-like [Glycine max]
Unigene39062_All	410	0.1458	4.2351	4.86033	Up	2.90844e-08	2.84591e-07	1	0	*	PREDICTED: serine carboxypeptidase-like 33-like isoform 2 [Glycine max]
CL4443.Contig1_All	1126	0.0531	1.4357	4.7569	Up	1.09249e-07	9.95833e-07	1	0	*	Terpenoid cylases/protein prenyltransferase alpha-alpha toroid; Bacterial adhesion [Medicago truncatula]
Unigene41983_All	489	0.1222	3.1835	4.7033	Up	2.11392e-07	1.84951e-06	1	0	*	Terpenoid cylases/protein prenyltransferase alpha-alpha toroid; Bacterial adhesion [Medicago truncatula]
Unigene43023_All	446	0.134	3.222	4.58765	Up	7.8857e-07	6.3939e-06	1	0	*	Heat shock protein [Medicago truncatula] >gi|357503391|ref|XP_003621984.1| Heat shock protein [Medicago truncatula] >gi|355496982|gb|AES78185.1| Heat shock protein [Medicago truncatula] >gi|355496999|gb|AES78202.1| Heat shock protein [Medicago truncatula]
Unigene39498_All	320	0.1868	4.4906	4.58734	Up	7.8857e-07	6.39453e-06	1	0	*	PREDICTED: LOW QUALITY PROTEIN: pectinesterase 2-like [Glycine max]
Unigene42489_All	557	0.1073	2.4724	4.52619	Up	1.52e-06	1.18688e-05	1	0	*	PREDICTED: protein SUPPRESSOR OF npr1-1, CONSTITUTIVE 1-like [Fragaria vesca subsp. vesca]
Unigene42578_All	352	0.1698	3.7422	4.46198	Up	2.92552e-06	2.18695e-05	1	0	*	Prostaglandin G/H synthase [Medicago truncatula] >gi|355525094|gb|AET05548.1| Prostaglandin G/H synthase [Medicago truncatula]
Unigene39957_All	445	0.2686	5.382	4.32461	Up	2.08374e-10	2.54468e-09	1	0	*	F-box/LRR-repeat protein [Medicago truncatula] >gi|355515054|gb|AES96677.1| F-box/LRR-repeat protein [Medicago truncatula]
Unigene39846_All	268	0.223	4.4683	4.32461	Up	1.07839e-05	7.32226e-05	1	0	*	Serine/threonine protein kinase atr [Medicago truncatula] >gi|355507918|gb|AES89060.1| Serine/threonine protein kinase atr [Medicago truncatula]
CL9421.Contig1_All	1277	2.3872	45.8088	4.26223	Up	1.32399e-223	6.3189e-221	1	0	*	hypothetical protein ARALYDRAFT_917496 [Arabidopsis lyrata subsp. lyrata] >gi|297309602|gb|EFH40026.1| hypothetical protein ARALYDRAFT_917496 [Arabidopsis lyrata subsp. lyrata]
Unigene39061_All	484	0.247	4.7009	4.25035	Up	7.59952e-10	8.80154e-09	1	0	*	PREDICTED: serine carboxypeptidase-like 33-like isoform 2 [Glycine max]
Unigene41844_All	340	0.1758	3.1698	4.17238	Up	3.94508e-05	0.000242016	1	0	*	hypothetical protein CHLREDRAFT_108616 [Chlamydomonas reinhardtii] >gi|158270825|gb|EDO96658.1| predicted protein [Chlamydomonas reinhardtii]
Unigene39816_All	381	0.1569	2.8287	4.17222	Up	3.94508e-05	0.000241926	1	0	*	Protein kinase like protein [Medicago truncatula] >gi|355478615|gb|AES59818.1| Protein kinase like protein [Medicago truncatula]
Unigene41946_All	355	0.1684	3.0359	4.17216	Up	3.94508e-05	0.000241962	1	0	*	AT3g20300/MQC12_5 [Medicago truncatula]
Unigene40267_All	458	0.3915	6.798	4.11803	Up	7.802e-13	1.16954e-11	1	0	*	PREDICTED: leucine-rich repeat protein lrrA-like [Glycine max]
CL1720.Contig3_All	1838	0.0325	0.5538	4.09085	Up	7.5207e-05	0.000436462	1	0	*	Peptidyl-prolyl cis-trans isomerase [Medicago truncatula] >gi|355492481|gb|AES73684.1| Peptidyl-prolyl cis-trans isomerase [Medicago truncatula]
Unigene40103_All	306	0.1953	3.3264	4.0902	Up	7.5207e-05	0.000436492	1	0	*	PREDICTED: G-type lectin S-receptor-like serine/threonine-protein kinase At4g27290-like [Glycine max]
CL9810.Contig2_All	280	0.2135	3.6353	4.08977	Up	7.5207e-05	0.0004364	1	0	*	Disease-resistance protein [Medicago truncatula] >gi|355485735|gb|AES66938.1| Disease-resistance protein [Medicago truncatula]
Unigene42144_All	276	0.2166	3.6879	4.08969	Up	7.5207e-05	0.000436584	1	0	*	Pentatricopeptide repeat-containing protein [Medicago truncatula] >gi|355514181|gb|AES95804.1| Pentatricopeptide repeat-containing protein [Medicago truncatula]
CL5275.Contig2_All	1097	0.0545	0.9279	4.08964	Up	7.5207e-05	0.00043637	1	0	*	PREDICTED: molybdopterin synthase catalytic subunit-like [Glycine max]
CL10308.Contig1_All	1980	0.0906	1.5422	4.08934	Up	1.47962e-12	2.16645e-11	1	0	*	PREDICTED: polygalacturonase At1g48100-like isoform 1 [Glycine max]
Unigene37702_All	1342	0.2672	4.4616	4.06157	Up	2.18378e-23	6.13912e-22	1	0	*	copia-type polyprotein, putative [Arabidopsis thaliana]
Unigene41239_All	747	0.4001	6.6528	4.05553	Up	1.33241e-19	3.09021e-18	1	0	*	PREDICTED: serine carboxypeptidase-like 33-like isoform 1 [Glycine max]
Unigene38697_All	332	0.18	2.8855	4.00275	Up	0.000143013	0.000780383	1	0	*	hypothetical protein MTR_2g093010 [Medicago truncatula] >gi|355486180|gb|AES67383.1| hypothetical protein MTR_2g093010 [Medicago truncatula]
CL6554.Contig1_All	886	0.1349	2.1625	4.00274	Up	3.57824e-08	3.46152e-07	1	0	*	PREDICTED: endoribonuclease Dicer homolog 1-like [Glycine max]
Unigene43451_All	330	0.1811	2.903	4.00269	Up	0.000143013	0.000780951	1	0	*	Pentatricopeptide repeat-containing protein [Medicago truncatula] >gi|355510664|gb|AES91806.1| Pentatricopeptide repeat-containing protein [Medicago truncatula]
Unigene41629_All	248	0.241	3.8629	4.00258	Up	0.000143013	0.00078059	1	0	*	hypothetical protein PRUPE_ppa022289mg, partial [Prunus persica]
CL5054.Contig2_All	798	0.0749	1.2005	4.00253	Up	0.000143013	0.000780486	1	0	*	Replication factor A 51 kDa subunit [Medicago truncatula] >gi|357477581|ref|XP_003609076.1| Replication factor A 51 kDa subunit [Medicago truncatula] >gi|357477673|ref|XP_003609122.1| Replication factor A 51 kDa subunit [Medicago truncatula] >gi|355507966|gb|AES89108.1| Replication factor A 51 kDa subunit [Medicago truncatula] >gi|355510131|gb|AES91273.1| Replication factor A 51 kDa subunit [Medi…
Unigene40079_All	631	0.3789	6.0729	4.0025	Up	2.959e-15	5.31924e-14	1	0	*	ABC transporter B family member [Medicago truncatula] >gi|355510937|gb|AES92079.1| ABC transporter B family member [Medicago truncatula]
CL4642.Contig6_All	247	0.242	3.8785	4.00242	Up	0.000143013	0.000780899	1	0	*	phosphate transporter 1 [Lupinus albus]
CL3248.Contig14_All	200	0.2989	4.79	4.00229	Up	0.000143013	0.000780744	1	0	*	PREDICTED: pentatricopeptide repeat-containing protein At3g02490, mitochondrial-like [Glycine max]
CL42.Contig1_All	3136	0.0191	0.3055	3.99953	Up	0.000143013	0.000780332	1	0	*	PREDICTED: alpha,alpha-trehalose-phosphate synthase [UDP-forming] 5-like [Glycine max]
CL1835.Contig2_All	344	1.5639	24.8899	3.99234	Up	1.66008e-32	6.81921e-31	1	0	*	PREDICTED: histone-lysine N-methyltransferase, H3 lysine-9 specific SUVH3-like [Glycine max]
Unigene41318_All	573	0.313	4.9112	3.97184	Up	1.89438e-11	2.53421e-10	1	0	*	class I heat shock protein [Medicago truncatula] >gi|357451311|ref|XP_003595932.1| class I heat shock protein [Medicago truncatula] >gi|355484976|gb|AES66179.1| class I heat shock protein [Medicago truncatula] >gi|355484980|gb|AES66183.1| class I heat shock protein [Medicago truncatula]
CL5257.Contig1_All	354	0.6754	10.1483	3.90935	Up	3.73522e-14	6.21027e-13	1	0	*	PREDICTED: 60S ribosomal protein L17-2-like [Glycine max]
Unigene21546_All	367	13.3556	197.082	3.88328	Up	3.70186e-258	2.05133e-255	1	0	*	PREDICTED: pyrophosphate--fructose 6-phosphate 1-phosphotransferase subunit alpha-like [Glycine max]
Unigene41039_All	1112	0.3225	4.7383	3.877	Up	4.38064e-20	1.03905e-18	1	0	*	gag-pol polyprotein [Phaseolus vulgaris]
CL7347.Contig3_All	248	2.1692	30.6618	3.82121	Up	3.9975e-28	1.38505e-26	1	0	*	Phosphoenolpyruvate carboxykinase [Medicago truncatula] >gi|355514262|gb|AES95885.1| Phosphoenolpyruvate carboxykinase [Medicago truncatula]
CL5315.Contig1_All	1791	0.1335	1.8721	3.80975	Up	4.6432e-13	7.07065e-12	1	0	*	Sugar transport protein [Medicago truncatula] >gi|355517963|gb|AES99586.1| Sugar transport protein [Medicago truncatula]
CL3398.Contig8_All	3115	0.1151	1.5762	3.77549	Up	1.89341e-18	4.12592e-17	1	0	*	PREDICTED: chaperone protein ClpC, chloroplastic-like [Glycine max]
Unigene42819_All	508	0.2353	3.1823	3.7575	Up	8.49162e-07	6.86228e-06	1	0	*	Formin [Medicago truncatula] >gi|355486094|gb|AES67297.1| Formin [Medicago truncatula]
Unigene3634_All	1088	0.7692	10.291	3.74188	Up	3.95428e-40	2.06117e-38	1	0	*	Terpenoid cylases/protein prenyltransferase alpha-alpha toroid; Bacterial adhesion [Medicago truncatula]
Unigene38116_All	242	1.976	26.2262	3.73035	Up	2.8278e-23	7.92533e-22	1	0	*	asparagine synthetase [Astragalus sinicus]
Unigene3005_All	1538	0.0777	1.0122	3.70344	Up	1.59032e-06	1.23827e-05	1	0	*	Resistance protein [Medicago truncatula] >gi|355505597|gb|AES86739.1| Resistance protein [Medicago truncatula]
Unigene39258_All	540	0.2214	2.8829	3.70279	Up	1.59032e-06	1.23815e-05	1	0	*	PREDICTED: protein kinase PVPK-1-like [Glycine max]
Unigene40517_All	211	0.8499	10.7832	3.66535	Up	5.4633e-09	5.77645e-08	1	0	*	PREDICTED: myosin-2 heavy chain-like [Cucumis sativus]
Unigene40880_All	365	0.8188	10.1705	3.63474	Up	7.28658e-14	1.1836e-12	1	0	*	hypothetical protein MTR_4g078170 [Medicago truncatula] >gi|355508508|gb|AES89650.1| hypothetical protein MTR_4g078170 [Medicago truncatula] >gi|388502974|gb|AFK39553.1| unknown [Medicago truncatula]
Unigene39102_All	1102	0.3797	4.6726	3.62129	Up	1.04866e-18	2.31755e-17	1	0	*	PREDICTED: sacsin-like [Glycine max]
Unigene40072_All	295	0.8105	9.9453	3.61713	Up	3.65846e-11	4.7712e-10	1	0	*	PREDICTED: clathrin heavy chain 1-like [Glycine max]
CL3188.Contig2_All	1148	6.6127	81.1024	3.61643	Up	0	0	1	0	*	1-aminocyclopropane-1-carboxylate oxidase [Medicago truncatula] >gi|355495949|gb|AES77152.1| 1-aminocyclopropane-1-carboxylate oxidase [Medicago truncatula]
CL5866.Contig1_All	285	0.4195	5.0421	3.58728	Up	5.53888e-06	3.95506e-05	1	0	*	PREDICTED: BAHD acyltransferase DCR-like [Glycine max]
Unigene41435_All	322	0.3713	4.4627	3.58726	Up	5.53888e-06	3.95574e-05	1	0	*	PREDICTED: LRR receptor-like serine/threonine-protein kinase GSO2-like [Glycine max]
CL6554.Contig2_All	985	0.3034	3.5864	3.56324	Up	4.64924e-13	7.07723e-12	1	0	*	PREDICTED: endoribonuclease Dicer homolog 1-like [Glycine max]
Unigene43769_All	482	0.248	2.8571	3.52614	Up	1.02971e-05	7.02349e-05	1	0	*	copia-type polyprotein [Rosa rugosa]
Unigene42217_All	389	0.3073	3.5402	3.52611	Up	1.02971e-05	7.02407e-05	1	0	*	cold-acclimation specific protein 15 [Caragana jubata]
Unigene41865_All	606	0.2959	3.3593	3.50498	Up	6.5e-08	6.09655e-07	1	0	*	PREDICTED: pattern formation protein EMB30-like [Glycine max]
Unigene38305_All	1004	0.774	8.7665	3.5016	Up	3.1889e-30	1.19952e-28	1	0	*	isoflavonoid glucosyltransferase [Glycyrrhiza echinata]
CL8347.Contig1_All	460	0.9096	10.2829	3.49887	Up	7.76404e-17	1.5432e-15	1	0	*	hypothetical protein PRUPE_ppa002187mg [Prunus persica]
Unigene41411_All	911	0.3937	4.4035	3.48348	Up	2.03582e-14	3.45011e-13	1	0	*	hypothetical protein MTR_8g009000 [Medicago truncatula] >gi|355520802|gb|AET01256.1| hypothetical protein MTR_8g009000 [Medicago truncatula]
CL1527.Contig3_All	2168	3.3637	37.2285	3.46829	Up	1.95973e-262	1.09329e-259	1	0	*	pyruvate kinase, cytosolic isozyme [Glycine max] >gi|2497538|sp|Q42806.1|KPYC_SOYBN RecName: Full=Pyruvate kinase, cytosolic isozyme; Short=PK >gi|466350|gb|AAA17000.1| pyruvate kinase [Glycine max]
Unigene42252_All	403	0.2966	3.2686	3.46208	Up	1.9089e-05	0.000123986	1	0	*	copia-type polyprotein [Rosa rugosa]
Unigene39770_All	316	0.7566	8.337	3.46193	Up	7.94606e-10	9.17843e-09	1	0	*	PREDICTED: sister chromatid cohesion protein PDS5 homolog B-like [Glycine max]
CL6661.Contig1_All	1480	1.252	13.7955	3.46189	Up	1.56878e-67	1.53834e-65	1	0	*	Anthranilate N-benzoyltransferase protein [Medicago truncatula] >gi|87162622|gb|ABD28417.1| Transferase [Medicago truncatula] >gi|355499659|gb|AES80862.1| Anthranilate N-benzoyltransferase protein [Medicago truncatula]
Unigene40166_All	320	0.3736	4.1164	3.46182	Up	1.9089e-05	0.000123995	1	0	*	Protein kinase like protein [Medicago truncatula] >gi|355478618|gb|AES59821.1| Protein kinase like protein [Medicago truncatula]
Unigene39400_All	571	0.3141	3.4604	3.46164	Up	1.20129e-07	1.09091e-06	1	0	*	Serine/threonine protein kinase PBS1 [Medicago truncatula] >gi|355484222|gb|AES65425.1| Serine/threonine protein kinase PBS1 [Medicago truncatula]
CL1452.Contig1_All	2965	3.5482	38.8733	3.45362	Up	0	0	1	0	*	PREDICTED: sucrose synthase-like [Glycine max]
Unigene41235_All	1154	0.5698	6.2262	3.44982	Up	1.27274e-24	3.77461e-23	1	0	*	hypothetical protein MTR_4g119820 [Medicago truncatula] >gi|355510721|gb|AES91863.1| hypothetical protein MTR_4g119820 [Medicago truncatula]
CL7952.Contig4_All	1461	0.491	5.3277	3.43972	Up	1.69418e-26	5.48126e-25	1	0	*	PREDICTED: 6-hydroxynicotinate 3-monooxygenase-like [Glycine max]
CL6368.Contig2_All	937	5.6776	61.6002	3.43958	Up	7.80542e-187	3.03992e-184	1	0	*	Universal stress protein A-like protein [Medicago truncatula] >gi|355480465|gb|AES61668.1| Universal stress protein A-like protein [Medicago truncatula]
Unigene38502_All	854	0.49	5.2583	3.42374	Up	8.89854e-16	1.65925e-14	1	0	*	hypothetical protein VITISV_043745 [Vitis vinifera]
Unigene41868_All	497	0.3608	3.8551	3.4175	Up	2.21532e-07	1.93412e-06	1	0	*	Cytochrome P450 [Medicago truncatula] >gi|355500222|gb|AES81425.1| Cytochrome P450 [Medicago truncatula]
Unigene41264_All	200	0.5977	6.2869	3.39486	Up	3.52796e-05	0.000218211	1	0	*	Multidrug resistance protein ABC transporter family [Medicago truncatula] >gi|355519065|gb|AET00689.1| Multidrug resistance protein ABC transporter family [Medicago truncatula]
Unigene40078_All	270	0.4428	4.6569	3.39464	Up	3.52796e-05	0.000218178	1	0	*	4-coumarate-CoA ligase-like protein [Medicago truncatula] >gi|355521920|gb|AET02374.1| 4-coumarate-CoA ligase-like protein [Medicago truncatula]
CL194.Contig1_All	2301	0.052	0.5464	3.39337	Up	3.52796e-05	0.000218243	1	0	*	PREDICTED: phospholipid:diacylglycerol acyltransferase 1-like [Glycine max]
Unigene5722_All	460	5.4577	56.6209	3.37497	Up	7.78248e-84	1.01351e-81	1	0	*	PREDICTED: ferredoxin-dependent glutamate synthase, chloroplastic [Glycine max]
Unigene10561_All	978	4.8895	50.6304	3.37225	Up	9.3686e-158	2.79252e-155	1	0	*	PREDICTED: pyruvate decarboxylase isozyme 1-like [Glycine max]
Unigene40004_All	217	0.8264	8.5536	3.37162	Up	4.07592e-07	3.44525e-06	1	0	*	Polynucleotidyl transferase, Ribonuclease H fold [Medicago truncatula]
Unigene41209_All	1330	0.8989	9.1838	3.35286	Up	6.69224e-40	3.4621e-38	1	0	*	hypothetical protein MTR_1g045440 [Medicago truncatula] >gi|355479219|gb|AES60422.1| hypothetical protein MTR_1g045440 [Medicago truncatula]
CL711.Contig3_All	620	0.9641	9.7538	3.33871	Up	2.23182e-20	5.39755e-19	1	0	*	Lysine-specific demethylase 3A-B [Medicago truncatula] >gi|355511524|gb|AES92666.1| Lysine-specific demethylase 3A-B [Medicago truncatula]
Unigene42239_All	345	0.3465	3.471	3.32442	Up	6.49874e-05	0.000382994	1	0	*	PREDICTED: 8-amino-7-oxononanoate synthase-like [Glycine max]
Unigene39781_All	269	0.8888	8.9033	3.32441	Up	9.04798e-09	9.33236e-08	1	0	*	reverse transcriptase [Prunus mume]
Unigene39103_All	357	0.3349	3.3543	3.32421	Up	6.49874e-05	0.000383022	1	0	*	PREDICTED: sacsin-like [Glycine max]
Unigene41219_All	755	0.8709	8.6442	3.31115	Up	9.79856e-22	2.54652e-20	1	0	*	Pentatricopeptide repeat-containing protein [Medicago truncatula] >gi|355497135|gb|AES78338.1| Pentatricopeptide repeat-containing protein [Medicago truncatula]
Unigene3606_All	1083	3.8635	37.871	3.29311	Up	3.39278e-128	7.53033e-126	1	0	*	PREDICTED: 60S ribosomal protein L17-2-like [Fragaria vesca subsp. vesca]
Unigene37985_All	460	0.9096	8.8511	3.28255	Up	6.09148e-14	9.95348e-13	1	0	*	Lysine-specific demethylase 3A-B [Medicago truncatula] >gi|355511524|gb|AES92666.1| Lysine-specific demethylase 3A-B [Medicago truncatula]
Unigene39755_All	284	0.4209	4.0057	3.2505	Up	0.000119282	0.000662182	1	0	*	Pto kinase interactor [Medicago truncatula] >gi|355510924|gb|AES92066.1| Pto kinase interactor [Medicago truncatula]
Unigene41539_All	290	0.4122	3.9228	3.25047	Up	0.000119282	0.000662093	1	0	*	Tripeptidyl-peptidase [Medicago truncatula] >gi|355481324|gb|AES62527.1| Tripeptidyl-peptidase [Medicago truncatula]
Unigene39480_All	338	0.3537	3.3658	3.25035	Up	0.000119282	0.000662494	1	0	*	hypothetical protein PRUPE_ppa004517mg [Prunus persica]
Unigene41659_All	350	0.3416	3.2504	3.25024	Up	0.000119282	0.000662316	1	0	*	Midasin [Medicago truncatula] >gi|355521236|gb|AET01690.1| Midasin [Medicago truncatula]
CL4443.Contig2_All	398	2.7034	25.5747	3.24187	Up	1.60392e-32	6.59181e-31	1	0	*	hypothetical protein ARALYDRAFT_917496 [Arabidopsis lyrata subsp. lyrata] >gi|297309602|gb|EFH40026.1| hypothetical protein ARALYDRAFT_917496 [Arabidopsis lyrata subsp. lyrata]
CL882.Contig2_All	1798	0.0997	0.9324	3.22528	Up	2.50042e-06	1.88539e-05	1	0	*	PREDICTED: probable protein phosphatase 2C 6-like [Glycine max]
CL7203.Contig2_All	330	0.5434	5.0803	3.22483	Up	2.50042e-06	1.88556e-05	1	0	*	ubiquinol oxidase 2, mitochondrial [Glycine max] >gi|3913067|sp|Q41266.2|AOX2_SOYBN RecName: Full=Ubiquinol oxidase 2, mitochondrial; AltName: Full=Alternative oxidase 2; Flags: Precursor >gi|1946336|gb|AAB97285.1| alternative oxidase 2a [Glycine max]
CL7387.Contig1_All	2856	0.0628	0.587	3.22452	Up	2.50042e-06	1.88573e-05	1	0	*	PREDICTED: tetratricopeptide repeat protein 7A-like [Glycine max]
CL1452.Contig3_All	1830	11.2363	103.751	3.20688	Up	0	0	1	0	*	nodule-enhanced sucrose synthase [Cicer arietinum]
CL1033.Contig1_All	977	1.2848	11.7666	3.19508	Up	4.54076e-36	2.08169e-34	1	0	*	PREDICTED: sister chromatid cohesion protein PDS5 homolog B-like [Glycine max]
Unigene39475_All	500	0.3586	3.2332	3.17252	Up	4.55182e-06	3.30425e-05	1	0	*	Elongation factor 1-alpha [Medicago truncatula] >gi|355481013|gb|AES62216.1| Elongation factor 1-alpha [Medicago truncatula]
Unigene42095_All	747	0.4001	3.6069	3.17233	Up	2.24886e-09	2.47639e-08	1	0	*	NBS/LRR resistance protein-like protein, partial [Medicago truncatula] >gi|355504271|gb|AES85474.1| NBS/LRR resistance protein-like protein, partial [Medicago truncatula]
Unigene7183_All	344	2.954	26.2823	3.15335	Up	2.45436e-28	8.59036e-27	1	0	*	hypothetical protein PRUPE_ppa000334mg [Prunus persica]
CL5257.Contig3_All	655	1.2776	11.3351	3.14929	Up	1.72086e-23	4.85924e-22	1	0	*	PREDICTED: 60S ribosomal protein L17-2-like [Glycine max]
CL1113.Contig4_All	1185	0.3027	2.678	3.1452	Up	9.33726e-11	1.17629e-09	1	0	*	hypothetical protein MTR_8g041260 [Medicago truncatula] >gi|355522023|gb|AET02477.1| hypothetical protein MTR_8g041260 [Medicago truncatula]
CL3398.Contig1_All	3183	0.2254	1.9939	3.14503	Up	2.96138e-20	7.10164e-19	1	0	*	PREDICTED: chaperone protein ClpC, chloroplastic-like [Glycine max]
Unigene40173_All	1108	0.5395	4.7014	3.1234	Up	9.30888e-17	1.84095e-15	1	0	*	PREDICTED: NAC domain-containing protein 68-like [Glycine max]
Unigene38912_All	287	0.6248	5.4242	3.11794	Up	8.26072e-06	5.73589e-05	1	0	*	Resistance protein [Medicago truncatula] >gi|355487549|gb|AES68752.1| Resistance protein [Medicago truncatula]
Unigene41924_All	434	0.4132	3.587	3.11787	Up	8.26072e-06	5.73637e-05	1	0	*	PREDICTED: serine/threonine-protein kinase ATR-like [Glycine max]
Unigene285_All	2736	1.0924	9.2132	3.0762	Up	1.50983e-74	1.68006e-72	1	0	*	E3 ubiquitin-protein ligase UBR4 [Medicago truncatula] >gi|355496574|gb|AES77777.1| E3 ubiquitin-protein ligase UBR4 [Medicago truncatula]
Unigene41944_All	454	0.395	3.2971	3.06127	Up	1.49423e-05	9.89752e-05	1	0	*	putative pol polyprotein [Brassica oleracea var. botrytis]
Unigene41429_All	388	0.4622	3.8579	3.06123	Up	1.49423e-05	9.89673e-05	1	0	*	PREDICTED: auxin-responsive protein IAA30-like [Glycine max]
Unigene40046_All	715	0.9196	7.6204	3.05079	Up	4.15982e-17	8.39139e-16	1	0	*	PREDICTED: myosin-Va-like [Glycine max]
CL8886.Contig2_All	2742	0.2616	2.1618	3.0468	Up	1.78996e-18	3.90669e-17	1	0	*	PREDICTED: cellulose synthase-like protein G2-like [Glycine max]
Unigene39739_All	466	0.5131	4.2401	3.04679	Up	5.88722e-07	4.86912e-06	1	0	*	PREDICTED: ABC transporter G family member 26-like [Glycine max]
Unigene40293_All	265	1.1278	9.2637	3.03808	Up	2.38234e-08	2.35034e-07	1	0	*	Glutathione S-transferase N-terminal domain containing protein [Medicago truncatula] >gi|355480684|gb|AES61887.1| Glutathione S-transferase N-terminal domain containing protein [Medicago truncatula]
Unigene18637_All	467	1.792	14.6161	3.02792	Up	5.9797e-21	1.48845e-19	1	0	*	PREDICTED: clathrin heavy chain 1-like [Glycine max]
CL1527.Contig4_All	2187	1.4486	11.7998	3.02603	Up	4.48876e-75	5.0493e-73	1	0	*	pyruvate kinase, cytosolic isozyme [Glycine max] >gi|2497538|sp|Q42806.1|KPYC_SOYBN RecName: Full=Pyruvate kinase, cytosolic isozyme; Short=PK >gi|466350|gb|AAA17000.1| pyruvate kinase [Glycine max]
CL1680.Contig1_All	506	2.717	22.1277	3.02577	Up	1.92804e-33	8.16782e-32	1	0	*	VHS domain-containing protein [Medicago truncatula] >gi|355521004|gb|AET01458.1| VHS domain-containing protein [Medicago truncatula]
CL863.Contig2_All	3079	8.1731	66.3116	3.02031	Up	0	0	1	0	*	Pyruvate decarboxylase isozyme [Medicago truncatula] >gi|355505792|gb|AES86934.1| Pyruvate decarboxylase isozyme [Medicago truncatula]
CL3680.Contig4_All	292	2.4565	19.89	3.01737	Up	5.72632e-18	1.21981e-16	1	0	*	PREDICTED: eukaryotic translation initiation factor 3 subunit C-like [Glycine max]
CL2400.Contig2_All	4857	0.0615	0.4931	3.00322	Up	4.2739e-08	4.09562e-07	1	0	*	PREDICTED: RNA-dependent RNA polymerase 1-like [Glycine max]
CL3919.Contig1_All	534	0.4477	3.588	3.00258	Up	1.0581e-06	8.42787e-06	1	0	*	F-box protein [Medicago truncatula] >gi|355488288|gb|AES69491.1| F-box protein [Medicago truncatula]
Unigene40023_All	322	0.5569	4.4627	3.00243	Up	2.69332e-05	0.000170169	1	0	*	PREDICTED: cytochrome P450 85A-like [Glycine max]
Unigene41242_All	253	0.7088	5.6798	3.00239	Up	2.69332e-05	0.000170143	1	0	*	PREDICTED: pentatricopeptide repeat-containing protein At4g02820, mitochondrial-like [Glycine max]
CL4443.Contig5_All	943	2.4721	19.7467	2.9978	Up	4.00406e-54	3.01642e-52	1	0	*	Ribosomal protein-like protein [Medicago truncatula] >gi|355521973|gb|AET02427.1| Ribosomal protein-like protein [Medicago truncatula]
CL3627.Contig1_All	1427	2.5133	20.0562	2.99639	Up	2.78152e-82	3.52779e-80	1	0	*	U5 small nuclear ribonucleoprotein 200 kDa helicase [Medicago truncatula] >gi|355485040|gb|AES66243.1| U5 small nuclear ribonucleoprotein 200 kDa helicase [Medicago truncatula]
CL1768.Contig4_All	575	1.3514	10.7254	2.9885	Up	7.86396e-19	1.75296e-17	1	0	*	ABC transporter B family member [Medicago truncatula] >gi|355510936|gb|AES92078.1| ABC transporter B family member [Medicago truncatula]
Unigene4497_All	395	1.9673	15.613	2.98846	Up	7.86396e-19	1.75343e-17	1	0	*	PREDICTED: 18.2 kDa class I heat shock protein-like [Cucumis sativus]
CL6680.Contig2_All	594	0.5032	3.9312	2.96577	Up	7.64866e-08	7.1117e-07	1	0	*	bZIP transcription factor [Caragana korshinskii]
Unigene14734_All	2754	2.8216	21.9802	2.96162	Up	4.28594e-170	1.42118e-167	1	0	*	Helicase swr1 [Medicago truncatula] >gi|355510630|gb|AES91772.1| Helicase swr1 [Medicago truncatula]
Unigene41213_All	908	1.1191	8.7043	2.95939	Up	1.57005e-23	4.44099e-22	1	0	*	DNA polymerase [Medicago truncatula] >gi|355518821|gb|AET00445.1| DNA polymerase [Medicago truncatula]
Unigene42039_All	501	0.4772	3.7048	2.95673	Up	1.89608e-06	1.45792e-05	1	0	*	hypothetical protein MTR_3g077550 [Medicago truncatula] >gi|355490289|gb|AES71492.1| hypothetical protein MTR_3g077550 [Medicago truncatula]
Unigene42430_All	579	0.413	3.2057	2.95643	Up	1.89608e-06	1.45874e-05	1	0	*	PREDICTED: pentatricopeptide repeat-containing protein At1g56690, mitochondrial-like [Glycine max]
CL2340.Contig10_All	318	5.8271	45.0003	2.94908	Up	2.73698e-41	1.48574e-39	1	0	*	12-oxophytodienoic acid 10,10-reductase [Astragalus sinicus]
CL555.Contig2_All	340	2.8129	21.6606	2.94494	Up	6.40964e-22	1.68219e-20	1	0	*	clathrin heavy chain [Glycine max] >gi|1335862|gb|AAC49294.1| clathrin heavy chain [Glycine max]
Unigene41723_All	352	0.5094	3.9123	2.94115	Up	4.83634e-05	0.000291558	1	0	*	PREDICTED: sacsin-like [Glycine max]
Unigene42563_All	434	0.4132	3.1731	2.94098	Up	4.83634e-05	0.000291579	1	0	*	Cc-nbs-lrr resistance protein [Medicago truncatula] >gi|355489573|gb|AES70776.1| Cc-nbs-lrr resistance protein [Medicago truncatula]
Unigene26962_All	455	1.051	8.0272	2.93313	Up	1.74542e-11	2.34215e-10	1	0	*	PREDICTED: histone acetyltransferase HAC1-like [Glycine max]
CL10277.Contig2_All	2011	0.6539	4.9722	2.92674	Up	4.41336e-29	1.58708e-27	1	0	*	PREDICTED: probable indole-3-acetic acid-amido synthetase GH3.5-like [Glycine max]
CL2117.Contig1_All	1384	0.8638	6.4893	2.90929	Up	4.0696e-26	1.29484e-24	1	0	*	PREDICTED: probable 2-oxoglutarate/Fe(II)-dependent dioxygenase-like [Glycine max]
Unigene11800_All	1960	0.122	0.9165	2.90925	Up	3.38706e-06	2.50498e-05	1	0	*	PREDICTED: F-box/LRR-repeat protein 3-like [Glycine max]
Unigene22269_All	277	3.6685	27.4517	2.90363	Up	2.75612e-22	7.35019e-21	1	0	*	PREDICTED: coatomer subunit beta&apos;-2-like [Glycine max]
CL1233.Contig1_All	549	0.5444	4.0353	2.88994	Up	2.43068e-07	2.11076e-06	1	0	*	TdcA1-ORF2 protein [Medicago truncatula] >gi|355486060|gb|AES67263.1| TdcA1-ORF2 protein [Medicago truncatula]
Unigene20490_All	7283	3.2748	24.1703	2.88376	Up	0	0	1	0	*	PREDICTED: transformation/transcription domain-associated protein-like [Glycine max]
CL3629.Contig1_All	1258	0.1425	1.0471	2.87737	Up	8.64934e-05	0.000495691	1	0	*	Transmembrane protein 184C [Medicago truncatula] >gi|355482500|gb|AES63703.1| Transmembrane protein 184C [Medicago truncatula]
CL7863.Contig1_All	564	0.3179	2.3355	2.87709	Up	8.64934e-05	0.00049545	1	0	*	Receptor protein kinase [Medicago truncatula] >gi|355489460|gb|AES70663.1| Receptor protein kinase [Medicago truncatula]
CL1086.Contig4_All	394	0.4551	3.3433	2.87702	Up	8.64934e-05	0.000495622	1	0	*	PREDICTED: probable L-type lectin-domain containing receptor kinase VII.2-like [Glycine max]
CL1768.Contig1_All	252	2.1348	15.6815	2.87689	Up	4.12742e-12	5.84035e-11	1	0	*	PREDICTED: ABC transporter B family member 11-like [Glycine max]
Unigene39854_All	273	0.6569	4.8251	2.87681	Up	8.64934e-05	0.000495484	1	0	*	PREDICTED: putative transcription factor bHLH041-like [Glycine max]
Unigene39550_All	387	0.4634	3.4037	2.87677	Up	8.64934e-05	0.000495553	1	0	*	Pistil-specific extensin-like protein [Medicago truncatula] >gi|355515635|gb|AES97258.1| Pistil-specific extensin-like protein [Medicago truncatula]
Unigene18961_All	416	1.0058	7.3404	2.86752	Up	1.30831e-09	1.47773e-08	1	0	*	Hepatoma-derived growth factor-like protein [Medicago truncatula] >gi|355508305|gb|AES89447.1| Hepatoma-derived growth factor-like protein [Medicago truncatula]
CL531.Contig8_All	1905	0.1255	0.9115	2.86056	Up	6.03046e-06	4.2809e-05	1	0	*	PREDICTED: acyl-CoA-binding domain-containing protein 4-like [Glycine max]
CL4882.Contig3_All	520	0.4598	3.3392	2.86042	Up	6.03046e-06	4.28126e-05	1	0	*	52 kDa repressor of the inhibitor of the protein kinase [Medicago truncatula] >gi|355515798|gb|AES97421.1| 52 kDa repressor of the inhibitor of the protein kinase [Medicago truncatula]
CL1834.Contig4_All	231	1.0351	7.5168	2.86035	Up	6.03046e-06	4.28053e-05	1	0	*	PREDICTED: nuclear pore complex protein Nup98-Nup96-like isoform 2 [Glycine max]
CL6444.Contig2_All	2370	0.1009	0.7326	2.8601	Up	6.03046e-06	4.27979e-05	1	0	*	Alkaline/neutral invertase [Medicago truncatula] >gi|355524156|gb|AET04610.1| Alkaline/neutral invertase [Medicago truncatula]
Unigene31761_All	288	4.5661	33.0559	2.85587	Up	4.19684e-27	1.39275e-25	1	0	*	calcium-dependent protein kinase 1 [Vicia faba]
Unigene23031_All	435	4.2598	30.8321	2.85558	Up	1.40744e-37	6.81166e-36	1	0	*	Argininosuccinate synthase [Medicago truncatula] >gi|355491134|gb|AES72337.1| Argininosuccinate synthase [Medicago truncatula]
Unigene41296_All	439	0.6808	4.91	2.85042	Up	4.3152e-07	3.63338e-06	1	0	*	Dehydration responsive element binding protein [Medicago truncatula] >gi|355498400|gb|AES79603.1| Dehydration responsive element binding protein [Medicago truncatula]
CL2416.Contig3_All	617	1.4532	10.4805	2.8504	Up	8.0105e-19	1.7837e-17	1	0	*	PREDICTED: lon protease homolog 2, peroxisomal-like [Glycine max]
CL3888.Contig2_All	1904	0.3453	2.4843	2.84692	Up	4.16362e-14	6.89477e-13	1	0	*	PREDICTED: heat stress transcription factor A-3-like [Glycine max]
Unigene15591_All	652	1.0085	7.2548	2.84672	Up	4.16362e-14	6.89616e-13	1	0	*	PREDICTED: tetratricopeptide repeat protein 5-like [Glycine max]
CL4634.Contig8_All	499	0.7187	5.1596	2.8438	Up	3.14116e-08	3.05949e-07	1	0	*	PREDICTED: mannosylglycoprotein endo-beta-mannosidase-like [Glycine max]
CL3680.Contig3_All	1512	0.2372	1.7028	2.84373	Up	3.14116e-08	3.05913e-07	1	0	*	PREDICTED: eukaryotic translation initiation factor 3 subunit C-like [Glycine max]
CL3314.Contig1_All	3548	0.2527	1.8057	2.83706	Up	1.41146e-18	3.09944e-17	1	0	*	type IIB calcium ATPase [Medicago truncatula]
Unigene22830_All	449	5.192	37.0718	2.83596	Up	6.02964e-46	3.74318e-44	1	0	*	PREDICTED: NF-X1-type zinc finger protein NFXL1-like [Glycine max]
CL6212.Contig3_All	2814	0.1699	1.2128	2.83558	Up	1.72095e-10	2.12109e-09	1	0	*	PREDICTED: F-box/LRR-repeat protein 3-like [Glycine max]
Unigene1049_All	341	1.9282	13.6957	2.8284	Up	7.34066e-14	1.19215e-12	1	0	*	Solute carrier family 12 member [Medicago truncatula] >gi|146198492|tpe|CAJ38499.1| TPA: cation chloride cotransporter [Medicago truncatula f. tricycla] >gi|355484553|gb|AES65756.1| Solute carrier family 12 member [Medicago truncatula]
CL78.Contig2_All	5016	0.143	1.0146	2.82682	Up	5.5743e-15	9.82386e-14	1	0	*	Multidrug resistance protein ABC transporter family [Medicago truncatula] >gi|355519065|gb|AET00689.1| Multidrug resistance protein ABC transporter family [Medicago truncatula]
CL2036.Contig7_All	3938	0.9563	6.7355	2.81625	Up	9.50454e-72	1.00609e-69	1	0	*	PREDICTED: isoleucyl-tRNA synthetase, cytoplasmic-like [Glycine max]
Unigene39311_All	399	0.5992	4.2017	2.80986	Up	1.06992e-05	7.27488e-05	1	0	*	Kinase-like protein [Medicago truncatula] >gi|355507857|gb|AES88999.1| Kinase-like protein [Medicago truncatula]
CL3688.Contig1_All	406	0.5889	4.1293	2.8098	Up	1.06992e-05	7.27548e-05	1	0	*	Cellular nucleic acid-binding protein [Medicago truncatula] >gi|355501866|gb|AES83069.1| Cellular nucleic acid-binding protein [Medicago truncatula]
Unigene42718_All	457	0.3924	2.7514	2.80977	Up	0.000154011	0.000833841	1	0	*	Pentatricopeptide repeat-containing protein [Medicago truncatula] >gi|355519093|gb|AET00717.1| Pentatricopeptide repeat-containing protein [Medicago truncatula]
CL6468.Contig1_All	590	0.7092	4.9727	2.80976	Up	4.08552e-09	4.38255e-08	1	0	*	PREDICTED: probable protein phosphatase 2C 52-like [Glycine max]
Unigene38494_All	364	0.9853	6.9086	2.80976	Up	5.55126e-08	5.24903e-07	1	0	*	Carbon catabolite repressor protein-like protein [Medicago truncatula] >gi|355477754|gb|AES58957.1| Carbon catabolite repressor protein-like protein [Medicago truncatula]
CL673.Contig11_All	465	0.5142	3.6054	2.80976	Up	1.06992e-05	7.27608e-05	1	0	*	PREDICTED: aldehyde dehydrogenase family 2 member C4-like [Glycine max]
Unigene42060_All	507	0.4716	3.3067	2.80976	Up	1.06992e-05	7.27428e-05	1	0	*	Pentatricopeptide repeat-containing protein [Medicago truncatula] >gi|355498082|gb|AES79285.1| Pentatricopeptide repeat-containing protein [Medicago truncatula]
CL4231.Contig1_All	977	0.8565	5.9446	2.79505	Up	1.00211e-16	1.97707e-15	1	0	*	TdcA1-ORF2 protein [Medicago truncatula] >gi|355493644|gb|AES74847.1| TdcA1-ORF2 protein [Medicago truncatula]
Unigene5713_All	1461	1.2683	8.7702	2.78971	Up	3.92782e-35	1.75584e-33	1	0	*	PREDICTED: sister chromatid cohesion protein PDS5 homolog A-like [Glycine max]
Unigene4757_All	616	0.7763	5.346	2.78377	Up	5.34166e-10	6.28082e-09	1	0	*	PREDICTED: tyrosine-protein kinase TXK-like [Glycine max]
CL7134.Contig1_All	3977	0.0902	0.6173	2.77477	Up	9.78478e-08	8.98155e-07	1	0	*	Telomerase-binding protein EST1A [Medicago truncatula] >gi|355482645|gb|AES63848.1| Telomerase-binding protein EST1A [Medicago truncatula]
CL5522.Contig1_All	1402	7.717	52.7429	2.77286	Up	1.10527e-193	4.63239e-191	1	0	*	PREDICTED: chaperone protein ClpB1-like [Glycine max]
Unigene22061_All	1450	1.1543	7.887	2.77246	Up	2.54926e-31	1.00182e-29	1	0	*	PREDICTED: leucine-rich repeat receptor protein kinase EXS-like [Glycine max]
Unigene41501_All	1135	0.5793	3.9565	2.77184	Up	3.9867e-13	6.10018e-12	1	0	*	PREDICTED: sacsin-like [Glycine max]
CL42.Contig3_All	3096	0.0965	0.6575	2.76839	Up	1.3479e-06	1.05759e-05	1	0	*	PREDICTED: alpha,alpha-trehalose-phosphate synthase [UDP-forming] 5-like [Glycine max]
Unigene39754_All	386	1.084	7.2905	2.74965	Up	1.26416e-08	1.28764e-07	1	0	*	ethylene response factor 8 [Medicago sativa]
Unigene25857_All	381	13.3355	89.5767	2.74785	Up	1.70912e-89	2.38773e-87	1	0	*	PREDICTED: trihelix transcription factor GT-3b-like [Glycine max]
CL4569.Contig4_All	1316	5.0872	33.8503	2.73422	Up	1.14841e-115	2.25761e-113	1	0	*	PREDICTED: aconitate hydratase, cytoplasmic-like [Glycine max]
Unigene477_All	1345	1.5999	10.6395	2.73338	Up	3.00272e-38	1.48102e-36	1	0	*	PREDICTED: probable protein phosphatase 2C 4-like [Glycine max]
CL2545.Contig2_All	1829	0.3595	2.3898	2.73283	Up	1.22212e-12	1.80285e-11	1	0	*	E3 ubiquitin-protein ligase UBR4 [Medicago truncatula] >gi|355496574|gb|AES77777.1| E3 ubiquitin-protein ligase UBR4 [Medicago truncatula]
Unigene8315_All	655	2.3727	15.7229	2.72827	Up	6.83838e-28	2.34476e-26	1	0	*	Mitochondrial chaperone BCS1 [Medicago truncatula] >gi|355511187|gb|AES92329.1| Mitochondrial chaperone BCS1 [Medicago truncatula]
CL3714.Contig3_All	1658	8.0757	53.483	2.72742	Up	8.24268e-228	4.07524e-225	1	0	*	PREDICTED: pyruvate kinase, cytosolic isozyme-like [Glycine max]
Unigene41778_All	588	0.5083	3.3603	2.72484	Up	2.37088e-06	1.79246e-05	1	0	*	Replication protein A 70 kDa DNA-binding subunit [Medicago truncatula] >gi|358347930|ref|XP_003638003.1| Replication protein A 70 kDa DNA-binding subunit [Medicago truncatula] >gi|355503881|gb|AES85084.1| Replication protein A 70 kDa DNA-binding subunit [Medicago truncatula] >gi|355503938|gb|AES85141.1| Replication protein A 70 kDa DNA-binding subunit [Medicago truncatula]
Unigene12766_All	915	1.3065	8.5723	2.71398	Up	1.80547e-21	4.62952e-20	1	0	*	Eukaryotic translation initiation factor 5B [Medicago truncatula] >gi|355481172|gb|AES62375.1| Eukaryotic translation initiation factor 5B [Medicago truncatula]
CL1033.Contig3_All	581	1.5432	10.0994	2.71027	Up	2.19482e-16	4.23801e-15	1	0	*	PREDICTED: sister chromatid cohesion protein PDS5 homolog B-like [Glycine max]
Unigene41234_All	627	1.144	7.4486	2.70288	Up	2.82562e-13	4.37383e-12	1	0	*	calcium ATPase [Trifolium repens]
CL6370.Contig2_All	966	1.9801	12.8923	2.70286	Up	4.24926e-33	1.77913e-31	1	0	*	Chaperone protein clpB [Medicago truncatula] >gi|355492355|gb|AES73558.1| Chaperone protein clpB [Medicago truncatula]
Unigene1123_All	639	1.2161	7.8709	2.69427	Up	3.74994e-14	6.23224e-13	1	0	*	threonine synthase [Cicer arietinum]
Unigene16051_All	650	0.8276	5.3427	2.69056	Up	3.75222e-10	4.46792e-09	1	0	*	Serine/threonine protein kinase atr [Medicago truncatula] >gi|355507918|gb|AES89060.1| Serine/threonine protein kinase atr [Medicago truncatula]
Unigene5299_All	577	3.1079	20.0275	2.68797	Up	1.21099e-30	4.63546e-29	1	0	*	PsbP-like protein [Medicago truncatula] >gi|355480176|gb|AES61379.1| PsbP-like protein [Medicago truncatula]
Unigene40222_All	823	0.8716	5.6019	2.68418	Up	4.92068e-13	7.48077e-12	1	0	*	TIR-NBS-LRR RCT1-like resistance protein [Medicago truncatula] >gi|355505669|gb|AES86811.1| TIR-NBS-LRR RCT1-like resistance protein [Medicago truncatula]
Unigene6327_All	778	2.0744	13.3141	2.68219	Up	1.47118e-27	4.98848e-26	1	0	*	glutamyl-tRNA reductase precursor [Glycine max]
CL9992.Contig2_All	906	6.3997	41.0401	2.68096	Up	8.21316e-95	1.22406e-92	1	0	*	PREDICTED: small heat shock protein, chloroplastic [Glycine max]
CL6539.Contig2_All	2075	0.144	0.9234	2.68089	Up	4.15602e-06	3.03723e-05	1	0	*	PREDICTED: MATE efflux family protein 1-like isoform 2 [Glycine max]
Unigene41227_All	212	1.4098	9.0377	2.68047	Up	4.15602e-06	3.03588e-05	1	0	*	PREDICTED: ABC transporter B family member 1-like [Glycine max]
Unigene41562_All	469	0.6373	4.0853	2.6804	Up	4.15602e-06	3.03615e-05	1	0	*	Gene X-like protein [Medicago truncatula] >gi|355503988|gb|AES85191.1| Gene X-like protein [Medicago truncatula]
Unigene41438_All	1633	0.6589	4.2165	2.67791	Up	9.14922e-19	2.02796e-17	1	0	*	Pentatricopeptide repeat-containing protein [Medicago truncatula] >gi|355508225|gb|AES89367.1| Pentatricopeptide repeat-containing protein [Medicago truncatula]
Unigene30264_All	358	1.8366	11.7074	2.67231	Up	6.4773e-12	9.00042e-11	1	0	*	Ubiquitin-activating enzyme E1 [Medicago truncatula] >gi|355517137|gb|AES98760.1| Ubiquitin-activating enzyme E1 [Medicago truncatula]
Unigene15196_All	693	2.8464	18.1439	2.67227	Up	5.22786e-33	2.17782e-31	1	0	*	phosphoenolpyruvate carboxylase [Sesbania rostrata]
Unigene40392_All	347	2.0671	13.1138	2.66541	Up	8.55516e-13	1.27803e-11	1	0	*	Two-component response regulator-like protein [Medicago truncatula] >gi|355512774|gb|AES94397.1| Two-component response regulator-like protein [Medicago truncatula]
Unigene10045_All	260	2.9887	18.8836	2.65954	Up	1.13315e-13	1.80967e-12	1	0	*	asparagine synthetase [Medicago sativa]
Unigene26848_All	2299	2.678	16.9025	2.65801	Up	4.33848e-98	6.77147e-96	1	0	*	Homeobox-leucine zipper protein ROC7 [Medicago truncatula] >gi|355483607|gb|AES64810.1| Homeobox-leucine zipper protein ROC7 [Medicago truncatula]
Unigene41272_All	481	1.2427	7.8422	2.65778	Up	8.55804e-11	1.08159e-09	1	0	*	WD repeat-containing protein-like protein [Medicago truncatula] >gi|355501388|gb|AES82591.1| WD repeat-containing protein-like protein [Medicago truncatula]
Unigene21321_All	702	1.4475	9.1262	2.65645	Up	2.05714e-17	4.24306e-16	1	0	*	PREDICTED: staphylococcal nuclease domain-containing protein 1-like [Glycine max]
Unigene26078_All	668	4.2952	27.0692	2.65586	Up	1.7308e-46	1.0959e-44	1	0	*	PREDICTED: protein ETHYLENE INSENSITIVE 3-like [Glycine max]
Unigene37696_All	313	1.3368	8.4169	2.65451	Up	6.753e-08	6.32307e-07	1	0	*	Tir-nbs-lrr resistance protein [Medicago truncatula] >gi|355505600|gb|AES86742.1| Tir-nbs-lrr resistance protein [Medicago truncatula]
Unigene29105_All	496	10.0026	62.8928	2.65252	Up	6.60782e-79	7.9415e-77	1	0	*	Acetolactate synthase [Medicago truncatula] >gi|124360613|gb|ABN08612.1| Thiamine pyrophosphate enzyme, central region [Medicago truncatula] >gi|355482575|gb|AES63778.1| Acetolactate synthase [Medicago truncatula]
CL1257.Contig1_All	2110	4.5043	28.32	2.65245	Up	1.56884e-149	4.24698e-147	1	0	*	PREDICTED: histone deacetylase 6-like [Glycine max]
Unigene1472_All	1522	0.9033	5.6649	2.64877	Up	6.9401e-23	1.90434e-21	1	0	*	PREDICTED: myosin-H heavy chain-like [Glycine max]
CL460.Contig5_All	1133	0.211	1.3212	2.64653	Up	5.83726e-05	0.000347108	1	0	*	SAC domain protein [Medicago truncatula] >gi|355509146|gb|AES90288.1| SAC domain protein [Medicago truncatula]
CL45.Contig1_All	1631	0.1466	0.9178	2.64629	Up	5.83726e-05	0.000347208	1	0	*	Beta-ureidopropionase [Medicago truncatula] >gi|355509442|gb|AES90584.1| Beta-ureidopropionase [Medicago truncatula]
Unigene41307_All	229	1.0441	6.5366	2.64628	Up	5.83726e-05	0.000347033	1	0	*	Cellular nucleic acid-binding protein [Medicago truncatula] >gi|355484679|gb|AES65882.1| Cellular nucleic acid-binding protein [Medicago truncatula]
Unigene5473_All	428	2.7932	17.4868	2.64628	Up	4.94562e-20	1.16969e-18	1	0	*	PREDICTED: phospholipid-transporting ATPase 3-like [Glycine max]
Unigene16083_All	347	1.5503	9.6628	2.63989	Up	1.13575e-09	1.29202e-08	1	0	*	Pentatricopeptide repeat-containing protein [Medicago truncatula] >gi|355500005|gb|AES81208.1| Pentatricopeptide repeat-containing protein [Medicago truncatula]
Unigene39845_All	984	0.8505	5.2938	2.63792	Up	2.60748e-14	4.38203e-13	1	0	*	Serine/threonine protein kinase atr [Medicago truncatula] >gi|355507918|gb|AES89060.1| Serine/threonine protein kinase atr [Medicago truncatula]
Unigene2548_All	469	2.4216	15.0645	2.63712	Up	6.38156e-19	1.42985e-17	1	0	*	Paired amphipathic helix protein Sin3 [Medicago truncatula] >gi|355493408|gb|AES74611.1| Paired amphipathic helix protein Sin3 [Medicago truncatula]
Unigene39945_All	420	0.7116	4.4193	2.63468	Up	7.25912e-06	5.0931e-05	1	0	*	PREDICTED: probable pectin methyltransferase QUA2-like isoform 2 [Glycine max]
Unigene38530_All	273	1.3137	8.1149	2.62694	Up	9.17788e-07	7.38362e-06	1	0	*	ABC transporter B family member [Medicago truncatula] >gi|355510940|gb|AES92082.1| ABC transporter B family member [Medicago truncatula]
Unigene14717_All	4393	2.7486	16.9552	2.62496	Up	8.29654e-184	3.11369e-181	1	0	*	Activating signal cointegrator 1 complex subunit [Medicago truncatula] >gi|355487998|gb|AES69201.1| Activating signal cointegrator 1 complex subunit [Medicago truncatula]
Unigene40159_All	310	1.3497	8.3052	2.62138	Up	1.17414e-07	1.06743e-06	1	0	*	PREDICTED: protein IQ-DOMAIN 32-like [Glycine max]
Unigene2458_All	428	3.2122	19.7251	2.6184	Up	3.58218e-22	9.51323e-21	1	0	*	PREDICTED: probable cadmium/zinc-transporting ATPase HMA1, chloroplastic-like [Glycine max]
Unigene22717_All	915	6.0754	37.2991	2.61809	Up	6.02718e-85	8.00065e-83	1	0	*	Oxoglutarate dehydrogenase - like protein [Medicago truncatula] >gi|355496834|gb|AES78037.1| Oxoglutarate dehydrogenase - like protein [Medicago truncatula]
CL6072.Contig2_All	582	0.8216	5.041	2.6172	Up	1.51543e-08	1.52925e-07	1	0	*	PREDICTED: pumilio homolog 4-like [Glycine max]
Unigene41845_All	963	0.4966	3.0466	2.61704	Up	1.51543e-08	1.52906e-07	1	0	*	ATP-dependent DNA helicase PIF1 [Medicago truncatula] >gi|355523204|gb|AET03658.1| ATP-dependent DNA helicase PIF1 [Medicago truncatula]
Unigene40603_All	3610	0.3808	2.322	2.60826	Up	6.17898e-22	1.62269e-20	1	0	*	PREDICTED: importin subunit beta-1-like [Glycine max]
Unigene41245_All	1330	0.6741	4.0967	2.60343	Up	1.0357e-14	1.78824e-13	1	0	*	Receptor-like protein kinase [Medicago truncatula] >gi|355481170|gb|AES62373.1| Receptor-like protein kinase [Medicago truncatula]
Unigene10129_All	283	3.1683	19.2531	2.60331	Up	1.0357e-14	1.78861e-13	1	0	*	Bromodomain-containing protein [Medicago truncatula] >gi|355518907|gb|AET00531.1| Bromodomain-containing protein [Medicago truncatula]
CL55.Contig2_All	910	1.051	6.3823	2.60231	Up	1.37873e-15	2.52689e-14	1	0	*	reverse transcriptase, putative [Medicago truncatula]
CL731.Contig4_All	3086	3.0023	18.1604	2.59666	Up	4.22546e-137	1.03525e-134	1	0	*	PREDICTED: ALG-2 interacting protein X-like [Glycine max]
CL9256.Contig3_All	2246	2.2888	13.7824	2.59016	Up	2.64832e-76	3.04967e-74	1	0	*	PREDICTED: pheophorbide a oxygenase, chloroplastic-like [Glycine max]
Unigene14057_All	985	5.7044	34.3445	2.58993	Up	3.20448e-83	4.13408e-81	1	0	*	PREDICTED: cell division cycle 5-like protein-like [Glycine max]
Unigene42334_All	510	0.586	3.5221	2.58746	Up	1.26312e-05	8.47614e-05	1	0	*	Pentatricopeptide repeat-containing protein [Medicago truncatula] >gi|355491298|gb|AES72501.1| Pentatricopeptide repeat-containing protein [Medicago truncatula]
CL7591.Contig1_All	626	0.6684	4.0172	2.58741	Up	2.03562e-07	1.78611e-06	1	0	*	PREDICTED: NADP-dependent malic enzyme-like [Glycine max]
CL7753.Contig2_All	319	0.9369	5.6309	2.5874	Up	1.26312e-05	8.47545e-05	1	0	*	Class II small heat shock protein Le-HSP17.6 [Medicago truncatula] >gi|355492231|gb|AES73434.1| Class II small heat shock protein Le-HSP17.6 [Medicago truncatula]
CL4867.Contig2_All	311	0.961	5.7757	2.58739	Up	1.26312e-05	8.47752e-05	1	0	*	PREDICTED: G patch domain-containing protein 1-like [Solanum lycopersicum]
Unigene18803_All	381	1.5689	9.4291	2.58737	Up	4.44864e-10	5.26906e-09	1	0	*	Protein cereblon [Medicago truncatula] >gi|355477477|gb|AES58680.1| Protein cereblon [Medicago truncatula]
Unigene41948_All	534	0.5597	3.3638	2.58737	Up	1.26312e-05	8.47821e-05	1	0	*	Pentatricopeptide repeat-containing protein [Medicago truncatula] >gi|355512143|gb|AES93766.1| Pentatricopeptide repeat-containing protein [Medicago truncatula]
Unigene7566_All	218	2.1936	13.1835	2.58736	Up	2.62416e-08	2.57936e-07	1	0	*	ABC transporter B family member [Medicago truncatula] >gi|355510937|gb|AES92079.1| ABC transporter B family member [Medicago truncatula]
CL4328.Contig1_All	376	0.7949	4.7773	2.58735	Up	1.26312e-05	8.4789e-05	1	0	*	PREDICTED: UPF0614 protein C14orf102-like [Glycine max]
CL9519.Contig11_All	683	0.4376	2.6299	2.58732	Up	1.26312e-05	8.47476e-05	1	0	*	PREDICTED: uridine kinase-like protein 1, chloroplastic-like [Glycine max]
Unigene41571_All	371	0.6445	3.8733	2.58731	Up	0.000101876	0.000576011	1	0	*	PREDICTED: B3 domain-containing transcription factor VRN1-like [Glycine max]
Unigene39847_All	364	0.6569	3.9478	2.5873	Up	0.000101876	0.000575893	1	0	*	PREDICTED: serine/threonine-protein kinase SMG1 [Glycine max]
Unigene41417_All	604	0.6928	4.1635	2.58729	Up	2.03562e-07	1.78592e-06	1	0	*	Pentatricopeptide repeat-containing protein [Medicago truncatula] >gi|87241489|gb|ABD33347.1| Pentatricopeptide repeat [Medicago truncatula] >gi|355496560|gb|AES77763.1| Pentatricopeptide repeat-containing protein [Medicago truncatula]
CL4075.Contig2_All	2517	0.095	0.5709	2.58724	Up	0.000101876	0.00057613	1	0	*	PREDICTED: probable methyltransferase PMT28-like [Glycine max]
Unigene3018_All	2586	18.8153	112.966	2.58591	Up	0	0	1	0	*	PREDICTED: pyruvate decarboxylase isozyme 1-like [Glycine max]
Unigene17125_All	486	6.0267	35.7278	2.56761	Up	4.17884e-43	2.39272e-41	1	0	*	Cinnamyl alcohol dehydrogenase [Medicago truncatula] >gi|355514318|gb|AES95941.1| Cinnamyl alcohol dehydrogenase [Medicago truncatula]
CL7007.Contig2_All	984	0.6075	3.5901	2.56307	Up	7.67346e-10	8.88219e-09	1	0	*	PREDICTED: bidirectional sugar transporter SWEET4-like [Glycine max]
CL6323.Contig1_All	1389	0.3012	1.7674	2.55283	Up	3.51858e-07	3.0015e-06	1	0	*	Glucosyltransferase-14 [Medicago truncatula] >gi|355500738|gb|AES81941.1| Glucosyltransferase-14 [Medicago truncatula]
Unigene39848_All	626	0.6684	3.9215	2.55262	Up	3.51858e-07	3.00274e-06	1	0	*	Serine/threonine protein kinase atr [Medicago truncatula] >gi|355507918|gb|AES89060.1| Serine/threonine protein kinase atr [Medicago truncatula]
Unigene39137_All	1054	0.7373	4.3174	2.54984	Up	3.00826e-12	4.30021e-11	1	0	*	PREDICTED: sacsin-like [Glycine max]
CL1720.Contig2_All	2084	0.1434	0.8332	2.53862	Up	2.18908e-05	0.000140613	1	0	*	Peptidyl-prolyl cis-trans isomerase [Medicago truncatula] >gi|355492481|gb|AES73684.1| Peptidyl-prolyl cis-trans isomerase [Medicago truncatula]
Unigene18990_All	687	0.8701	5.0549	2.53843	Up	1.32064e-09	1.49064e-08	1	0	*	hypothetical protein VITISV_035077 [Vitis vinifera]
CL400.Contig2_All	402	0.7435	4.3193	2.53839	Up	2.18908e-05	0.00014058	1	0	*	PREDICTED: L-ascorbate oxidase homolog [Glycine max]
CL875.Contig4_All	1227	5.0178	29.0835	2.53507	Up	1.25927e-85	1.67969e-83	1	0	*	Eukaryotic translation initiation factor 4G [Medicago truncatula] >gi|355520772|gb|AET01226.1| Eukaryotic translation initiation factor 4G [Medicago truncatula]
CL9384.Contig1_All	1144	6.1133	35.2236	2.52652	Up	4.2653e-96	6.47369e-94	1	0	*	Cryptochrome [Medicago truncatula] >gi|357489651|ref|XP_003615113.1| Cryptochrome [Medicago truncatula] >gi|124361190|gb|ABN09162.1| Deoxyribodipyrimidine photolyase, class 1 [Medicago truncatula] >gi|355516447|gb|AES98070.1| Cryptochrome [Medicago truncatula] >gi|355516448|gb|AES98071.1| Cryptochrome [Medicago truncatula]
CL7516.Contig2_All	1261	0.1896	1.0921	2.52607	Up	0.000176945	0.000947507	1	0	*	autoinhibited H+ ATPase [Populus trichocarpa] >gi|222833947|gb|EEE72424.1| autoinhibited H+ ATPase [Populus trichocarpa]
Unigene41577_All	340	0.7032	4.0504	2.52606	Up	0.000176945	0.0009472	1	0	*	TPA: hypothetical protein ZEAMMB73_597299 [Zea mays]
Unigene17541_All	1267	0.1887	1.0869	2.52605	Up	0.000176945	0.000947261	1	0	*	PREDICTED: syntaxin-51-like [Glycine max]
Unigene41311_All	289	0.8273	4.7651	2.52602	Up	0.000176945	0.00094763	1	0	*	Pollen-specific C2 domain containing protein [Medicago truncatula] >gi|355525143|gb|AET05597.1| Pollen-specific C2 domain containing protein [Medicago truncatula]
Unigene39403_All	449	0.5325	3.0671	2.52602	Up	0.000176945	0.000947814	1	0	*	PREDICTED: calcium-dependent protein kinase 20-like [Glycine max]
Unigene40093_All	379	1.2617	7.2671	2.52601	Up	7.80536e-08	7.24924e-07	1	0	*	hypothetical protein MTR_1g075260 [Medicago truncatula] >gi|355479835|gb|AES61038.1| hypothetical protein MTR_1g075260 [Medicago truncatula]
Unigene41716_All	360	0.6642	3.8253	2.52588	Up	0.000176945	0.000947753	1	0	*	PREDICTED: probable disease resistance protein At5g66900-like [Glycine max]
CL529.Contig32_All	804	0.2974	1.7128	2.52588	Up	0.000176945	0.000947937	1	0	*	sugar transporter, putative [Ricinus communis] >gi|223539236|gb|EEF40829.1| sugar transporter, putative [Ricinus communis]
Unigene22826_All	483	2.7227	15.6195	2.52024	Up	3.47674e-19	7.91673e-18	1	0	*	PREDICTED: auxin response factor 2-like [Glycine max]
Unigene6652_All	247	1.694	9.6963	2.517	Up	6.06296e-07	5.00294e-06	1	0	*	PREDICTED: WD repeat-containing protein 48 homolog [Glycine max]
Unigene918_All	238	4.7719	27.1701	2.50938	Up	1.44215e-16	2.81763e-15	1	0	*	PREDICTED: UDP-glucose 6-dehydrogenase-like [Glycine max]
CL8259.Contig2_All	1158	2.2712	12.9264	2.50879	Up	1.92883e-36	9.02812e-35	1	0	*	putative phosphoinositide specific phospholipase C [Trifolium pratense]
Unigene29130_All	453	6.0698	34.4975	2.50677	Up	6.07556e-38	2.96825e-36	1	0	*	Phospholipase D alpha [Medicago truncatula] >gi|87162936|gb|ABD28731.1| C2; Peptidase, cysteine peptidase active site [Medicago truncatula] >gi|355486942|gb|AES68145.1| Phospholipase D alpha [Medicago truncatula]
Unigene39145_All	525	0.6831	3.8776	2.505	Up	4.75494e-06	3.4375e-05	1	0	*	PREDICTED: pentatricopeptide repeat-containing protein At4g13650-like [Glycine max]
Unigene41295_All	495	0.7245	4.1126	2.50499	Up	4.75494e-06	3.43719e-05	1	0	*	Ein3-binding f-box protein [Medicago truncatula] >gi|355510398|gb|AES91540.1| Ein3-binding f-box protein [Medicago truncatula]
CL324.Contig1_All	295	3.0394	17.2521	2.50491	Up	2.6625e-13	4.12908e-12	1	0	*	PREDICTED: coatomer subunit alpha-1-like [Glycine max]
Unigene41570_All	565	0.6348	3.6031	2.50486	Up	4.75494e-06	3.43629e-05	1	0	*	60S ribosomal protein L23 [Medicago truncatula] >gi|355487250|gb|AES68453.1| 60S ribosomal protein L23 [Medicago truncatula]
Unigene39097_All	460	0.7797	4.4255	2.50485	Up	4.75494e-06	3.43659e-05	1	0	*	PREDICTED: probable carboxylesterase 17-like [Glycine max]
CL1720.Contig6_All	2060	0.2612	1.4823	2.50461	Up	1.73834e-08	1.74396e-07	1	0	*	Peptidyl-prolyl cis-trans isomerase [Medicago truncatula] >gi|355492481|gb|AES73684.1| Peptidyl-prolyl cis-trans isomerase [Medicago truncatula]
CL6014.Contig3_All	1296	6.411	36.2668	2.50003	Up	1.8237e-110	3.40668e-108	1	0	*	Haloacid dehalogenase-like hydrolase domain-containing protein [Medicago truncatula] >gi|355483904|gb|AES65107.1| Haloacid dehalogenase-like hydrolase domain-containing protein [Medicago truncatula]
Unigene14502_All	476	5.1486	29.0569	2.49663	Up	1.3109e-33	5.58204e-32	1	0	*	PREDICTED: KH domain-containing protein At4g18375-like [Glycine max]
Unigene28837_All	401	4.0247	22.6957	2.49547	Up	1.30625e-22	3.53265e-21	1	0	*	PREDICTED: presequence protease 2, chloroplastic/mitochondrial-like [Glycine max]
CL5553.Contig1_All	1928	1.3021	7.3291	2.4928	Up	3.03234e-34	1.32051e-32	1	0	*	PREDICTED: trigger factor-like [Glycine max]
CL2375.Contig1_All	717	0.4168	2.3382	2.48797	Up	3.77778e-05	0.000232426	1	0	*	Synaptotagmin-1 [Medicago truncatula] >gi|355480927|gb|AES62130.1| Synaptotagmin-1 [Medicago truncatula]
Unigene21348_All	1059	1.1289	6.3324	2.48783	Up	5.62846e-17	1.12687e-15	1	0	*	PREDICTED: boron transporter 4-like [Glycine max]
CL1592.Contig1_All	1181	0.2531	1.4196	2.48771	Up	3.77778e-05	0.000232392	1	0	*	Receptor kinase-like protein [Medicago truncatula] >gi|355513720|gb|AES95343.1| Receptor kinase-like protein [Medicago truncatula]
Unigene39715_All	536	1.8958	10.6122	2.48485	Up	1.3778e-14	2.36162e-13	1	0	*	PREDICTED: phosphoinositide 3-kinase regulatory subunit 4-like [Glycine max]
Unigene26101_All	601	5.5697	31.0832	2.48046	Up	1.59489e-44	9.51474e-43	1	0	*	NAD(P)H-quinone oxidoreductase subunit [Medicago truncatula] >gi|355492508|gb|AES73711.1| NAD(P)H-quinone oxidoreductase subunit [Medicago truncatula]
CL4004.Contig1_All	805	0.5198	2.9008	2.48042	Up	1.04132e-06	8.30544e-06	1	0	*	Non-specific lipid-transfer protein-like protein [Medicago truncatula] >gi|355523719|gb|AET04173.1| Non-specific lipid-transfer protein-like protein [Medicago truncatula]
Unigene17450_All	596	4.0117	22.3024	2.47491	Up	4.75198e-32	1.92424e-30	1	0	*	Protein phosphatase 2C [Medicago truncatula] >gi|355509691|gb|AES90833.1| Protein phosphatase 2C [Medicago truncatula]
Unigene23149_All	641	106.028	586.513	2.46772	Up	0	0	1	0	*	Universal stress protein A-like protein [Medicago truncatula] >gi|357516377|ref|XP_003628477.1| Universal stress protein A-like protein [Medicago truncatula] >gi|355500939|gb|AES82142.1| Universal stress protein A-like protein [Medicago truncatula] >gi|355522499|gb|AET02953.1| Universal stress protein A-like protein [Medicago truncatula]
Unigene7587_All	629	0.9503	5.2355	2.46187	Up	6.63782e-09	6.96124e-08	1	0	*	Pentatricopeptide repeat-containing protein [Medicago truncatula] >gi|355514353|gb|AES95976.1| Pentatricopeptide repeat-containing protein [Medicago truncatula]
Unigene11198_All	489	5.623	30.9782	2.46184	Up	4.2515e-36	1.95125e-34	1	0	*	PREDICTED: PGR5-like protein 1A, chloroplastic-like [Glycine max]
Unigene41405_All	840	0.5693	3.1363	2.4618	Up	2.29518e-07	2.00173e-06	1	0	*	Pentatricopeptide repeat-containing protein [Medicago truncatula] >gi|355492334|gb|AES73537.1| Pentatricopeptide repeat-containing protein [Medicago truncatula]
CL3002.Contig3_All	2109	0.1701	0.9369	2.46151	Up	8.1677e-06	5.6799e-05	1	0	*	Protein CHUP1 [Medicago truncatula] >gi|355521103|gb|AET01557.1| Protein CHUP1 [Medicago truncatula]
CL6328.Contig4_All	2859	6.2513	34.3878	2.45967	Up	9.09664e-225	4.3667e-222	1	0	*	PREDICTED: cell division cycle protein 48 homolog [Glycine max]
CL2626.Contig4_All	855	0.6292	3.4314	2.44721	Up	5.08504e-08	4.83032e-07	1	0	*	Vacuolar protein sorting [Medicago truncatula] >gi|355478567|gb|AES59770.1| Vacuolar protein sorting [Medicago truncatula]
Unigene39275_All	642	0.6517	3.544	2.4431	Up	1.78242e-06	1.37836e-05	1	0	*	PREDICTED: formin-like protein 8-like [Glycine max]
Unigene25086_All	471	1.7767	9.6613	2.44302	Up	9.93356e-12	1.36129e-10	1	0	*	PREDICTED: phosphatidylinositol-4-phosphate 5-kinase 1-like [Glycine max]
CL6115.Contig1_All	2843	0.3574	1.9376	2.43866	Up	6.78758e-14	1.10603e-12	1	0	*	Chaperone protein dnaJ [Medicago truncatula] >gi|124361108|gb|ABN09080.1| Heat shock protein DnaJ [Medicago truncatula] >gi|355483734|gb|AES64937.1| Chaperone protein dnaJ [Medicago truncatula]
Unigene20256_All	746	9.6152	52.0896	2.43761	Up	5.04756e-89	7.00432e-87	1	0	*	Aconitate hydratase [Medicago truncatula] >gi|355486036|gb|AES67239.1| Aconitate hydratase [Medicago truncatula]
CL7728.Contig1_All	3507	1.909	10.3291	2.43583	Up	4.8858e-83	6.2835e-81	1	0	*	Zinc finger CCCH domain-containing protein [Medicago truncatula] >gi|355480579|gb|AES61782.1| Zinc finger CCCH domain-containing protein [Medicago truncatula]
CL3373.Contig2_All	682	0.4382	2.3704	2.43547	Up	6.49018e-05	0.000382626	1	0	*	hypothetical protein PRUPE_ppa000593mg [Prunus persica]
Unigene41634_All	427	0.6999	3.786	2.43545	Up	6.49018e-05	0.000382572	1	0	*	PREDICTED: heparan-alpha-glucosaminide N-acetyltransferase-like [Glycine max]
Unigene39243_All	356	0.8395	4.5411	2.43544	Up	6.49018e-05	0.000382599	1	0	*	PREDICTED: pentatricopeptide repeat-containing protein At1g20230-like [Glycine max]
CL8497.Contig1_All	2038	2.1411	11.546	2.43097	Up	2.08828e-54	1.5833e-52	1	0	*	PREDICTED: RNA polymerase sigma factor rpoD-like [Glycine max]
Unigene21650_All	528	0.9057	4.8762	2.42865	Up	3.91778e-07	3.32042e-06	1	0	*	PREDICTED: protein LONGIFOLIA 1-like [Fragaria vesca subsp. vesca]
Unigene40012_All	664	0.7202	3.8774	2.42862	Up	3.91778e-07	3.31974e-06	1	0	*	PREDICTED: RNA-dependent RNA polymerase 6-like [Glycine max]
CL1453.Contig1_All	3439	1.2515	6.7205	2.42491	Up	2.575e-53	1.90168e-51	1	0	*	Ubiquitin-activating enzyme E1 [Medicago truncatula] >gi|355517137|gb|AES98760.1| Ubiquitin-activating enzyme E1 [Medicago truncatula]
Unigene41857_All	1107	0.756	4.0566	2.42381	Up	1.68705e-11	2.26714e-10	1	0	*	PREDICTED: serine/threonine-protein phosphatase 7 long form homolog [Cucumis sativus] >gi|449443644|ref|XP_004139587.1| PREDICTED: serine/threonine-protein phosphatase 7 long form homolog [Cucumis sativus] >gi|449466302|ref|XP_004150865.1| PREDICTED: serine/threonine-protein phosphatase 7 long form homolog [Cucumis sativus]
CL159.Contig8_All	1735	1.826	9.7663	2.41913	Up	2.06962e-39	1.05612e-37	1	0	*	G protein-coupled receptor-like protein [Medicago truncatula] >gi|355490974|gb|AES72177.1| G protein-coupled receptor-like protein [Medicago truncatula]
Unigene42127_All	874	0.6155	3.2883	2.41751	Up	8.66062e-08	7.99947e-07	1	0	*	CBL-interacting protein kinase [Medicago truncatula] >gi|355517339|gb|AES98962.1| CBL-interacting protein kinase [Medicago truncatula]
Unigene39084_All	507	0.7074	3.7791	2.41744	Up	1.39743e-05	9.30109e-05	1	0	*	PREDICTED: pentatricopeptide repeat-containing protein At5g02860-like [Glycine max]
Unigene41597_All	529	0.678	3.6219	2.41739	Up	1.39743e-05	9.30259e-05	1	0	*	PREDICTED: pattern formation protein EMB30-like [Glycine max]
Unigene16650_All	1076	3.3887	18.0849	2.41598	Up	5.88654e-45	3.55804e-43	1	0	*	PREDICTED: probable ubiquitin conjugation factor E4-like [Glycine max]
Unigene8246_All	862	1.3175	7.0155	2.41274	Up	5.9345e-15	1.04342e-13	1	0	*	type IIB calcium ATPase [Medicago truncatula]
Unigene20860_All	1067	1.8487	9.8202	2.40924	Up	7.75378e-25	2.32293e-23	1	0	*	PREDICTED: callose synthase 11-like [Glycine max]
Unigene39107_All	1378	0.7374	3.9106	2.40687	Up	1.94968e-13	3.06215e-12	1	0	*	PREDICTED: G-type lectin S-receptor-like serine/threonine-protein kinase At1g34300-like [Glycine max]
Unigene16263_All	1048	0.9696	5.1419	2.40684	Up	1.94968e-13	3.06099e-12	1	0	*	Lysine-specific demethylase 3B [Medicago truncatula] >gi|358345318|ref|XP_003636728.1| Lysine-specific demethylase 3B [Medicago truncatula] >gi|355481752|gb|AES62955.1| Lysine-specific demethylase 3B [Medicago truncatula] >gi|355502663|gb|AES83866.1| Lysine-specific demethylase 3B [Medicago truncatula]
CL136.Contig1_All	439	2.3147	12.275	2.40683	Up	1.94968e-13	3.06157e-12	1	0	*	PREDICTED: staphylococcal nuclease domain-containing protein 1-like [Glycine max]
Unigene39099_All	406	1.0306	5.4566	2.40452	Up	3.04012e-06	2.26646e-05	1	0	*	Anaphase-promoting complex subunit [Medicago truncatula] >gi|355517995|gb|AES99618.1| Anaphase-promoting complex subunit [Medicago truncatula]
CL7283.Contig1_All	622	2.3064	12.129	2.39475	Up	3.63986e-18	7.82627e-17	1	0	*	PREDICTED: ABC transporter B family member 1-like isoform 2 [Glycine max]
CL386.Contig5_All	299	2.399	12.6158	2.39473	Up	9.59196e-10	1.09798e-08	1	0	*	DNA-binding protein RHL1 [Medicago truncatula] >gi|355495168|gb|AES76371.1| DNA-binding protein RHL1 [Medicago truncatula]
Unigene39785_All	704	1.0189	5.3581	2.39471	Up	9.59196e-10	1.09782e-08	1	0	*	PREDICTED: putative DNA-binding protein ESCAROLA-like [Cucumis sativus] >gi|449530311|ref|XP_004172139.1| PREDICTED: putative DNA-binding protein ESCAROLA-like [Cucumis sativus]
Unigene9841_All	881	1.0856	5.7088	2.39469	Up	1.45681e-12	2.1342e-11	1	0	*	PREDICTED: scarecrow-like protein 5-like [Glycine max]
Unigene41046_All	1393	1.0299	5.4158	2.39467	Up	3.63986e-18	7.82423e-17	1	0	*	PREDICTED: E3 ubiquitin-protein ligase listerin-like [Glycine max]
CL2909.Contig1_All	1131	1.1099	5.8234	2.39143	Up	5.18778e-16	9.83546e-15	1	0	*	IMP dehydrogenase/GMP reductase, putative [Medicago truncatula]
CL4183.Contig3_All	1496	0.5194	2.7216	2.38954	Up	2.1515e-10	2.62317e-09	1	0	*	PREDICTED: cullin-associated NEDD8-dissociated protein 1-like [Glycine max]
Unigene2397_All	457	4.0547	21.2248	2.38808	Up	7.07332e-23	1.93896e-21	1	0	*	PREDICTED: mitogen-activated protein kinase homolog NTF3-like [Glycine max]
CL8721.Contig2_All	1598	1020.32	5322.95	2.3832	Up	0	0	1	0	*	Alcohol dehydrogenase [Medicago truncatula] >gi|355491177|gb|AES72380.1| Alcohol dehydrogenase [Medicago truncatula]
CL6566.Contig5_All	406	0.7361	3.8344	2.38103	Up	0.000110969	0.000621973	1	0	*	Sorting nexin-16 [Medicago truncatula] >gi|355509112|gb|AES90254.1| Sorting nexin-16 [Medicago truncatula]
Unigene39095_All	438	0.6824	3.5542	2.38084	Up	0.000110969	0.000622015	1	0	*	PREDICTED: sacsin-like [Glycine max]
CL2340.Contig1_All	1379	8.5826	44.5914	2.37728	Up	8.7004e-136	2.08825e-133	1	0	*	12-oxophytodienoic acid 10,10-reductase [Astragalus sinicus]
CL9139.Contig1_All	1687	0.2126	1.1003	2.37168	Up	2.3809e-05	0.000152212	1	0	*	sucrose-phosphatase [Medicago truncatula]
Unigene40029_All	456	0.7865	4.0704	2.37165	Up	2.3809e-05	0.0001522	1	0	*	Protein kinase like protein [Medicago truncatula] >gi|355478618|gb|AES59821.1| Protein kinase like protein [Medicago truncatula]
Unigene20144_All	647	1.7554	9.0692	2.36918	Up	2.85644e-14	4.77999e-13	1	0	*	PREDICTED: sister chromatid cohesion protein PDS5 homolog B-like [Glycine max]
CL881.Contig1_All	1758	10.3704	53.54	2.36815	Up	6.75284e-206	2.96572e-203	1	0	*	Ribulose-1 5-bisphosphate carboxylase/oxygenase activase [Medicago truncatula] >gi|355517785|gb|AES99408.1| Ribulose-1 5-bisphosphate carboxylase/oxygenase activase [Medicago truncatula]
CL3338.Contig10_All	2882	0.9748	5.0277	2.36672	Up	4.26566e-33	1.78509e-31	1	0	*	PREDICTED: CWF19-like protein 2-like [Glycine max]
Unigene40978_All	925	1.357	6.9908	2.36504	Up	1.47369e-15	2.69374e-14	1	0	*	PREDICTED: probable phosphoribosylformylglycinamidine synthase, chloroplastic/mitochondrial-like [Glycine max]
CL7409.Contig1_All	1542	6.3186	32.5002	2.36277	Up	3.31168e-110	6.17228e-108	1	0	*	PREDICTED: histone-lysine N-methyltransferase, H3 lysine-9 specific SUVH3-like [Glycine max]
Unigene6493_All	624	1.7243	8.8277	2.35603	Up	2.12146e-13	3.31995e-12	1	0	*	Short internodes [Medicago truncatula] >gi|355487564|gb|AES68767.1| Short internodes [Medicago truncatula]
Unigene39567_All	529	1.017	5.2065	2.35599	Up	2.48996e-07	2.15906e-06	1	0	*	putative glycosyltransferase [Clitoria ternatea]
CL2840.Contig2_All	1514	1.6187	8.2654	2.35225	Up	1.36173e-28	4.80894e-27	1	0	*	PREDICTED: fructose-1,6-bisphosphatase, cytosolic-like [Glycine max]
Unigene17626_All	3224	0.5933	3.0272	2.35115	Up	1.29557e-22	3.50493e-21	1	0	*	Agenet domain containing protein expressed [Medicago truncatula] >gi|355509754|gb|AES90896.1| Agenet domain containing protein expressed [Medicago truncatula]
CL2201.Contig19_All	4691	1.4654	7.4541	2.34674	Up	8.21396e-77	9.53859e-75	1	0	*	PREDICTED: DNA topoisomerase 2-like [Glycine max]
CL889.Contig1_All	2074	0.9223	4.6768	2.34221	Up	2.17304e-22	5.81209e-21	1	0	*	putative Ruv DNA-helicase [Cicer arietinum]
Unigene12164_All	682	3.1553	15.9784	2.34027	Up	5.99752e-25	1.81322e-23	1	0	*	Pentatricopeptide repeat-containing protein [Medicago truncatula] >gi|355500005|gb|AES81208.1| Pentatricopeptide repeat-containing protein [Medicago truncatula]
Unigene1948_All	905	5.1518	26.0671	2.33908	Up	3.60242e-52	2.57299e-50	1	0	*	PREDICTED: pentatricopeptide repeat-containing protein At2g37230-like [Glycine max]
Unigene32875_All	3277	11.4734	58.0478	2.33895	Up	0	0	1	0	*	nodule-enhanced sucrose synthase [Cicer arietinum]
Unigene28681_All	418	5.8631	29.651	2.33835	Up	3.82486e-28	1.32746e-26	1	0	*	U4/U6.U5 tri-snRNP-associated protein [Medicago truncatula] >gi|355508444|gb|AES89586.1| U4/U6.U5 tri-snRNP-associated protein [Medicago truncatula]
Unigene38274_All	3424	1.1871	5.998	2.33704	Up	1.39636e-45	8.59743e-44	1	0	*	DNA-binding protein SMUBP-2 [Medicago truncatula] >gi|355517456|gb|AES99079.1| DNA-binding protein SMUBP-2 [Medicago truncatula]
Unigene3017_All	2844	19.6726	99.2863	2.33541	Up	0	0	1	0	*	PREDICTED: pyruvate decarboxylase isozyme 1-like [Glycine max]
CL338.Contig1_All	11315	2.3508	11.8533	2.33407	Up	1.62167e-287	1.01435e-284	1	0	*	PREDICTED: E3 ubiquitin-protein ligase UPL1-like [Glycine max]
Unigene6288_All	1714	3.3131	16.663	2.33039	Up	1.54907e-62	1.37676e-60	1	0	*	PREDICTED: alpha,alpha-trehalose-phosphate synthase [UDP-forming] 6-like [Glycine max]
CL9669.Contig1_All	2426	0.1478	0.7404	2.32466	Up	4.03868e-05	0.000247079	1	0	*	PREDICTED: translation initiation factor eIF-2B subunit delta-like [Glycine max]
CL8075.Contig1_All	1131	0.3171	1.5882	2.32438	Up	4.03868e-05	0.000247006	1	0	*	predicted protein [Arabidopsis lyrata subsp. lyrata] >gi|297308590|gb|EFH39101.1| predicted protein [Arabidopsis lyrata subsp. lyrata]
Unigene1272_All	359	1.665	8.3391	2.32437	Up	9.29538e-08	8.55134e-07	1	0	*	PREDICTED: DUF246 domain-containing protein At1g04910-like [Glycine max]
Unigene18878_All	308	4.0755	20.4119	2.32436	Up	6.98008e-15	1.21895e-13	1	0	*	PREDICTED: SNF1-related protein kinase regulatory subunit beta-1-like [Glycine max]
Unigene2023_All	504	1.186	5.94	2.32436	Up	9.29538e-08	8.55229e-07	1	0	*	PREDICTED: clathrin heavy chain 1-like [Glycine max]
Unigene38969_All	301	1.3901	6.9622	2.32435	Up	8.74438e-06	6.04073e-05	1	0	*	Cellular nucleic acid-binding protein [Medicago truncatula] >gi|355506782|gb|AES87924.1| Cellular nucleic acid-binding protein [Medicago truncatula]
Unigene41244_All	298	1.4041	7.0323	2.32435	Up	8.74438e-06	6.04326e-05	1	0	*	PREDICTED: HUA2-like protein 3-like [Fragaria vesca subsp. vesca]
Unigene41503_All	495	0.8453	4.2336	2.32435	Up	8.74438e-06	6.04225e-05	1	0	*	PREDICTED: pentatricopeptide repeat-containing protein At4g01030, mitochondrial-like [Glycine max]
Unigene3748_All	261	2.9773	14.9114	2.32434	Up	1.03084e-09	1.17689e-08	1	0	*	retrotransposon protein [Beta vulgaris]
Unigene39210_All	491	0.8522	4.2681	2.32433	Up	8.74438e-06	6.04174e-05	1	0	*	Leucine-rich repeat-containing protein [Medicago truncatula] >gi|355516458|gb|AES98081.1| Leucine-rich repeat-containing protein [Medicago truncatula]
CL3971.Contig1_All	816	1.7581	8.8051	2.32432	Up	8.21936e-17	1.63135e-15	1	0	*	Lysine-specific demethylase 3B [Medicago truncatula] >gi|358345318|ref|XP_003636728.1| Lysine-specific demethylase 3B [Medicago truncatula] >gi|355481752|gb|AES62955.1| Lysine-specific demethylase 3B [Medicago truncatula] >gi|355502663|gb|AES83866.1| Lysine-specific demethylase 3B [Medicago truncatula]
Unigene40656_All	644	0.9282	4.6487	2.32432	Up	9.29538e-08	8.55038e-07	1	0	*	Vacuolar protein sorting-associated protein [Medicago truncatula] >gi|355482098|gb|AES63301.1| Vacuolar protein sorting-associated protein [Medicago truncatula]
Unigene39706_All	249	1.4404	7.2138	2.32429	Up	4.03868e-05	0.000246987	1	0	*	Disease resistance protein [Medicago truncatula] >gi|355492182|gb|AES73385.1| Disease resistance protein [Medicago truncatula]
Unigene9169_All	5075	0.9776	4.8844	2.32087	Up	3.09346e-54	2.33682e-52	1	0	*	Midasin [Medicago truncatula] >gi|355521236|gb|AET01690.1| Midasin [Medicago truncatula]
Unigene16571_All	962	8.3883	41.8875	2.32007	Up	4.58586e-87	6.22757e-85	1	0	*	PREDICTED: topless-related protein 4-like [Glycine max]
Unigene26624_All	2125	4.3038	21.4423	2.31678	Up	4.72366e-98	7.35875e-96	1	0	*	PREDICTED: cytokinin dehydrogenase 6-like [Glycine max]
Unigene4795_All	397	2.2585	11.1606	2.30498	Up	8.72238e-11	1.10135e-09	1	0	*	Thiamine-phosphate pyrophosphorylase [Medicago truncatula] >gi|355482031|gb|AES63234.1| Thiamine-phosphate pyrophosphorylase [Medicago truncatula]
Unigene20922_All	510	1.7581	8.6877	2.30496	Up	8.72238e-11	1.10118e-09	1	0	*	PREDICTED: periplasmic beta-glucosidase-like [Vitis vinifera]
CL5051.Contig1_All	880	7.1322	35.1085	2.2994	Up	1.88936e-66	1.81392e-64	1	0	*	PREDICTED: heat shock protein 83-like [Glycine max]
CL1742.Contig2_All	1277	1.5915	7.8302	2.29866	Up	1.49067e-22	4.01956e-21	1	0	*	PREDICTED: brefeldin A-inhibited guanine nucleotide-exchange protein 1-like [Glycine max]
Unigene28849_All	402	3.2712	16.0858	2.2979	Up	4.44e-15	7.87356e-14	1	0	*	PREDICTED: phosphomethylpyrimidine synthase-like [Glycine max]
Unigene5763_All	572	4.4935	22.0867	2.29727	Up	4.39116e-28	1.51826e-26	1	0	*	PREDICTED: DEAD-box ATP-dependent RNA helicase 31-like [Glycine max]
CL150.Contig15_All	276	4.5481	22.3446	2.29659	Up	1.95398e-14	3.31482e-13	1	0	*	PREDICTED: ubiquitin carboxyl-terminal hydrolase 12-like [Glycine max]
CL808.Contig1_All	691	78.4595	385.158	2.29543	Up	0	0	1	0	*	Class II small heat shock protein Le-HSP17.6 [Medicago truncatula] >gi|355492231|gb|AES73434.1| Class II small heat shock protein Le-HSP17.6 [Medicago truncatula]
CL2023.Contig2_All	1653	0.3616	1.7749	2.29527	Up	1.56242e-07	1.39327e-06	1	0	*	Glucose-6-phosphate isomerase [Medicago truncatula] >gi|355493434|gb|AES74637.1| Glucose-6-phosphate isomerase [Medicago truncatula]
Unigene41041_All	413	1.4473	7.1038	2.29523	Up	1.56242e-07	1.39357e-06	1	0	*	PREDICTED: cytochrome P450 87A3-like [Glycine max]
Unigene30265_All	398	1.5019	7.3715	2.29517	Up	1.56242e-07	1.39387e-06	1	0	*	PREDICTED: ubiquitin-activating enzyme E1 2-like [Glycine max]
Unigene26585_All	2409	4.6648	22.8912	2.29491	Up	5.9922e-117	1.20085e-114	1	0	*	Pumilio-like protein [Medicago truncatula] >gi|355517781|gb|AES99404.1| Pumilio-like protein [Medicago truncatula]
Unigene39138_All	573	0.9389	4.5977	2.29187	Up	7.06882e-07	5.77923e-06	1	0	*	PREDICTED: sacsin-like [Glycine max]
CL2002.Contig2_All	3665	0.2936	1.4377	2.29184	Up	1.67728e-12	2.44374e-11	1	0	*	PREDICTED: protein argonaute 10-like [Glycine max]
CL159.Contig1_All	7272	0.074	0.3623	2.29159	Up	7.06882e-07	5.77808e-06	1	0	*	polyprotein [Glycine max]
Unigene40038_All	371	1.2889	6.2941	2.28786	Up	3.21646e-06	2.38715e-05	1	0	*	ABC transporter ATP-binding protein [Medicago truncatula] >gi|355510942|gb|AES92084.1| ABC transporter ATP-binding protein [Medicago truncatula]
Unigene28047_All	429	1.1147	5.4432	2.2878	Up	3.21646e-06	2.38779e-05	1	0	*	U-box domain-containing protein [Medicago truncatula] >gi|355521548|gb|AET02002.1| U-box domain-containing protein [Medicago truncatula]
Unigene40047_All	601	0.7957	3.8854	2.28777	Up	3.21646e-06	2.38736e-05	1	0	*	Leucine-rich repeat-containing protein [Medicago truncatula] >gi|355492551|gb|AES73754.1| Leucine-rich repeat-containing protein [Medicago truncatula]
CL2490.Contig2_All	2051	0.4372	2.1311	2.28523	Up	1.4595e-10	1.81047e-09	1	0	*	PREDICTED: calcium uptake protein 1, mitochondrial-like [Glycine max]
Unigene8501_All	719	21.2827	103.678	2.28435	Up	1.4559e-156	4.29314e-154	1	0	*	PREDICTED: succinate dehydrogenase [ubiquinone] flavoprotein subunit 1, mitochondrial-like isoform 1 [Glycine max]
Unigene5979_All	1904	2.2918	11.1637	2.28426	Up	7.06894e-46	4.3785e-44	1	0	*	Translocase of chloroplast [Medicago truncatula] >gi|355483612|gb|AES64815.1| Translocase of chloroplast [Medicago truncatula]
Unigene8120_All	1029	19.1116	93.0418	2.28343	Up	1.94868e-200	8.37992e-198	1	0	*	Embryonic abundant protein USP92 [Medicago truncatula] >gi|355485583|gb|AES66786.1| Embryonic abundant protein USP92 [Medicago truncatula]
CL8002.Contig2_All	381	0.9413	4.5574	2.27548	Up	6.8189e-05	0.000399212	1	0	*	PREDICTED: homeobox-leucine zipper protein HOX32-like [Glycine max]
CL585.Contig2_All	1687	0.2126	1.0293	2.27545	Up	6.8189e-05	0.000399241	1	0	*	Fructokinase-2 [Medicago truncatula] >gi|355497363|gb|AES78566.1| Fructokinase-2 [Medicago truncatula]
Unigene15221_All	1703	1.2636	6.1176	2.27543	Up	3.61988e-23	1.0087e-21	1	0	*	Inositol hexakisphosphate and diphosphoinositol-pentakisphosphate kinase [Medicago truncatula] >gi|355496103|gb|AES77306.1| Inositol hexakisphosphate and diphosphoinositol-pentakisphosphate kinase [Medicago truncatula]
CL9084.Contig2_All	235	1.5262	7.3888	2.2754	Up	6.8189e-05	0.000399156	1	0	*	PREDICTED: zinc finger CCCH domain-containing protein 66-like isoform 1 [Glycine max] >gi|356500870|ref|XP_003519253.1| PREDICTED: zinc finger CCCH domain-containing protein 66-like isoform 2 [Glycine max]
Unigene41255_All	1256	1.047	5.0531	2.27091	Up	1.23524e-14	2.12432e-13	1	0	*	PREDICTED: HEAT repeat-containing protein 5B-like [Glycine max]
Unigene14076_All	603	3.1721	15.2914	2.26921	Up	1.31262e-20	3.20361e-19	1	0	*	Myosin-like protein [Medicago truncatula] >gi|355481786|gb|AES62989.1| Myosin-like protein [Medicago truncatula]
Unigene10079_All	1195	1.2005	5.762	2.26293	Up	1.06472e-15	1.96842e-14	1	0	*	Leucine-rich repeat-containing protein [Medicago truncatula] >gi|355509679|gb|AES90821.1| Leucine-rich repeat-containing protein [Medicago truncatula]
Unigene18784_All	381	2.1964	10.5292	2.26118	Up	1.0842e-09	1.23559e-08	1	0	*	PREDICTED: dynamin-2B-like [Glycine max]
Unigene40039_All	367	1.4659	7.0153	2.25872	Up	1.18505e-06	9.37928e-06	1	0	*	PREDICTED: pentatricopeptide repeat-containing protein At5g48730, chloroplastic-like [Glycine max]
Unigene6046_All	2645	3.4125	16.3213	2.25786	Up	3.66008e-90	5.14818e-88	1	0	*	PREDICTED: probable phosphoribosylformylglycinamidine synthase, chloroplastic/mitochondrial-like [Glycine max]
Unigene28742_All	460	4.5481	21.7372	2.25683	Up	4.35834e-22	1.15079e-20	1	0	*	PREDICTED: exocyst complex component 2-like [Glycine max]
Unigene12014_All	2030	3.0329	14.4821	2.2555	Up	7.10496e-62	6.20771e-60	1	0	*	PREDICTED: pentatricopeptide repeat-containing protein At5g14080-like [Glycine max]
Unigene26093_All	1356	4.849	23.0934	2.25172	Up	1.15278e-65	1.08282e-63	1	0	*	PREDICTED: nucleolar protein 14-like [Glycine max]
CL9694.Contig2_All	1859	0.3858	1.8359	2.25056	Up	2.16288e-08	2.14588e-07	1	0	*	PREDICTED: homeobox protein SBH1-like isoform 1 [Glycine max]
Unigene23090_All	577	9.1164	43.3756	2.25035	Up	8.83488e-53	6.4044e-51	1	0	*	ABC transporter G family member [Medicago truncatula] >gi|355481593|gb|AES62796.1| ABC transporter G family member [Medicago truncatula]
CL7737.Contig2_All	414	1.1551	5.4958	2.25031	Up	5.39526e-06	3.86353e-05	1	0	*	Clathrin heavy chain [Medicago truncatula] >gi|355489972|gb|AES71175.1| Clathrin heavy chain [Medicago truncatula]
Unigene41537_All	566	0.8449	4.0199	2.25031	Up	5.39526e-06	3.8642e-05	1	0	*	PREDICTED: homeobox protein BEL1 homolog [Vitis vinifera]
CL6096.Contig2_All	3035	0.1576	0.7497	2.25005	Up	5.39526e-06	3.86387e-05	1	0	*	FAR-RED ELONGATED HYPOCOTYL [Medicago truncatula] >gi|355487405|gb|AES68608.1| FAR-RED ELONGATED HYPOCOTYL [Medicago truncatula]
Unigene20776_All	1984	4.4289	21.0347	2.24775	Up	9.49764e-87	1.28766e-84	1	0	*	raffionse synthase 3 [Glycine max]
Unigene25512_All	1347	7.3221	34.7603	2.24711	Up	4.45648e-97	6.8266e-95	1	0	*	chloroplast protein import component Toc159 [Pisum sativum]
CL7699.Contig1_All	1251	0.7167	3.3982	2.24533	Up	4.05984e-10	4.8224e-09	1	0	*	Transmembrane protein 8B [Medicago truncatula] >gi|355497512|gb|AES78715.1| Transmembrane protein 8B [Medicago truncatula]
Unigene4086_All	371	1.7723	8.3922	2.24343	Up	9.70628e-08	8.91841e-07	1	0	*	ELM2; AT-rich interaction region; Homeodomain-related [Medicago truncatula]
Unigene20293_All	699	7.7818	36.8329	2.24282	Up	4.96222e-54	3.73143e-52	1	0	*	Heat-shock protein [Medicago truncatula] >gi|355519286|gb|AET00910.1| Heat-shock protein [Medicago truncatula]
Unigene28242_All	882	5.5573	26.2716	2.24105	Up	9.53424e-49	6.32801e-47	1	0	*	PREDICTED: tubulin--tyrosine ligase-like protein 12-like isoform 2 [Glycine max]
Unigene38204_All	440	0.951	4.4906	2.23939	Up	2.4744e-05	0.000157579	1	0	*	Kinase-like protein [Medicago truncatula] >gi|355507857|gb|AES88999.1| Kinase-like protein [Medicago truncatula]
Unigene14168_All	717	2.2509	10.6055	2.23624	Up	5.78328e-17	1.1573e-15	1	0	*	Phosphatidylinositol 4-kinase [Medicago truncatula] >gi|355524281|gb|AET04735.1| Phosphatidylinositol 4-kinase [Medicago truncatula]
Unigene17288_All	1534	25.6399	120.765	2.23574	Up	0	0	1	0	*	2-aminoethanethiol dioxygenase [Medicago truncatula] >gi|87162727|gb|ABD28522.1| Cupin, RmlC-type [Medicago truncatula] >gi|355499702|gb|AES80905.1| 2-aminoethanethiol dioxygenase [Medicago truncatula]
CL2763.Contig1_All	1258	0.4752	2.237	2.23496	Up	4.37308e-07	3.67986e-06	1	0	*	Replication protein A 70 kDa DNA-binding subunit [Medicago truncatula] >gi|355513943|gb|AES95566.1| Replication protein A 70 kDa DNA-binding subunit [Medicago truncatula]
Unigene19738_All	1188	7.1951	33.7678	2.23056	Up	1.10391e-82	1.41093e-80	1	0	*	Aminophospholipid ATPase [Medicago truncatula] >gi|355486616|gb|AES67819.1| Aminophospholipid ATPase [Medicago truncatula]
Unigene7198_All	414	2.7433	12.8717	2.23022	Up	2.91798e-12	4.18056e-11	1	0	*	PREDICTED: probable cyclic nucleotide-gated ion channel 5-like [Glycine max]
Unigene39249_All	1329	1.1244	5.2712	2.22898	Up	1.10992e-15	2.04695e-14	1	0	*	PREDICTED: phytochrome E-like [Glycine max]
Unigene28390_All	775	4.0107	18.7737	2.22679	Up	5.75512e-31	2.23508e-29	1	0	*	PREDICTED: protein Brevis radix-like 4-like [Glycine max]
CL1754.Contig3_All	2504	0.1432	0.6695	2.22505	Up	0.000114565	0.000639954	1	0	*	DNA mismatch repair protein [Phaseolus vulgaris]
Unigene40680_All	1389	0.2582	1.207	2.22486	Up	0.000114565	0.000639997	1	0	*	PREDICTED: probable protein phosphatase 2C 59 [Glycine max]
Unigene38519_All	1815	1.2515	5.839	2.22206	Up	6.5691e-23	1.80434e-21	1	0	*	PREDICTED: trehalose-phosphate phosphatase-like [Glycine max]
Unigene37878_All	370	2.2617	10.5186	2.21746	Up	3.00134e-09	3.26537e-08	1	0	*	RNA-directed DNA polymerase (Reverse transcriptase) [Medicago truncatula]
Unigene23829_All	284	5.2618	24.456	2.21656	Up	1.8373e-15	3.34285e-14	1	0	*	Agenet domain containing protein expressed [Medicago truncatula] >gi|355512657|gb|AES94280.1| Agenet domain containing protein expressed [Medicago truncatula]
Unigene11431_All	567	2.6356	12.2495	2.21652	Up	1.8373e-15	3.34358e-14	1	0	*	PREDICTED: G patch domain-containing protein 1-like [Glycine max]
CL3177.Contig5_All	1907	2.2568	10.4867	2.21621	Up	9.79332e-42	5.41228e-40	1	0	*	PREDICTED: respiratory burst oxidase homolog protein C-like [Glycine max]
Unigene17693_All	1418	2.192	10.1762	2.21488	Up	1.56918e-30	5.97881e-29	1	0	*	Enhancer of mRNA-decapping protein [Medicago truncatula] >gi|355489487|gb|AES70690.1| Enhancer of mRNA-decapping protein [Medicago truncatula]
Unigene20800_All	2064	2.3748	11.0235	2.2147	Up	3.1926e-47	2.045e-45	1	0	*	PREDICTED: probable histone-lysine N-methyltransferase ATXR3-like [Glycine max]
CL6444.Contig1_All	2502	0.3823	1.7709	2.21171	Up	2.52252e-10	3.05432e-09	1	0	*	Alkaline/neutral invertase [Medicago truncatula] >gi|355524156|gb|AET04610.1| Alkaline/neutral invertase [Medicago truncatula]
Unigene1879_All	943	77.6499	359.567	2.2112	Up	0	0	1	0	*	2,3-bisphosphoglycerate-independent phosphoglycerate mutase [Medicago truncatula] >gi|355498705|gb|AES79908.1| 2,3-bisphosphoglycerate-independent phosphoglycerate mutase [Medicago truncatula]
Unigene18874_All	313	10.1216	46.867	2.21114	Up	5.97232e-31	2.31507e-29	1	0	*	PREDICTED: eukaryotic translation initiation factor 3 subunit D-like isoform 1 [Glycine max] >gi|356555340|ref|XP_003545991.1| PREDICTED: eukaryotic translation initiation factor 3 subunit D-like isoform 2 [Glycine max]
CL5821.Contig1_All	316	3.9724	18.3793	2.21	Up	4.12594e-13	6.30856e-12	1	0	*	Beta-glucan-binding protein [Medicago truncatula] >gi|358347632|ref|XP_003637860.1| Beta-glucan-binding protein [Medicago truncatula] >gi|355503092|gb|AES84295.1| Beta-glucan-binding protein [Medicago truncatula] >gi|355503795|gb|AES84998.1| Beta-glucan-binding protein [Medicago truncatula]
CL8367.Contig1_All	1361	1.2297	5.6751	2.20634	Up	5.9858e-17	1.19696e-15	1	0	*	PREDICTED: ubiquitin carboxyl-terminal hydrolase isozyme L5-like [Glycine max]
CL9001.Contig1_All	828	4.0427	18.6567	2.2063	Up	1.99684e-32	8.18219e-31	1	0	*	PREDICTED: probable disease resistance protein At5g66900-like [Glycine max]
Unigene24787_All	3709	15.6648	72.2567	2.20561	Up	0	0	1	0	*	Ubiquitin-conjugating enzyme family protein [Medicago truncatula] >gi|355482622|gb|AES63825.1| Ubiquitin-conjugating enzyme family protein [Medicago truncatula]
CL10294.Contig2_All	1391	0.4297	1.98	2.2041	Up	7.28032e-07	5.9392e-06	1	0	*	Repressor of RNA polymerase III transcription MAF1-like protein [Medicago truncatula] >gi|355481614|gb|AES62817.1| Repressor of RNA polymerase III transcription MAF1-like protein [Medicago truncatula]
Unigene39777_All	226	2.6449	12.1869	2.20405	Up	7.28032e-07	5.93862e-06	1	0	*	PREDICTED: auxin response factor 2-like [Glycine max]
CL1986.Contig4_All	2109	0.907	4.1734	2.20205	Up	4.489e-19	1.0135e-17	1	0	*	LysM domain-containing receptor-like kinase 7 [Medicago truncatula]
Unigene39964_All	253	2.8352	13.0163	2.1988	Up	5.98184e-08	5.62973e-07	1	0	*	PREDICTED: auxin response factor 2-like [Fragaria vesca subsp. vesca]
Unigene39327_All	441	0.9488	4.3447	2.19508	Up	4.13482e-05	0.000252139	1	0	*	PREDICTED: acyl-CoA synthetase family member 3, mitochondrial-like [Glycine max]
Unigene41873_All	611	0.6848	3.1358	2.19508	Up	4.13482e-05	0.000252213	1	0	*	PREDICTED: pentatricopeptide repeat-containing protein At1g11290-like [Glycine max]
CL2239.Contig4_All	475	2.6427	12.101	2.19504	Up	6.81934e-13	1.02671e-11	1	0	*	Hydroquinone glucosyltransferase [Medicago truncatula] >gi|355497653|gb|AES78856.1| Hydroquinone glucosyltransferase [Medicago truncatula]
CL8496.Contig1_All	584	0.7165	3.2808	2.19501	Up	4.13482e-05	0.000252232	1	0	*	PREDICTED: receptor-like protein kinase HSL1-like [Glycine max]
CL4036.Contig1_All	290	31.3301	143.287	2.19329	Up	7.71802e-84	1.00671e-81	1	0	*	PREDICTED: protein SRG1-like [Glycine max]
CL1180.Contig5_All	682	11.3063	51.6224	2.19087	Up	3.32772e-71	3.49563e-69	1	0	*	Heat shock protein [Medicago truncatula] >gi|355481244|gb|AES62447.1| Heat shock protein [Medicago truncatula]
CL1031.Contig3_All	237	2.2699	10.3581	2.19006	Up	3.2949e-06	2.44185e-05	1	0	*	PREDICTED: dnaJ homolog subfamily C member 17-like [Glycine max]
CL881.Contig2_All	1742	6.0049	27.3596	2.18784	Up	1.31877e-95	1.98697e-93	1	0	*	Ribulose-1 5-bisphosphate carboxylase/oxygenase activase [Medicago truncatula] >gi|355517785|gb|AES99408.1| Ribulose-1 5-bisphosphate carboxylase/oxygenase activase [Medicago truncatula]
CL7665.Contig2_All	241	3.2244	14.6582	2.18461	Up	2.21688e-08	2.19708e-07	1	0	*	putative arginine decarboxylase [Trifolium pratense]
Unigene27065_All	790	7.0368	31.9838	2.18435	Up	2.14748e-51	1.50773e-49	1	0	*	PREDICTED: protein EARLY FLOWERING 3-like [Glycine max]
Unigene3268_All	736	3.2486	14.7247	2.18035	Up	6.97542e-23	1.9134e-21	1	0	*	PREDICTED: probable WRKY transcription factor 32 [Glycine max]
Unigene5959_All	1024	1.3426	6.081	2.17928	Up	9.6236e-14	1.54648e-12	1	0	*	Cc-nbs resistance protein [Medicago truncatula] >gi|355488615|gb|AES69818.1| Cc-nbs resistance protein [Medicago truncatula]
Unigene19960_All	641	1.865	8.4068	2.17238	Up	4.94648e-12	6.95168e-11	1	0	*	PREDICTED: calcium-dependent protein kinase 3-like isoform 2 [Glycine max]
CL3314.Contig6_All	311	1.5376	6.9309	2.17236	Up	1.49983e-05	9.92742e-05	1	0	*	PREDICTED: calcium-transporting ATPase 4, plasma membrane-type-like [Glycine max]
Unigene8345_All	343	2.7883	12.5685	2.17235	Up	6.89624e-10	8.0253e-09	1	0	*	PREDICTED: thaumatin-like protein 1-like [Glycine max]
Unigene39949_All	583	1.0253	4.6216	2.17235	Up	1.20787e-06	9.54256e-06	1	0	*	RING finger and CHY zinc finger domain-containing protein [Medicago truncatula] >gi|355497415|gb|AES78618.1| RING finger and CHY zinc finger domain-containing protein [Medicago truncatula]
CL2903.Contig1_All	606	0.7891	3.5569	2.17234	Up	1.49983e-05	9.92981e-05	1	0	*	HAT family dimerization domain containing protein [Medicago truncatula] >gi|355500267|gb|AES81470.1| HAT family dimerization domain containing protein [Medicago truncatula]
CL6169.Contig1_All	442	1.0819	4.8767	2.17234	Up	1.49983e-05	9.92901e-05	1	0	*	Resistance protein [Medicago truncatula] >gi|355505597|gb|AES86739.1| Resistance protein [Medicago truncatula]
Unigene25841_All	351	3.406	15.3525	2.17232	Up	4.94648e-12	6.95286e-11	1	0	*	Ligatin [Medicago truncatula] >gi|355506435|gb|AES87577.1| Ligatin [Medicago truncatula]
CL10187.Contig2_All	1284	1.5363	6.9015	2.16745	Up	7.56824e-19	1.68932e-17	1	0	*	Methylcrotonoyl-CoA carboxylase subunit alpha [Medicago truncatula] >gi|355479648|gb|AES60851.1| Methylcrotonoyl-CoA carboxylase subunit alpha [Medicago truncatula]
Unigene11420_All	569	14.2871	64.0841	2.16525	Up	1.25008e-72	1.34219e-70	1	0	*	TPR domain protein [Medicago truncatula] >gi|355514200|gb|AES95823.1| TPR domain protein [Medicago truncatula]
Unigene28587_All	728	16.5037	74.0212	2.16515	Up	1.76769e-106	3.08564e-104	1	0	*	PREDICTED: alanyl-tRNA synthetase-like [Glycine max]
CL1904.Contig13_All	294	11.7923	52.747	2.16124	Up	9.33838e-32	3.7266e-30	1	0	*	PREDICTED: coatomer subunit beta&apos;-2-like [Glycine max]
CL8316.Contig1_All	2084	0.3729	1.6664	2.15987	Up	3.66276e-08	3.53873e-07	1	0	*	RNA-binding protein [Medicago truncatula] >gi|355500853|gb|AES82056.1| RNA-binding protein [Medicago truncatula]
Unigene6331_All	1403	4.0049	17.8814	2.15862	Up	2.60598e-50	1.79454e-48	1	0	*	PREDICTED: transcription factor bHLH130-like [Glycine max]
Unigene24851_All	372	1.7675	7.8868	2.15773	Up	4.43914e-07	3.73088e-06	1	0	*	Cc-nbs-lrr resistance protein [Medicago truncatula] >gi|355520902|gb|AET01356.1| Cc-nbs-lrr resistance protein [Medicago truncatula]
CL7231.Contig1_All	2264	1.1089	4.9455	2.15699	Up	2.69328e-23	7.55088e-22	1	0	*	PREDICTED: clathrin interactor EPSIN 1-like isoform 1 [Glycine max]
CL286.Contig2_All	701	0.7674	3.4165	2.15447	Up	5.46302e-06	3.90562e-05	1	0	*	PREDICTED: CDK5RAP3-like protein-like [Glycine max]
Unigene16231_All	478	1.1255	5.0105	2.15439	Up	5.46302e-06	3.90528e-05	1	0	*	12-oxophytodienoic acid 10,10-reductase [Astragalus sinicus]
CL192.Contig1_All	1129	5.6651	25.191	2.15274	Up	1.27475e-56	1.01008e-54	1	0	*	PREDICTED: DEAD-box ATP-dependent RNA helicase 21-like isoform 1 [Glycine max] >gi|356565649|ref|XP_003551051.1| PREDICTED: DEAD-box ATP-dependent RNA helicase 21-like isoform 2 [Glycine max]
CL3425.Contig4_All	360	2.6566	11.8087	2.1522	Up	1.13631e-09	1.29247e-08	1	0	*	Cell division protease ftsH-like protein [Medicago truncatula] >gi|355513407|gb|AES95030.1| Cell division protease ftsH-like protein [Medicago truncatula]
Unigene22158_All	541	1.7678	7.8579	2.15219	Up	1.13631e-09	1.29211e-08	1	0	*	Integral membrane protein-like protein [Medicago truncatula] >gi|355516811|gb|AES98434.1| Integral membrane protein-like protein [Medicago truncatula]
CL4050.Contig3_All	2377	0.8047	3.5769	2.15219	Up	5.40472e-18	1.15279e-16	1	0	*	putative zinc dependent protease [Trifolium pratense]
Unigene1318_All	501	1.909	8.4853	2.15215	Up	1.13631e-09	1.29193e-08	1	0	*	Maturase K [Medicago truncatula] >gi|355503797|gb|AES85000.1| Maturase K [Medicago truncatula]
Unigene23498_All	3335	1.9895	8.8331	2.15051	Up	1.63502e-58	1.34593e-56	1	0	*	PREDICTED: LOW QUALITY PROTEIN: formin-like protein 6-like [Glycine max]
CL323.Contig18_All	424	0.9868	4.3776	2.14931	Up	6.8768e-05	0.000402231	1	0	*	PREDICTED: SPX domain-containing membrane protein At4g22990-like [Glycine max]
CL8943.Contig2_All	484	0.8645	3.835	2.14929	Up	6.8768e-05	0.000402117	1	0	*	Cc-nbs-lrr resistance protein [Medicago truncatula] >gi|355517079|gb|AES98702.1| Cc-nbs-lrr resistance protein [Medicago truncatula]
CL6503.Contig1_All	223	1.8763	8.3234	2.14928	Up	6.8768e-05	0.000402089	1	0	*	class III HD-Zip protein 3 [Populus trichocarpa]
Unigene6230_All	405	2.0663	9.166	2.14924	Up	1.35649e-08	1.37711e-07	1	0	*	F-box/kelch-repeat protein [Medicago truncatula] >gi|355487154|gb|AES68357.1| F-box/kelch-repeat protein [Medicago truncatula]
Unigene18674_All	378	1.8976	8.3952	2.14539	Up	1.63508e-07	1.45289e-06	1	0	*	Non-specific lipid-transfer protein [Medicago truncatula] >gi|355499401|gb|AES80604.1| Non-specific lipid-transfer protein [Medicago truncatula]
CL1881.Contig1_All	1288	3.1094	13.7136	2.1409	Up	1.52121e-35	6.88976e-34	1	0	*	Cc-nbs-lrr resistance protein [Medicago truncatula] >gi|355513140|gb|AES94763.1| Cc-nbs-lrr resistance protein [Medicago truncatula]
CL10212.Contig1_All	779	1.9183	8.4547	2.13993	Up	3.66362e-14	6.09614e-13	1	0	*	Respiratory burst oxidase-like protein [Medicago truncatula] >gi|355491774|gb|AES72977.1| Respiratory burst oxidase-like protein [Medicago truncatula]
CL3398.Contig2_All	975	0.6131	2.702	2.13983	Up	1.99685e-06	1.52914e-05	1	0	*	PREDICTED: chaperone protein ClpC, chloroplastic-like [Glycine max]
Unigene11521_All	432	3.8743	17.0477	2.13757	Up	1.18469e-15	2.17997e-14	1	0	*	RNA-directed DNA polymerase (Reverse transcriptase) [Medicago truncatula]
CL6767.Contig1_All	2445	0.4401	1.9346	2.13613	Up	1.57574e-10	1.94969e-09	1	0	*	PREDICTED: xylogalacturonan beta-1,3-xylosyltransferase-like [Glycine max]
Unigene10390_All	300	2.5902	11.3762	2.13488	Up	6.03436e-08	5.67528e-07	1	0	*	Threonine synthase [Medicago truncatula] >gi|355486601|gb|AES67804.1| Threonine synthase [Medicago truncatula]
Unigene27979_All	1011	0.7686	3.3757	2.13488	Up	6.03436e-08	5.67593e-07	1	0	*	PREDICTED: serine/threonine-protein kinase ATR-like [Glycine max]
Unigene11926_All	1582	13.3756	58.7395	2.13473	Up	4.7308e-179	1.71317e-176	1	0	*	L-lactate dehydrogenase [Medicago truncatula] >gi|355512626|gb|AES94249.1| L-lactate dehydrogenase [Medicago truncatula]
Unigene9034_All	2376	1.1824	5.1912	2.13435	Up	3.4117e-25	1.04407e-23	1	0	*	Pentatricopeptide repeat-containing protein [Medicago truncatula] >gi|355512235|gb|AES93858.1| Pentatricopeptide repeat-containing protein [Medicago truncatula]
CL784.Contig1_All	3134	5.7982	25.4478	2.13386	Up	7.26572e-154	2.08299e-151	1	0	*	PREDICTED: paired amphipathic helix protein Sin3-like 2-like [Glycine max]
Unigene24272_All	722	1.7386	7.6295	2.13366	Up	4.99856e-12	7.02009e-11	1	0	*	PREDICTED: leucine-rich repeat protein SHOC-2-like [Glycine max]
Unigene11901_All	2884	1.7617	7.7024	2.12834	Up	5.71262e-44	3.34754e-42	1	0	*	RNA-directed DNA polymerase (Reverse transcriptase); Ribonuclease H [Medicago truncatula]
Unigene33365_All	256	5.1369	22.4531	2.12794	Up	1.86948e-12	2.71609e-11	1	0	*	cellulose synthase A, partial [Camellia oleifera]
CL4475.Contig1_All	1568	0.8387	3.6658	2.1279	Up	1.86948e-12	2.71561e-11	1	0	*	ATP-citrate synthase [Medicago truncatula] >gi|355484934|gb|AES66137.1| ATP-citrate synthase [Medicago truncatula]
Unigene3095_All	2808	2.4267	10.5975	2.12666	Up	2.78042e-58	2.27972e-56	1	0	*	Nucleoporin [Medicago truncatula] >gi|355519281|gb|AET00905.1| Nucleoporin [Medicago truncatula]
Unigene6083_All	1523	2.5119	10.9686	2.12653	Up	1.98412e-33	8.38818e-32	1	0	*	PREDICTED: clathrin heavy chain 1-like [Glycine max]
CL10173.Contig5_All	1126	4.2999	18.7707	2.12611	Up	7.31978e-42	4.05886e-40	1	0	*	PREDICTED: E3 ubiquitin-protein ligase UPL3-like [Glycine max]
Unigene40731_All	436	4.25	18.5393	2.12505	Up	6.2993e-17	1.25782e-15	1	0	*	Eukaryotic translation initiation factor 5B [Medicago truncatula] >gi|355481172|gb|AES62375.1| Eukaryotic translation initiation factor 5B [Medicago truncatula]
Unigene9024_All	3144	5.8368	25.424	2.12294	Up	3.2533e-153	9.19904e-151	1	0	*	PREDICTED: endoribonuclease Dicer homolog 1-like [Glycine max]
CL4938.Contig1_All	2083	1.894	8.2497	2.12291	Up	2.84948e-34	1.24219e-32	1	0	*	PREDICTED: peptide transporter PTR1-like isoform 1 [Glycine max]
Unigene23680_All	1549	5.3253	23.1537	2.12031	Up	1.2371e-69	1.2657e-67	1	0	*	PREDICTED: CHD3-type chromatin-remodeling factor PICKLE-like [Glycine max]
CL8810.Contig3_All	2470	1.573	6.8359	2.11961	Up	1.22602e-33	5.23138e-32	1	0	*	YTH domain family protein [Medicago truncatula] >gi|355483676|gb|AES64879.1| YTH domain family protein [Medicago truncatula]
Unigene40304_All	432	1.2453	5.4054	2.11791	Up	9.02172e-06	6.21102e-05	1	0	*	plasma membrane H+-ATPase [Sesbania rostrata]
Unigene39500_All	529	1.017	4.4142	2.11783	Up	9.02172e-06	6.21257e-05	1	0	*	Strawberry notch-like protein [Medicago truncatula] >gi|355495907|gb|AES77110.1| Strawberry notch-like protein [Medicago truncatula]
Unigene27642_All	324	10.1469	43.9822	2.11588	Up	1.4296e-28	5.03999e-27	1	0	*	PREDICTED: 26S protease regulatory subunit 6B homolog [Glycine max]
CL4102.Contig1_All	476	4.6463	20.126	2.11491	Up	1.09914e-19	2.55926e-18	1	0	*	TMV resistance protein N [Medicago truncatula] >gi|355497521|gb|AES78724.1| TMV resistance protein N [Medicago truncatula]
CL130.Contig12_All	552	2.3823	10.3046	2.11286	Up	3.05902e-12	4.3705e-11	1	0	*	Nuclear transcription factor Y subunit A-7, partial [Medicago truncatula] >gi|355504317|gb|AES85520.1| Nuclear transcription factor Y subunit A-7, partial [Medicago truncatula]
Unigene24496_All	307	4.2835	18.5281	2.11285	Up	3.05902e-12	4.37125e-11	1	0	*	PREDICTED: serine/threonine-protein kinase PBS1-like [Glycine max]
CL7898.Contig1_All	5408	2.6417	11.4037	2.10996	Up	9.9768e-118	2.01405e-115	1	0	*	Tetratricopeptide-like helical domain-containing protein [Medicago truncatula] >gi|355505412|gb|AES86554.1| Tetratricopeptide-like helical domain-containing protein [Medicago truncatula]
Unigene39809_All	786	0.9886	4.2659	2.10939	Up	9.91236e-08	9.09158e-07	1	0	*	Mitochondrial chaperone BCS1 [Medicago truncatula] >gi|355511187|gb|AES92329.1| Mitochondrial chaperone BCS1 [Medicago truncatula]
CL8216.Contig2_All	615	1.2635	5.452	2.10936	Up	9.91236e-08	9.08956e-07	1	0	*	PREDICTED: heterogeneous nuclear ribonucleoprotein Q-like [Glycine max]
CL8510.Contig2_All	2007	0.3872	1.6707	2.1093	Up	9.91236e-08	9.09057e-07	1	0	*	Protein kinase-like protein [Medicago truncatula] >gi|355524536|gb|AET04990.1| Protein kinase-like protein [Medicago truncatula]
CL2108.Contig2_All	1981	0.9052	3.899	2.1068	Up	4.46806e-16	8.50807e-15	1	0	*	PREDICTED: allantoate deiminase, chloroplastic-like [Glycine max]
CL4440.Contig1_All	298	2.0059	8.6397	2.10673	Up	3.28898e-06	2.43812e-05	1	0	*	PREDICTED: heat shock protein 105 kDa-like [Glycine max]
CL1904.Contig6_All	3150	0.1898	0.8173	2.10639	Up	3.28898e-06	2.4379e-05	1	0	*	PREDICTED: coatomer subunit beta&apos;-2-like [Glycine max]
CL617.Contig4_All	3358	0.6052	2.6033	2.10486	Up	5.47448e-18	1.16737e-16	1	0	*	Chloroplast inner envelope protein (IEP110) [Medicago truncatula] >gi|355517309|gb|AES98932.1| Chloroplast inner envelope protein (IEP110) [Medicago truncatula]
CL2940.Contig6_All	2124	1.7448	7.4985	2.10354	Up	1.58792e-31	6.30631e-30	1	0	*	PREDICTED: probable protein phosphatase 2C 40-like [Glycine max]
Unigene18901_All	280	6.6179	28.4406	2.10351	Up	1.67863e-16	3.2665e-15	1	0	*	CONSTANS-LIKE a [Pisum sativum]
Unigene26588_All	1132	0.3696	1.5868	2.10208	Up	0.000113802	0.00063621	1	0	*	PREDICTED: RNA-dependent RNA polymerase 1-like [Glycine max]
CL8328.Contig2_All	524	1.597	6.8559	2.10198	Up	3.65874e-08	3.53525e-07	1	0	*	DnAJ-like protein slr0093 [Medicago truncatula] >gi|355480093|gb|AES61296.1| DnAJ-like protein slr0093 [Medicago truncatula]
CL1754.Contig9_All	2586	0.1618	0.6946	2.10197	Up	0.000113802	0.000636254	1	0	*	DNA mismatch repair protein [Glycine max] >gi|61696669|gb|AAX53095.1| DNA mismatch repair protein [Glycine max]
Unigene39121_All	404	1.0357	4.4462	2.10197	Up	0.000113802	0.000636383	1	0	*	DNA-directed RNA polymerase subunit beta [Medicago truncatula] >gi|355512499|gb|AES94122.1| DNA-directed RNA polymerase subunit beta [Medicago truncatula]
Unigene41395_All	707	0.93	3.9804	2.09761	Up	1.20312e-06	9.50682e-06	1	0	*	Pentatricopeptide repeat-containing protein [Medicago truncatula] >gi|355517031|gb|AES98654.1| Pentatricopeptide repeat-containing protein [Medicago truncatula]
Unigene39118_All	696	0.9447	4.0433	2.09761	Up	1.20312e-06	9.50773e-06	1	0	*	Pentatricopeptide repeat-containing protein [Medicago truncatula] >gi|355503316|gb|AES84519.1| Pentatricopeptide repeat-containing protein [Medicago truncatula]
CL8999.Contig2_All	3878	1.8959	8.0904	2.09333	Up	3.6485e-60	3.0865e-58	1	0	*	RNA-directed DNA polymerase (Reverse transcriptase); Ribonuclease H; Endonuclease/exonuclease/phosphatase [Medicago truncatula]
Unigene5758_All	526	43.5241	185.658	2.09276	Up	2.142e-183	7.9665e-181	1	0	*	PREDICTED: 26S protease regulatory subunit S10B homolog B-like isoform 2 [Glycine max] >gi|356518573|ref|XP_003527953.1| PREDICTED: 26S protease regulatory subunit S10B homolog B-like isoform 2 [Glycine max]
CL1453.Contig3_All	3529	0.1355	0.5769	2.09003	Up	4.09768e-05	0.000250132	1	0	*	Ubiquitin-activating enzyme E1 [Medicago truncatula] >gi|355517137|gb|AES98760.1| Ubiquitin-activating enzyme E1 [Medicago truncatula]
CL4642.Contig2_All	2068	3.931	16.7349	2.08989	Up	4.73014e-66	4.48907e-64	1	0	*	phosphate transporter 5 [Glycine max]
Unigene39110_All	502	0.9526	4.0553	2.08987	Up	4.09768e-05	0.000250206	1	0	*	PREDICTED: receptor-like serine/threonine-protein kinase At2g45590-like [Glycine max]
Unigene38790_All	495	0.9661	4.1126	2.08981	Up	4.09768e-05	0.000250188	1	0	*	Cc-nbs-lrr resistance protein [Medicago truncatula] >gi|355487908|gb|AES69111.1| Cc-nbs-lrr resistance protein [Medicago truncatula]
CL948.Contig1_All	2426	2.6117	11.1062	2.0883	Up	9.46188e-52	6.71737e-50	1	0	*	PREDICTED: DNA (cytosine-5)-methyltransferase DRM1-like [Glycine max]
Unigene12741_All	221	12.1713	51.7471	2.08799	Up	7.30288e-23	1.99791e-21	1	0	*	PREDICTED: threonyl-tRNA synthetase, mitochondrial-like [Glycine max]
Unigene4785_All	823	8.7156	37.0308	2.08705	Up	2.84756e-58	2.33015e-56	1	0	*	PREDICTED: calcium-transporting ATPase 9, plasma membrane-type-like [Glycine max]
Unigene13993_All	928	5.6039	23.808	2.08694	Up	1.06633e-42	6.05938e-41	1	0	*	Thaumatin-like protein [Medicago truncatula] >gi|355500721|gb|AES81924.1| Thaumatin-like protein [Medicago truncatula]
Unigene28771_All	1646	9.6961	41.1049	2.08383	Up	5.89404e-127	1.29427e-124	1	0	*	PREDICTED: structural maintenance of chromosomes protein 3-like [Glycine max]
Unigene21359_All	567	1.3705	5.808	2.08334	Up	1.62332e-07	1.44275e-06	1	0	*	PREDICTED: digalactosyldiacylglycerol synthase 1, chloroplastic-like [Fragaria vesca subsp. vesca]
CL7881.Contig1_All	5594	3.1736	13.4114	2.07927	Up	3.52552e-140	8.90178e-138	1	0	*	PREDICTED: ABC transporter C family member 5-like [Glycine max]
CL5112.Contig2_All	3404	4.1091	17.3433	2.07748	Up	1.38193e-110	2.59319e-108	1	0	*	Ser/Thr specific protein phosphatase 2A B regulatory subunit alpha isoform [Medicago sativa subsp. x varia]
Unigene7736_All	1395	3.128	13.1768	2.07469	Up	1.54959e-35	7.01444e-34	1	0	*	PREDICTED: eukaryotic translation initiation factor 3 subunit C-like [Glycine max]
Unigene37779_All	1086	0.5504	2.3156	2.07283	Up	5.39644e-06	3.86371e-05	1	0	*	Calcineurin subunit B [Medicago truncatula] >gi|355511329|gb|AES92471.1| Calcineurin subunit B [Medicago truncatula]
Unigene3264_All	1113	2.4168	10.1674	2.07278	Up	1.92446e-22	5.15892e-21	1	0	*	PREDICTED: sister chromatid cohesion protein PDS5 homolog B-like [Glycine max]
CL2637.Contig3_All	638	1.4054	5.9124	2.07276	Up	2.20958e-08	2.19011e-07	1	0	*	Protein FAM32A-like protein [Medicago truncatula] >gi|355492573|gb|AES73776.1| Protein FAM32A-like protein [Medicago truncatula]
Unigene17193_All	391	34.2443	143.792	2.07004	Up	6.37218e-105	1.09382e-102	1	0	*	Tubulin beta chain [Medicago truncatula] >gi|355483644|gb|AES64847.1| Tubulin beta chain [Medicago truncatula]
Unigene39835_All	1134	1.1069	4.6464	2.06959	Up	3.55456e-11	4.64083e-10	1	0	*	RNA-directed DNA polymerase (Reverse transcriptase); Polynucleotidyl transferase, Ribonuclease H fold [Medicago truncatula]
CL1768.Contig3_All	402	3.1226	13.1069	2.06951	Up	3.55456e-11	4.64009e-10	1	0	*	ABC transporter B family member [Medicago truncatula] >gi|355510937|gb|AES92079.1| ABC transporter B family member [Medicago truncatula]
Unigene29535_All	1097	0.8718	3.6569	2.06855	Up	8.1736e-09	8.47709e-08	1	0	*	Phosphoenolpyruvate carboxylase [Medicago truncatula] >gi|355486172|gb|AES67375.1| Phosphoenolpyruvate carboxylase [Medicago truncatula]
Unigene33590_All	266	3.5955	15.0813	2.0685	Up	8.1736e-09	8.47816e-08	1	0	*	Cytochrome P450 [Medicago truncatula] >gi|355478439|gb|AES59642.1| Cytochrome P450 [Medicago truncatula]
CL1682.Contig2_All	1847	2.4596	10.3087	2.06737	Up	1.3604e-36	6.39286e-35	1	0	*	transcription factor bZIP [Medicago sativa]
CL730.Contig1_All	2984	1.5625	6.5413	2.06572	Up	1.94889e-37	9.39908e-36	1	0	*	Pentatricopeptide repeat-containing protein [Medicago truncatula] >gi|355479955|gb|AES61158.1| Pentatricopeptide repeat-containing protein [Medicago truncatula]
Unigene2976_All	1128	12.453	52.1252	2.06549	Up	2.46036e-109	4.54457e-107	1	0	*	glutathione S-transferase [Caragana korshinskii]
Unigene12522_All	2700	5.4683	22.8855	2.06527	Up	8.55402e-115	1.67363e-112	1	0	*	PREDICTED: protein HASTY 1-like [Glycine max]
Unigene28948_All	596	3.41	14.2655	2.06469	Up	3.8247e-17	7.73237e-16	1	0	*	PREDICTED: zinc finger CCCH domain-containing protein 48-like [Glycine max]
Unigene6935_All	2124	157.992	660.851	2.06448	Up	0	0	1	0	*	aspartate aminotransferase glyoxysomal isozyme AAT1 precursor [Glycine max] >gi|2654094|gb|AAC50014.1| aspartate aminotransferase glyoxysomal isozyme AAT1 precursor [Glycine max]
CL2985.Contig1_All	1525	2.0382	8.5199	2.06354	Up	2.08984e-25	6.44564e-24	1	0	*	F-box family protein [Medicago truncatula] >gi|355523741|gb|AET04195.1| F-box family protein [Medicago truncatula]
Unigene11488_All	1665	2.2976	9.6016	2.06315	Up	6.72378e-31	2.59783e-29	1	0	*	PREDICTED: probable glucan 1,3-beta-glucosidase A-like [Glycine max]
CL7044.Contig1_All	1996	0.3594	1.4999	2.0612	Up	7.2161e-07	5.89031e-06	1	0	*	Serine/threonine protein kinase B-raf [Medicago truncatula] >gi|87240502|gb|ABD32360.1| Protein kinase [Medicago truncatula] >gi|355482637|gb|AES63840.1| Serine/threonine protein kinase B-raf [Medicago truncatula]
CL7211.Contig1_All	4370	8.3301	34.7603	2.06103	Up	1.20196e-278	7.29715e-276	1	0	*	Brefeldin A-inhibited guanine nucleotide-exchange protein [Medicago truncatula] >gi|355498740|gb|AES79943.1| Brefeldin A-inhibited guanine nucleotide-exchange protein [Medicago truncatula]
CL4563.Contig3_All	1435	2.5826	10.765	2.05945	Up	7.61624e-30	2.82119e-28	1	0	*	PREDICTED: asparaginyl-tRNA synthetase, cytoplasmic 1-like [Glycine max]
CL6362.Contig2_All	1495	4.718	19.6646	2.05935	Up	2.44436e-55	1.88266e-53	1	0	*	PREDICTED: 2-oxoglutarate dehydrogenase, mitochondrial-like [Glycine max]
Unigene5648_All	2058	10.7176	44.6007	2.05708	Up	9.6072e-169	3.14773e-166	1	0	*	PREDICTED: kelch repeat-containing protein At3g27220-like [Glycine max]
Unigene41646_All	1208	0.9896	4.1139	2.05559	Up	1.55161e-10	1.9207e-09	1	0	*	Pentatricopeptide repeat-containing protein [Medicago truncatula] >gi|87241489|gb|ABD33347.1| Pentatricopeptide repeat [Medicago truncatula] >gi|355496560|gb|AES77763.1| Pentatricopeptide repeat-containing protein [Medicago truncatula]
CL1275.Contig2_All	1148	2.4472	10.1704	2.05517	Up	7.17388e-23	1.96522e-21	1	0	*	PREDICTED: chaperone protein ClpB3, chloroplastic-like [Glycine max]
CL4592.Contig1_All	597	2.7034	11.2328	2.05487	Up	9.64758e-14	1.54943e-12	1	0	*	Protein TIME FOR COFFEE [Medicago truncatula] >gi|355481463|gb|AES62666.1| Protein TIME FOR COFFEE [Medicago truncatula]
Unigene14806_All	1192	3.8111	15.8227	2.05372	Up	5.7531e-36	2.6331e-34	1	0	*	Prolyl 4-hydroxylase alpha-2 subunit [Medicago truncatula] >gi|355513584|gb|AES95207.1| Prolyl 4-hydroxylase alpha-2 subunit [Medicago truncatula]
Unigene38786_All	321	1.3035	5.4093	2.05305	Up	0.000187341	0.000996906	1	0	*	pol [Pisum sativum]
Unigene37361_All	2246	0.1863	0.7731	2.05303	Up	0.000187341	0.000996842	1	0	*	DNA mismatch repair protein [Phaseolus vulgaris]
CL5870.Contig3_All	851	0.9834	4.0808	2.053	Up	9.75606e-08	8.95917e-07	1	0	*	22.7 kDa class IV heat shock protein [Medicago truncatula] >gi|355497366|gb|AES78569.1| 22.7 kDa class IV heat shock protein [Medicago truncatula]
Unigene21833_All	447	0.9361	3.8845	2.05299	Up	0.000187341	0.000996714	1	0	*	PREDICTED: pentatricopeptide repeat-containing protein At5g39710-like [Vitis vinifera]
Unigene39096_All	544	0.7692	3.1919	2.05298	Up	0.000187341	0.000996585	1	0	*	PREDICTED: sacsin-like [Glycine max]
CL10270.Contig12_All	514	0.8141	3.3782	2.05298	Up	0.000187341	0.000996649	1	0	*	PREDICTED: serine/threonine-protein kinase SRK2E-like isoform 2 [Glycine max]
Unigene12095_All	1820	1.7078	7.0731	2.0502	Up	5.46916e-25	1.65713e-23	1	0	*	Lysine-specific demethylase 3B [Medicago truncatula] >gi|355477564|gb|AES58767.1| Lysine-specific demethylase 3B [Medicago truncatula]
Unigene21272_All	2190	1.4193	5.8781	2.05017	Up	5.46916e-25	1.65773e-23	1	0	*	PREDICTED: VHS domain-containing protein At3g16270-like [Glycine max]
Unigene30717_All	543	5.9444	24.5895	2.04844	Up	7.785e-26	2.44681e-24	1	0	*	leucine-rich repeat extensin-like protein 3 [Arabidopsis thaliana] >gi|75337952|sp|Q9T0K5.1|LRX3_ARATH RecName: Full=Leucine-rich repeat extensin-like protein 3; Short=AtLRX3; Short=LRR/EXTENSIN3; AltName: Full=Cell wall hydroxyproline-rich glycoprotein; Flags: Precursor >gi|4584539|emb|CAB40769.1| extensin-like protein [Arabidopsis thaliana] >gi|7268037|emb|CAB78376.1| extensin-like protein [Ara…
Unigene4307_All	566	1.6897	6.9819	2.04685	Up	1.33001e-08	1.35172e-07	1	0	*	Beta-amylase [Medicago truncatula] >gi|355512744|gb|AES94367.1| Beta-amylase [Medicago truncatula]
Unigene1740_All	277	1.7263	7.1331	2.04685	Up	6.72564e-05	0.000394564	1	0	*	PREDICTED: formin-like protein 20-like [Glycine max]
Unigene9788_All	272	3.5162	14.5285	2.0468	Up	1.33001e-08	1.35155e-07	1	0	*	PREDICTED: OBERON-like protein-like [Glycine max]
CL2108.Contig3_All	1934	0.2473	1.0217	2.04664	Up	6.72564e-05	0.000394536	1	0	*	Allantoate amidohydrolase [Medicago truncatula] >gi|355483899|gb|AES65102.1| Allantoate amidohydrolase [Medicago truncatula]
CL1780.Contig2_All	2510	1.2145	5.0095	2.0443	Up	2.3429e-24	6.85728e-23	1	0	*	PREDICTED: splicing factor 3B subunit 3-like [Glycine max]
Unigene12727_All	682	1.49	6.1455	2.04422	Up	4.92316e-09	5.23552e-08	1	0	*	PREDICTED: protein argonaute 16-like [Glycine max]
Unigene11352_All	410	2.4785	10.2225	2.04421	Up	4.92316e-09	5.23484e-08	1	0	*	PREDICTED: serine carboxypeptidase-like 48-like [Glycine max]
Unigene16348_All	1337	0.8047	3.3139	2.04201	Up	1.82499e-09	2.03185e-08	1	0	*	PREDICTED: transcription activator GLK1-like [Glycine max]
Unigene1513_All	351	1.5327	6.3116	2.04193	Up	2.4294e-05	0.000154988	1	0	*	SNF1-related protein kinase [Vicia faba]
CL283.Contig1_All	4097	0.4085	1.6806	2.04057	Up	5.84756e-14	9.56817e-13	1	0	*	PREDICTED: LOW QUALITY PROTEIN: phosphoglucan, water dikinase, chloroplastic-like [Glycine max]
CL9744.Contig1_All	1284	2.6535	10.9118	2.03992	Up	6.75656e-27	2.22433e-25	1	0	*	DNA polymerase [Medicago truncatula] >gi|355518821|gb|AET00445.1| DNA polymerase [Medicago truncatula]
Unigene4029_All	453	2.5071	10.3096	2.0399	Up	6.77396e-10	7.89301e-09	1	0	*	HIV Tat-specific factor-like protein [Medicago truncatula] >gi|355488380|gb|AES69583.1| HIV Tat-specific factor-like protein [Medicago truncatula]
Unigene8092_All	1157	7.0779	29.0836	2.03881	Up	2.66818e-62	2.35868e-60	1	0	*	PREDICTED: regulator of nonsense transcripts 1 homolog [Glycine max]
Unigene15077_All	2648	2.2799	9.3611	2.03771	Up	2.64e-46	1.65886e-44	1	0	*	PREDICTED: DNA repair protein rhp7-like [Glycine max]
Unigene2267_All	699	7.0977	29.1237	2.03677	Up	2.68362e-38	1.32442e-36	1	0	*	Lon protease-like protein [Medicago truncatula] >gi|355480265|gb|AES61468.1| Lon protease-like protein [Medicago truncatula]
Unigene961_All	2001	11.6801	47.9059	2.03615	Up	7.71968e-174	2.70078e-171	1	0	*	PREDICTED: putative zinc transporter At3g08650-like [Glycine max]
CL3139.Contig1_All	775	1.6968	6.9532	2.03486	Up	3.48724e-11	4.55942e-10	1	0	*	NBS resistance protein [Medicago truncatula] >gi|355520867|gb|AET01321.1| NBS resistance protein [Medicago truncatula]
Unigene5416_All	633	2.0775	8.513	2.03482	Up	3.48724e-11	4.5587e-10	1	0	*	tRNA (guanine-N(1)-)-methyltransferase [Medicago truncatula] >gi|355485552|gb|AES66755.1| tRNA (guanine-N(1)-)-methyltransferase [Medicago truncatula]
CL150.Contig8_All	2130	2.5257	10.3446	2.03412	Up	2.98532e-41	1.61736e-39	1	0	*	Ubiquitin carboxyl-terminal hydrolase family protein [Medicago truncatula] >gi|355490406|gb|AES71609.1| Ubiquitin carboxyl-terminal hydrolase family protein [Medicago truncatula]
Unigene40422_All	238	8.7904	35.9753	2.03301	Up	6.08598e-17	1.21611e-15	1	0	*	OSJNBa0021F22.23 [Oryza sativa Japonica Group] >gi|58532094|emb|CAD40055.3| OSJNBa0085C10.7 [Oryza sativa Japonica Group]
Unigene24042_All	804	1.7843	7.2982	2.03218	Up	4.8483e-12	6.82299e-11	1	0	*	pol protein [Cucumis melo subsp. melo]
CL3458.Contig2_All	5336	0.5489	2.2442	2.03159	Up	4.29394e-23	1.19131e-21	1	0	*	ABC transporter C family member [Medicago truncatula] >gi|355482938|gb|AES64141.1| ABC transporter C family member [Medicago truncatula]
Unigene27053_All	934	2.4959	10.1928	2.02992	Up	1.21241e-18	2.67299e-17	1	0	*	With no lysine kinase [Medicago truncatula] >gi|355517354|gb|AES98977.1| With no lysine kinase [Medicago truncatula]
Unigene10321_All	460	1.6893	6.8986	2.02988	Up	4.31268e-07	3.63274e-06	1	0	*	PREDICTED: probable ubiquitin-conjugating enzyme E2 24-like [Glycine max]
CL1422.Contig12_All	765	1.0158	4.1482	2.02987	Up	4.31268e-07	3.63311e-06	1	0	*	PREDICTED: pattern formation protein EMB30-like [Glycine max]
Unigene12853_All	1927	19.4492	79.3257	2.02808	Up	1.31868e-274	7.8897e-272	1	0	*	PREDICTED: exportin-1-like isoform 3 [Glycine max]
Unigene15685_All	252	3.3208	13.5431	2.02796	Up	1.58596e-07	1.41106e-06	1	0	*	GTP cyclohydrolase II/3 4-dihydroxy-2-butanone 4-phosphate synthase [Medicago truncatula] >gi|355509498|gb|AES90640.1| GTP cyclohydrolase II/3 4-dihydroxy-2-butanone 4-phosphate synthase [Medicago truncatula]
CL3946.Contig1_All	2731	3.2612	13.2861	2.02644	Up	1.5878e-66	1.52973e-64	1	0	*	DEAD-box ATP-dependent RNA helicase [Medicago truncatula] >gi|87240993|gb|ABD32851.1| Helicase, C-terminal; Zinc finger, CCHC-type; GUCT [Medicago truncatula] >gi|355501124|gb|AES82327.1| DEAD-box ATP-dependent RNA helicase [Medicago truncatula]
Unigene20391_All	627	4.576	18.6214	2.0248	Up	1.83693e-22	4.9323e-21	1	0	*	PREDICTED: auxin response factor 5-like [Glycine max]
Unigene40365_All	376	2.5436	10.3507	2.02478	Up	2.15836e-08	2.14166e-07	1	0	*	PREDICTED: glucose-6-phosphate 1-dehydrogenase, chloroplastic-like [Glycine max]
Unigene28716_All	383	5.4624	22.1991	2.02289	Up	9.8212e-17	1.93995e-15	1	0	*	RNA-binding protein [Medicago truncatula] >gi|355496214|gb|AES77417.1| RNA-binding protein [Medicago truncatula]
Unigene13943_All	1181	8.5537	34.7285	2.0215	Up	9.7358e-75	1.08775e-72	1	0	*	Peroxidase [Medicago truncatula] >gi|355479540|gb|AES60743.1| Peroxidase [Medicago truncatula]
Unigene25767_All	502	13.8124	56.0582	2.02096	Up	8.42438e-52	5.99111e-50	1	0	*	PREDICTED: 1-aminocyclopropane-1-carboxylate oxidase 2-like [Solanum lycopersicum]
CL1820.Contig1_All	2251	0.5311	2.1545	2.0203	Up	4.075e-10	4.83901e-09	1	0	*	PREDICTED: ABC transporter B family member 28-like [Glycine max]
CL9853.Contig1_All	1317	0.9531	3.8644	2.01954	Up	1.51523e-10	1.87819e-09	1	0	*	PREDICTED: protein EARLY FLOWERING 3-like [Glycine max]
Unigene25924_All	1815	14.5567	58.8193	2.01461	Up	9.8715e-191	3.97585e-188	1	0	*	O-glucosyltransferase [Medicago truncatula] >gi|355490753|gb|AES71956.1| O-glucosyltransferase [Medicago truncatula]
Unigene23170_All	758	7.0972	28.6736	2.0144	Up	3.21806e-40	1.68486e-38	1	0	*	calcium-dependent protein kinase [Swainsona canescens]
CL324.Contig2_All	441	4.0663	16.4283	2.01439	Up	2.13726e-14	3.61683e-13	1	0	*	PREDICTED: coatomer subunit alpha-2-like [Glycine max]
Unigene2643_All	738	2.5109	10.1414	2.01398	Up	8.00526e-15	1.39385e-13	1	0	*	Exocyst complex component [Medicago truncatula] >gi|355517218|gb|AES98841.1| Exocyst complex component [Medicago truncatula]
CL377.Contig2_All	2824	4.191	16.8769	2.00968	Up	6.51168e-86	8.74217e-84	1	0	*	AAA-metalloprotease FtsH [Pisum sativum]
Unigene99_All	1361	2.6791	10.7784	2.00832	Up	1.48406e-27	5.02802e-26	1	0	*	Protein phosphatase [Medicago truncatula] >gi|355482223|gb|AES63426.1| Protein phosphatase [Medicago truncatula]
CL1768.Contig2_All	4052	143.285	576.008	2.0072	Up	0	0	1	0	*	ABC transporter B family member [Medicago truncatula] >gi|355510940|gb|AES92082.1| ABC transporter B family member [Medicago truncatula]
Unigene25327_All	1348	10.3763	41.7081	2.00704	Up	7.51968e-101	1.23188e-98	1	0	*	116 kDa U5 small nuclear ribonucleoprotein component [Medicago truncatula] >gi|355510562|gb|AES91704.1| 116 kDa U5 small nuclear ribonucleoprotein component [Medicago truncatula]
CL10015.Contig1_All	2757	3.6207	14.529	2.00459	Up	2.98094e-72	3.18401e-70	1	0	*	beta-galactosidase [Cicer arietinum]
CL1754.Contig2_All	2640	0.1811	0.7258	2.00279	Up	0.00010984	0.000616272	1	0	*	DNA mismatch repair protein [Glycine max] >gi|61696669|gb|AAX53095.1| DNA mismatch repair protein [Glycine max]
CL342.Contig3_All	2660	0.3595	1.4406	2.00261	Up	3.4929e-08	3.38372e-07	1	0	*	Helicase swr1 [Medicago truncatula] >gi|355510630|gb|AES91772.1| Helicase swr1 [Medicago truncatula]
CL4459.Contig2_All	668	0.8053	3.2268	2.00251	Up	3.95996e-05	0.000242658	1	0	*	Hemopexin [Medicago truncatula]
CL5752.Contig2_All	718	0.8325	3.3357	2.00247	Up	1.43523e-05	9.53809e-05	1	0	*	PREDICTED: pectinesterase 2-like [Glycine max] >gi|356496348|ref|XP_003517030.1| PREDICTED: pectinesterase 2-like [Glycine max]
Unigene41425_All	1055	1.0765	4.3133	2.00244	Up	1.77276e-09	1.9769e-08	1	0	*	Ribonuclease H [Medicago truncatula]
CL187.Contig4_All	1652	2.1348	8.5536	2.00243	Up	1.67345e-26	5.41843e-25	1	0	*	TMV resistance protein N [Medicago truncatula] >gi|355497521|gb|AES78724.1| TMV resistance protein N [Medicago truncatula]
Unigene38571_All	815	1.0268	4.1141	2.00242	Up	2.57014e-07	2.22578e-06	1	0	*	PREDICTED: tricalbin-2-like [Glycine max]
Unigene2506_All	364	10.1814	40.7939	2.00242	Up	8.99692e-28	3.07849e-26	1	0	*	SRG1-like protein [Medicago truncatula] >gi|355504349|gb|AES85552.1| SRG1-like protein [Medicago truncatula]
Unigene18139_All	692	2.505	10.0368	2.00242	Up	9.19742e-14	1.48001e-12	1	0	*	Protein kinase 2B [Medicago truncatula] >gi|355496123|gb|AES77326.1| Protein kinase 2B [Medicago truncatula]
CL1422.Contig13_All	1372	1.917	7.6807	2.00239	Up	3.8085e-20	9.08298e-19	1	0	*	PREDICTED: pattern formation protein EMB30-like [Glycine max]
Unigene41731_All	655	0.7301	2.9252	2.00237	Up	0.00010984	0.000616189	1	0	*	Histone deacetylase [Medicago truncatula] >gi|355493153|gb|AES74356.1| Histone deacetylase [Medicago truncatula]
CL1242.Contig7_All	1297	0.4148	1.6619	2.00235	Up	3.95996e-05	0.00024264	1	0	*	PREDICTED: putative septum site-determining protein minD homolog, chloroplastic-like [Glycine max]
CL7246.Contig2_All	212	10.9963	0	-13.4247	Up	1.88103e-12	2.73142e-11	1	0	*	Senescence-associated protein [Medicago truncatula] >gi|355497249|gb|AES78452.1| Senescence-associated protein [Medicago truncatula]
Unigene31411_All	262	6.6163	0	-12.6918	Up	1.91009e-09	2.12059e-08	1	0	*	UDP-glucuronosyltransferase 2B5 [Medicago truncatula] >gi|57790330|gb|AAW56091.1| triterpene UDP-glucosyl transferase UGT73K1 [Medicago truncatula] >gi|355506523|gb|AES87665.1| UDP-glucuronosyltransferase 2B5 [Medicago truncatula]
Unigene33385_All	357	4.5208	0	-12.1424	Up	7.62756e-09	7.94772e-08	1	0	*	PREDICTED: indole-3-acetic acid-induced protein ARG7-like [Glycine max]
Unigene31775_All	217	4.4073	0	-12.1057	Up	1.54778e-05	0.000102023	1	0	*	PREDICTED: cysteine-rich receptor-like protein kinase 26-like [Glycine max]
Unigene31613_All	280	3.8427	0	-11.9079	Up	3.87596e-06	2.84187e-05	1	0	*	LRR receptor-like serine/threonine-protein kinase FLS2 [Medicago truncatula] >gi|355488932|gb|AES70135.1| LRR receptor-like serine/threonine-protein kinase FLS2 [Medicago truncatula]
Unigene30987_All	343	3.6597	0	-11.8375	Up	4.85714e-07	4.05659e-06	1	0	*	Receptor-like protein kinase [Medicago truncatula] >gi|355488963|gb|AES70166.1| Receptor-like protein kinase [Medicago truncatula]
Unigene34100_All	338	3.537	0	-11.7883	Up	9.70614e-07	7.77225e-06	1	0	*	glycosyltransferase GT18P15 [Pueraria montana var. lobata]
Unigene35021_All	227	3.4232	0	-11.7411	Up	0.000123512	0.000682222	1	0	*	Cysteine-rich receptor-like protein kinase [Medicago truncatula] >gi|355503971|gb|AES85174.1| Cysteine-rich receptor-like protein kinase [Medicago truncatula]
Unigene30847_All	273	3.2843	0	-11.6814	Up	3.09298e-05	0.000193232	1	0	*	PREDICTED: vacuolar protein sorting-associated protein 35-like [Vitis vinifera] >gi|297734969|emb|CBI17331.3| unnamed protein product [Vitis vinifera]
Unigene33882_All	384	3.1133	0	-11.6042	Up	9.70614e-07	7.77301e-06	1	0	*	Lipase [Medicago truncatula] >gi|355490972|gb|AES72175.1| Lipase [Medicago truncatula]
Unigene31114_All	310	3.0851	0	-11.5911	Up	1.54778e-05	0.000102064	1	0	*	PREDICTED: vacuolar amino acid transporter 1-like [Glycine max]
Unigene34580_All	272	3.0766	0	-11.5871	Up	6.18076e-05	0.000365769	1	0	*	Resistance protein [Medicago truncatula] >gi|355495149|gb|AES76352.1| Resistance protein [Medicago truncatula]
Unigene34988_All	412	3.0468	0	-11.5731	Up	4.85714e-07	4.05577e-06	1	0	*	WRKY transcription factor [Medicago truncatula] >gi|355477879|gb|AES59082.1| WRKY transcription factor [Medicago truncatula]
CL6417.Contig2_All	256	3.0354	0	-11.5677	Up	0.000123512	0.000682542	1	0	*	Phosphoinositide phospholipase C [Medicago truncatula] >gi|355489951|gb|AES71154.1| Phosphoinositide phospholipase C [Medicago truncatula]
Unigene36032_All	298	3.0088	0	-11.555	Up	3.09298e-05	0.000193202	1	0	*	RNA-directed DNA polymerase (Reverse transcriptase); Polynucleotidyl transferase, Ribonuclease H fold [Medicago truncatula]
Unigene34388_All	303	2.9591	0	-11.5309	Up	3.09298e-05	0.000193246	1	0	*	PREDICTED: low affinity cationic amino acid transporter 2-like [Glycine max]
Unigene33874_All	346	2.9369	0	-11.5201	Up	7.7454e-06	5.40398e-05	1	0	*	PREDICTED: taxadiene 5-alpha hydroxylase-like [Glycine max]
Unigene35152_All	433	2.899	0	-11.5013	Up	4.85714e-07	4.05536e-06	1	0	*	Glucosyltransferase [Medicago truncatula] >gi|253741125|gb|ACT34899.1| GT4 [Medicago truncatula] >gi|355482190|gb|AES63393.1| Glucosyltransferase [Medicago truncatula]
CL9957.Contig1_All	369	2.5919	0	-11.3398	Up	1.54778e-05	0.000102007	1	0	*	PREDICTED: fimbrin-like protein 2-like [Glycine max]
CL6788.Contig1_All	639	1.4967	0	-10.5476	Up	1.54778e-05	0.000102031	1	0	*	Beta-fructofuranosidase, insoluble isoenzyme [Medicago truncatula] >gi|355478026|gb|AES59229.1| Beta-fructofuranosidase, insoluble isoenzyme [Medicago truncatula]
Unigene33110_All	661	1.1756	0	-10.1992	Up	0.000123512	0.000682496	1	0	*	Tocopherol cyclase [Medicago truncatula] >gi|355502377|gb|AES83580.1| Tocopherol cyclase [Medicago truncatula]
CL9494.Contig2_All	805	1.0396	0	-10.0218	Up	6.18076e-05	0.000365664	1	0	*	FAD synthetase [Medicago truncatula] >gi|355500704|gb|AES81907.1| FAD synthetase [Medicago truncatula]
CL4137.Contig2_All	761	1.0211	0	-9.99591	Up	0.000123512	0.000682451	1	0	*	PREDICTED: probable translation initiation factor eIF-2B subunit epsilon-like isoform 2 [Glycine max]
CL5262.Contig3_All	1104	0.9204	0	-9.84612	Up	7.7454e-06	5.40352e-05	1	0	*	photosystem I P700 apoprotein A1 [Oryza australiensis]
Unigene33159_All	211	11.0484	0.2838	-5.28282	Up	3.947e-11	5.13129e-10	1	0	*	disease resistance protein [Glycine max] >gi|223452526|gb|ACM89590.1| disease resistance protein [Glycine max]
Unigene30532_All	859	2.6443	0.0697	-5.24558	Up	7.6996e-11	9.76386e-10	1	0	*	PREDICTED: probable WRKY transcription factor 28-like [Glycine max]
Unigene31243_All	477	3.6341	0.1255	-4.85584	Up	3.05374e-08	2.97856e-07	1	0	*	lipoxygenase [Vicia faba]
Unigene33224_All	815	6.0141	0.2204	-4.77015	Up	2.93256e-21	7.44328e-20	1	0	*	cytochrome P450 monooxygenase [Medicago truncatula]
Unigene33658_All	364	4.2696	0.1645	-4.69794	Up	2.20842e-07	1.9283e-06	1	0	*	Disease resistance protein RPP8 [Medicago truncatula] >gi|355514026|gb|AES95649.1| Disease resistance protein RPP8 [Medicago truncatula]
Unigene33553_All	328	4.556	0.1825	-4.6418	Up	4.26096e-07	3.59173e-06	1	0	*	receptor-like protein kinase [Glycine max] >gi|212552160|gb|ACJ31801.1| receptor-like protein kinase [Glycine max]
Unigene34842_All	473	3.1593	0.1266	-4.64126	Up	4.26096e-07	3.5921e-06	1	0	*	wood-associated NAC domain transcription factor 5A [Populus trichocarpa] >gi|327397082|dbj|BAK14358.1| transcription factor [Populus trichocarpa]
Unigene33328_All	571	5.0248	0.2097	-4.58267	Up	1.22606e-12	1.80802e-11	1	0	*	PREDICTED: probable aquaporin NIP5-1-like [Glycine max]
Unigene34662_All	354	3.3771	0.1691	-4.31984	Up	1.11535e-05	7.55581e-05	1	0	*	PREDICTED: reticuline oxidase-like protein-like [Glycine max]
CL1714.Contig1_All	1612	0.7045	0.0371	-4.24711	Up	2.13194e-05	0.000137273	1	0	*	PREDICTED: GDSL esterase/lipase At3g26430-like isoform 1 [Glycine max]
Unigene31808_All	406	2.7973	0.1475	-4.24525	Up	2.13194e-05	0.000137263	1	0	*	Cc-nbs-lrr resistance protein [Medicago truncatula] >gi|355523583|gb|AET04037.1| Cc-nbs-lrr resistance protein [Medicago truncatula]
CL459.Contig4_All	2356	1.9282	0.1017	-4.24486	Up	1.54116e-18	3.37795e-17	1	0	*	Replication protein A 70 kDa DNA-binding subunit [Medicago truncatula] >gi|358347930|ref|XP_003638003.1| Replication protein A 70 kDa DNA-binding subunit [Medicago truncatula] >gi|355503881|gb|AES85084.1| Replication protein A 70 kDa DNA-binding subunit [Medicago truncatula] >gi|355503938|gb|AES85141.1| Replication protein A 70 kDa DNA-binding subunit [Medicago truncatula]
Unigene34272_All	312	3.4485	0.1919	-4.16754	Up	4.06666e-05	0.000248441	1	0	*	Cc-nbs-lrr resistance protein [Medicago truncatula] >gi|355518829|gb|AET00453.1| Cc-nbs-lrr resistance protein [Medicago truncatula]
Unigene33692_All	229	4.6984	0.2615	-4.16729	Up	4.06666e-05	0.000248478	1	0	*	Metal transporter [Medicago truncatula] >gi|357520337|ref|XP_003630457.1| Metal transporter [Medicago truncatula] >gi|355491103|gb|AES72306.1| Metal transporter [Medicago truncatula] >gi|355524479|gb|AET04933.1| Metal transporter [Medicago truncatula]
CL4700.Contig1_All	886	1.2144	0.0676	-4.16708	Up	4.06666e-05	0.000248496	1	0	*	Lysine histidine transporter [Medicago truncatula] >gi|355507339|gb|AES88481.1| Lysine histidine transporter [Medicago truncatula]
CL9208.Contig2_All	548	1.9634	0.1093	-4.16699	Up	4.06666e-05	0.000248514	1	0	*	Lipase [Medicago truncatula] >gi|355514506|gb|AES96129.1| Lipase [Medicago truncatula]
CL1157.Contig3_All	1771	0.5738	0.0338	-4.08545	Up	7.73956e-05	0.000447778	1	0	*	lipoxygenase [Caragana jubata]
CL35.Contig54_All	2300	0.4158	0.026	-3.99931	Up	0.000146929	0.000799008	1	0	*	PREDICTED: (6-4)DNA photolyase-like [Glycine max]
CL35.Contig8_All	2432	0.3933	0.0246	-3.9989	Up	0.000146929	0.000799219	1	0	*	PREDICTED: (6-4)DNA photolyase-like [Glycine max]
CL35.Contig55_All	2049	0.4668	0.0292	-3.99876	Up	0.000146929	0.000799113	1	0	*	PREDICTED: (6-4)DNA photolyase-like [Glycine max]
CL35.Contig31_All	2137	0.4475	0.028	-3.99839	Up	0.000146929	0.000799061	1	0	*	PREDICTED: (6-4)DNA photolyase-like [Glycine max]
CL35.Contig56_All	2002	0.4777	0.0299	-3.99789	Up	0.000146929	0.000799693	1	0	*	PREDICTED: (6-4)DNA photolyase-like [Glycine max]
CL9682.Contig2_All	290	3.2979	0.2065	-3.99733	Up	0.000146929	0.000799482	1	0	*	PREDICTED: glutamate dehydrogenase 1-like [Glycine max]
CL35.Contig1_All	2243	0.4264	0.0267	-3.9973	Up	0.000146929	0.000799851	1	0	*	PREDICTED: (6-4)DNA photolyase-like [Glycine max]
CL35.Contig37_All	1839	0.5201	0.0326	-3.99585	Up	0.000146929	0.000799166	1	0	*	PREDICTED: (6-4)DNA photolyase-like [Glycine max]
CL35.Contig5_All	2134	0.4482	0.0281	-3.9955	Up	0.000146929	0.000798903	1	0	*	PREDICTED: (6-4)DNA photolyase-like [Glycine max]
CL35.Contig15_All	2541	0.3764	0.0236	-3.99541	Up	0.000146929	0.000799324	1	0	*	PREDICTED: (6-4)DNA photolyase-like [Glycine max]
Unigene7656_All	900	8.1028	0.5322	-3.92838	Up	1.49526e-27	5.0639e-26	1	0	*	Albumin-2 [Medicago truncatula] >gi|355495008|gb|AES76211.1| Albumin-2 [Medicago truncatula]
CL5633.Contig2_All	1216	1.4747	0.0985	-3.90415	Up	1.34085e-07	1.20795e-06	1	0	*	Helicase-like protein [Medicago truncatula] >gi|355506578|gb|AES87720.1| Helicase-like protein [Medicago truncatula]
Unigene31405_All	1319	6.6164	0.4539	-3.8656	Up	2.46356e-32	1.00846e-30	1	0	*	Acid beta-fructofuranosidase [Medicago truncatula] >gi|355509813|gb|AES90955.1| Acid beta-fructofuranosidase [Medicago truncatula]
CL9946.Contig1_All	1638	0.9853	0.0731	-3.75262	Up	8.87222e-07	7.14956e-06	1	0	*	Speckle-type POZ protein [Medicago truncatula] >gi|355509947|gb|AES91089.1| Speckle-type POZ protein [Medicago truncatula]
Unigene33364_All	397	6.0226	0.4525	-3.7344	Up	1.67092e-09	1.86813e-08	1	0	*	PREDICTED: fimbrin-like protein 2-like [Glycine max]
Unigene32022_All	775	8.4841	0.6953	-3.60905	Up	1.86216e-23	5.25105e-22	1	0	*	Glycoside hydrolase, family 17 [Medicago truncatula]
CL3818.Contig6_All	1350	1.0627	0.0887	-3.58266	Up	5.75824e-06	4.10034e-05	1	0	*	PREDICTED: GPN-loop GTPase 2-like [Glycine max]
Unigene34199_All	393	3.6504	0.3047	-3.58259	Up	5.75824e-06	4.10176e-05	1	0	*	PREDICTED: tyrosine-sulfated glycopeptide receptor 1-like [Glycine max]
Unigene33300_All	346	4.1462	0.3461	-3.58253	Up	5.75824e-06	4.10105e-05	1	0	*	Acidic endochitinase [Medicago truncatula] >gi|355481203|gb|AES62406.1| Acidic endochitinase [Medicago truncatula]
CL3965.Contig1_All	506	768.446	64.7264	-3.56952	Up	0	0	1	0	*	extensin-like protein [Vigna unguiculata]
CL7434.Contig2_All	1627	1.7267	0.1472	-3.55217	Up	1.35582e-10	1.68769e-09	1	0	*	ATP-dependent DNA helicase Q1 [Medicago truncatula] >gi|355484365|gb|AES65568.1| ATP-dependent DNA helicase Q1 [Medicago truncatula]
Unigene33568_All	544	3.8458	0.3302	-3.54187	Up	3.71062e-08	3.58287e-07	1	0	*	PREDICTED: zinc finger CCCH domain-containing protein 2-like [Glycine max]
Unigene34034_All	387	3.5525	0.3094	-3.52129	Up	1.06871e-05	7.26907e-05	1	0	*	PREDICTED: zinc finger protein MAGPIE-like [Glycine max]
Unigene27455_All	579	14.9695	1.3443	-3.4771	Up	1.35099e-29	4.94442e-28	1	0	*	PREDICTED: epoxide hydrolase 2-like [Glycine max]
Unigene33980_All	357	3.6836	0.3354	-3.45716	Up	1.9779e-05	0.000128014	1	0	*	ATP-dependent DNA helicase PIF1 [Medicago truncatula] >gi|355489321|gb|AES70524.1| ATP-dependent DNA helicase PIF1 [Medicago truncatula]
Unigene31485_All	414	4.7646	0.4339	-3.45692	Up	1.26578e-07	1.1452e-06	1	0	*	PREDICTED: protein yippee-like At4g27745-like [Glycine max]
Unigene31809_All	353	5.588	0.5089	-3.45688	Up	1.26578e-07	1.14507e-06	1	0	*	Cc-nbs-lrr resistance protein [Medicago truncatula] >gi|355523583|gb|AET04037.1| Cc-nbs-lrr resistance protein [Medicago truncatula]
Unigene36140_All	457	2.7468	0.262	-3.39011	Up	3.6494e-05	0.000225165	1	0	*	stress-induced receptor-like kinase precursor [Glycine max] >gi|212717149|gb|ACJ37416.1| stress-induced receptor-like kinase [Glycine max]
CL10284.Contig4_All	1321	0.9502	0.0907	-3.38906	Up	3.6494e-05	0.000225216	1	0	*	ADP-ribosylation factor GTPase-activating protein AGD3 [Medicago truncatula] >gi|355496637|gb|AES77840.1| ADP-ribosylation factor GTPase-activating protein AGD3 [Medicago truncatula]
Unigene33188_All	844	7.2948	0.7094	-3.3622	Up	7.8298e-21	1.93613e-19	1	0	*	Glutaredoxin-C9 [Medicago truncatula] >gi|355508573|gb|AES89715.1| Glutaredoxin-C9 [Medicago truncatula]
Unigene27770_All	931	7.2551	0.7074	-3.3584	Up	1.0501e-22	2.85206e-21	1	0	*	1-aminocyclopropane-1-carboxylate oxidase-like protein [Medicago truncatula] >gi|355510692|gb|AES91834.1| 1-aminocyclopropane-1-carboxylate oxidase-like protein [Medicago truncatula]
Unigene31432_All	357	3.3487	0.3354	-3.31965	Up	6.71124e-05	0.000393943	1	0	*	PREDICTED: U-box domain-containing protein 20-like [Glycine max]
Unigene33288_All	654	5.4839	0.5493	-3.31954	Up	1.56523e-12	2.28734e-11	1	0	*	Ribonuclease H [Medicago truncatula]
Unigene31320_All	271	4.4114	0.4419	-3.31944	Up	6.71124e-05	0.000393971	1	0	*	ABC transporter G family member [Medicago truncatula] >gi|355481228|gb|AES62431.1| ABC transporter G family member [Medicago truncatula]
Unigene22245_All	295	19.8573	2.0297	-3.29033	Up	1.57106e-19	3.63146e-18	1	0	*	RecName: Full=Chalcone synthase 2; AltName: Full=Naringenin-chalcone synthase 2 >gi|437710|gb|AAA18177.1| chalcone synthase, partial [Trifolium subterraneum] >gi|741009|prf||2006270B chalcone synthase
Unigene3986_All	1328	12.6481	1.3075	-3.27404	Up	3.78474e-53	2.77277e-51	1	0	*	PREDICTED: ethylene-responsive transcription factor RAP2-7-like [Glycine max]
Unigene31640_All	585	5.9264	0.6141	-3.27061	Up	5.19114e-12	7.28065e-11	1	0	*	ER glycerol-phosphate acyltransferase [Medicago truncatula] >gi|355518781|gb|AET00405.1| ER glycerol-phosphate acyltransferase [Medicago truncatula]
CL7848.Contig4_All	2505	26.9642	2.7966	-3.2693	Up	1.78616e-208	8.015e-206	1	0	*	phenylalanine ammonia-lyase [Astragalus mongholicus]
Unigene34512_All	357	3.1813	0.3354	-3.24566	Up	0.000122978	0.000680183	1	0	*	reverse transcriptase - beet retrotransposon, putative [Medicago truncatula]
CL1817.Contig3_All	235	4.8328	0.5096	-3.24542	Up	0.000122978	0.000679955	1	0	*	Beta-glucosidase G4 [Medicago truncatula] >gi|355488515|gb|AES69718.1| Beta-glucosidase G4 [Medicago truncatula]
Unigene30979_All	1098	5.6073	0.5998	-3.22475	Up	4.13236e-20	9.82697e-19	1	0	*	gibberellin 3-beta-hydroxylase [Medicago falcata]
CL9969.Contig1_All	1997	19.6056	2.0988	-3.22363	Up	5.1237e-120	1.06829e-117	1	0	*	UDP rhamnose anthocyanidin-3-glucoside rhamnosyltransferase [Medicago truncatula] >gi|358346083|ref|XP_003637102.1| UDP rhamnose anthocyanidin-3-glucoside rhamnosyltransferase [Medicago truncatula] >gi|355480703|gb|AES61906.1| UDP rhamnose anthocyanidin-3-glucoside rhamnosyltransferase [Medicago truncatula] >gi|355503037|gb|AES84240.1| UDP rhamnose anthocyanidin-3-glucoside rhamnosyltransferase […
Unigene33387_All	701	3.9224	0.4271	-3.19909	Up	1.33111e-09	1.50184e-08	1	0	*	Germin-like protein [Medicago truncatula] >gi|355521301|gb|AET01755.1| Germin-like protein [Medicago truncatula]
CL7145.Contig2_All	2346	2.2931	0.2552	-3.1676	Up	1.8174e-17	3.75984e-16	1	0	*	RecName: Full=Myrcene synthase, chloroplastic; Flags: Precursor
Unigene1686_All	866	6.8334	0.7605	-3.16758	Up	4.40272e-19	9.95659e-18	1	0	*	1-aminocyclopropane-1-carboxylate synthase [Medicago truncatula] >gi|355499100|gb|AES80303.1| 1-aminocyclopropane-1-carboxylate synthase [Medicago truncatula]
CL471.Contig2_All	285	9.4381	1.0504	-3.16756	Up	2.40988e-09	2.64769e-08	1	0	*	homoglutathione synthetase [Lotus japonicus] >gi|37702686|gb|AAO17713.1| homoglutathione synthetase [Lotus japonicus]
Unigene31633_All	205	7.8727	0.8762	-3.16753	Up	4.74848e-06	3.43463e-05	1	0	*	PREDICTED: equilibrative nucleotide transporter 3-like [Solanum lycopersicum]
CL442.Contig9_All	346	4.4917	0.5191	-3.11318	Up	8.60326e-06	5.95221e-05	1	0	*	Cysteine-rich receptor-like protein kinase [Medicago truncatula] >gi|355478345|gb|AES59548.1| Cysteine-rich receptor-like protein kinase [Medicago truncatula]
CL5417.Contig2_All	2405	0.6462	0.0747	-3.1128	Up	8.60326e-06	5.95171e-05	1	0	*	PREDICTED: GTPase Der-like [Glycine max]
Unigene30939_All	680	5.2742	0.6164	-3.09701	Up	7.7311e-12	1.06726e-10	1	0	*	PREDICTED: ubiquitin carboxyl-terminal hydrolase 12-like [Solanum lycopersicum]
CL1884.Contig2_All	612	11.6228	1.3697	-3.08503	Up	3.87452e-22	1.02599e-20	1	0	*	PREDICTED: UPF0481 protein At3g47200-like [Glycine max]
Unigene30597_All	629	3.2311	0.3808	-3.08492	Up	3.44212e-07	2.94236e-06	1	0	*	PME3 [Gossypium barbadense]
Unigene34929_All	471	3.1727	0.3814	-3.05633	Up	1.5536e-05	0.000102374	1	0	*	Amino acid permease [Medicago truncatula] >gi|355524338|gb|AET04792.1| Amino acid permease [Medicago truncatula]
CL93.Contig2_All	1015	1.4723	0.177	-3.05625	Up	1.5536e-05	0.000102358	1	0	*	PREDICTED: probable serine/threonine-protein kinase At5g41260-like [Glycine max]
Unigene17057_All	532	25.0559	3.0388	-3.04358	Up	9.85874e-40	5.06847e-38	1	0	*	PREDICTED: UDP-glycosyltransferase 85A2-like [Glycine max]
Unigene31017_All	808	3.6249	0.4446	-3.02736	Up	1.05669e-09	1.2054e-08	1	0	*	Myb-like transcription factor [Medicago truncatula] >gi|355500965|gb|AES82168.1| Myb-like transcription factor [Medicago truncatula]
CL5350.Contig1_All	1422	1.3451	0.1684	-2.99775	Up	1.11131e-06	8.82869e-06	1	0	*	PREDICTED: U-box domain-containing protein 5-like [Glycine max]
Unigene33734_All	407	3.5248	0.4413	-2.99771	Up	2.79568e-05	0.000176218	1	0	*	PREDICTED: protein IDA-LIKE 1-like [Glycine max]
Unigene30393_All	621	3.8502	0.4821	-2.99753	Up	4.5419e-08	4.33834e-07	1	0	*	Tir-nbs-lrr resistance protein [Medicago truncatula] >gi|355490463|gb|AES71666.1| Tir-nbs-lrr resistance protein [Medicago truncatula]
Unigene16413_All	529	5.3108	0.6791	-2.96723	Up	3.37398e-09	3.6525e-08	1	0	*	PREDICTED: inactive leucine-rich repeat receptor-like serine/threonine-protein kinase At1g60630-like [Glycine max]
CL10251.Contig1_All	505	5.5632	0.7114	-2.96718	Up	3.37398e-09	3.65154e-08	1	0	*	Short-chain alcohol dehydrogenase [Medicago truncatula] >gi|355493846|gb|AES75049.1| Short-chain alcohol dehydrogenase [Medicago truncatula]
Unigene33295_All	513	4.5443	0.5836	-2.96101	Up	8.11474e-08	7.51966e-07	1	0	*	PREDICTED: isoflavone 7-O-methyltransferase-like [Glycine max]
Unigene31453_All	1177	7.4147	0.9665	-2.93955	Up	1.16912e-25	3.64399e-24	1	0	*	PREDICTED: probable receptor-like protein kinase At1g67000-like [Glycine max]
Unigene34146_All	394	3.4894	0.4559	-2.93619	Up	5.01182e-05	0.000301366	1	0	*	Anthranilate synthase alpha [Medicago truncatula] >gi|355501917|gb|AES83120.1| Anthranilate synthase alpha [Medicago truncatula]
Unigene31846_All	557	6.5462	0.86	-2.92825	Up	1.91181e-11	2.55669e-10	1	0	*	Cysteine-rich receptor-like protein kinase [Medicago truncatula] >gi|355518088|gb|AES99711.1| Cysteine-rich receptor-like protein kinase [Medicago truncatula]
CL1708.Contig3_All	1572	1.1407	0.1524	-2.90398	Up	3.54556e-06	2.61541e-05	1	0	*	PREDICTED: traB domain-containing protein-like [Glycine max]
Unigene33555_All	532	4.1573	0.5627	-2.88521	Up	2.57022e-07	2.22539e-06	1	0	*	ATP-dependent DNA helicase PIF1 [Medicago truncatula] >gi|355525175|gb|AET05629.1| ATP-dependent DNA helicase PIF1 [Medicago truncatula]
Unigene31311_All	285	4.6142	0.6303	-2.87197	Up	8.94832e-05	0.000511087	1	0	*	PREDICTED: mitochondrial carnitine/acylcarnitine carrier protein CACL-like [Glycine max]
Unigene34896_All	473	2.7802	0.3798	-2.87188	Up	8.94832e-05	0.000511016	1	0	*	Phosphorylase [Medicago truncatula] >gi|355508845|gb|AES89987.1| Phosphorylase [Medicago truncatula]
CL3875.Contig2_All	1721	0.7641	0.1044	-2.87164	Up	8.94832e-05	0.000511051	1	0	*	PREDICTED: aspartic proteinase-like protein 2-like [Glycine max]
Unigene14705_All	1947	0.6754	0.0923	-2.87134	Up	8.94832e-05	0.000511122	1	0	*	F-box/kelch-repeat protein [Medicago truncatula] >gi|355487425|gb|AES68628.1| F-box/kelch-repeat protein [Medicago truncatula]
Unigene29946_All	466	3.7199	0.5139	-2.8557	Up	6.30218e-06	4.45921e-05	1	0	*	Disease resistance-like protein [Medicago truncatula] >gi|355495228|gb|AES76431.1| Disease resistance-like protein [Medicago truncatula]
Unigene29898_All	263	6.5911	0.9106	-2.85563	Up	6.30218e-06	4.45731e-05	1	0	*	Cysteine-rich receptor-like protein kinase [Medicago truncatula] >gi|355516790|gb|AES98413.1| Cysteine-rich receptor-like protein kinase [Medicago truncatula]
CL5262.Contig2_All	1708	3.2897	0.4557	-2.8518	Up	1.56956e-16	3.0593e-15	1	0	*	photosystem I P700 apoprotein A1 [Oryza australiensis]
Unigene28577_All	801	24.1785	3.3638	-2.84556	Up	2.32192e-53	1.71631e-51	1	0	*	Peroxidase [Medicago truncatula] >gi|355511131|gb|AES92273.1| Peroxidase [Medicago truncatula]
Unigene9838_All	401	11.627	1.6425	-2.82351	Up	8.2319e-14	1.33322e-12	1	0	*	PREDICTED: amino acid permease 3-like [Glycine max]
CL8031.Contig1_All	880	11.0719	1.5649	-2.82276	Up	2.24756e-27	7.54665e-26	1	0	*	Albumin-2 [Medicago truncatula] >gi|355479553|gb|AES60756.1| Albumin-2 [Medicago truncatula]
Unigene23158_All	1460	53.5515	7.5869	-2.81934	Up	3.25428e-208	1.45239e-205	1	0	*	flavanone 3-hydroxylase [Onobrychis viciifolia]
CL10154.Contig1_All	959	17.0784	2.435	-2.81018	Up	8.52322e-45	5.13296e-43	1	0	*	Albumin-2 [Medicago truncatula] >gi|355521761|gb|AET02215.1| Albumin-2 [Medicago truncatula]
Unigene33845_All	443	3.7781	0.5406	-2.80503	Up	1.11627e-05	7.55892e-05	1	0	*	PREDICTED: ABC transporter G family member 5-like [Glycine max]
Unigene33275_All	447	4.6803	0.6697	-2.80501	Up	8.04998e-07	6.52198e-06	1	0	*	PREDICTED: leucoanthocyanidin dioxygenase-like [Glycine max]
Unigene10853_All	738	27.5384	3.9754	-2.79227	Up	7.64188e-55	5.81529e-53	1	0	*	4-coumarate:CoA ligase isoenzyme 3 [Glycine max] >gi|4038971|gb|AAC97389.1| 4-coumarate:CoA ligase isoenzyme 3 [Glycine max] >gi|4038973|gb|AAC97599.1| 4-coumarate:CoA ligase isoenzyme 3 [Glycine max]
CL5852.Contig1_All	882	7.4549	1.0862	-2.7789	Up	1.21097e-18	2.67054e-17	1	0	*	PREDICTED: BTB/POZ domain-containing protein At5g66560-like [Glycine max]
CL8399.Contig3_All	1663	0.9705	0.144	-2.75266	Up	1.96983e-05	0.000127611	1	0	*	PREDICTED: ruBisCO large subunit-binding protein subunit beta, chloroplastic-like [Glycine max]
CL1671.Contig2_All	972	89.6618	13.3055	-2.75247	Up	4.87006e-226	2.35147e-223	1	0	*	early light inducible protein [Medicago falcata]
Unigene33769_All	463	3.4858	0.5173	-2.75242	Up	1.96983e-05	0.000127581	1	0	*	PREDICTED: snakin-1-like [Glycine max]
Unigene33600_All	380	4.2471	0.6303	-2.75237	Up	1.96983e-05	0.000127601	1	0	*	PREDICTED: probable pectinesterase/pectinesterase inhibitor 33-like [Glycine max]
CL4877.Contig1_All	1349	16.9265	2.5299	-2.74213	Up	2.86944e-60	2.43242e-58	1	0	*	Receptor-like protein kinase [Medicago truncatula] >gi|355496136|gb|AES77339.1| Receptor-like protein kinase [Medicago truncatula]
Unigene33240_All	717	5.5856	0.8351	-2.74169	Up	1.01946e-11	1.39451e-10	1	0	*	Phospholipid-translocating P-type ATPase flippase family protein [Medicago truncatula] >gi|355487146|gb|AES68349.1| Phospholipid-translocating P-type ATPase flippase family protein [Medicago truncatula]
CL4515.Contig4_All	317	7.5425	1.1333	-2.73451	Up	1.82493e-07	1.611e-06	1	0	*	PREDICTED: COBRA-like protein 4-like [Glycine max]
Unigene31535_All	644	4.2696	0.6508	-2.71381	Up	2.37066e-08	2.33994e-07	1	0	*	bHLH, partial [Glycine max]
CL9340.Contig2_All	1797	2.5946	0.3998	-2.69816	Up	3.16354e-13	4.88317e-12	1	0	*	PREDICTED: ethanolamine-phosphate cytidylyltransferase-like [Glycine max]
CL1977.Contig2_All	1414	20.7985	3.2182	-2.69215	Up	1.18552e-75	1.34456e-73	1	0	*	PREDICTED: transmembrane protein 53-like [Glycine max]
Unigene31283_All	574	4.6862	0.7302	-2.68205	Up	4.13738e-08	3.97171e-07	1	0	*	hypersensitive-induced response protein [Lotus japonicus]
CL751.Contig2_All	1284	3.5846	0.5596	-2.67934	Up	5.49996e-13	8.33382e-12	1	0	*	MYB transcription factor MYB112 [Medicago truncatula]
CL9430.Contig2_All	532	3.5955	0.5627	-2.67575	Up	4.3582e-06	3.1729e-05	1	0	*	Serine protease inhibitor [Medicago truncatula] >gi|355522522|gb|AET02976.1| Serine protease inhibitor [Medicago truncatula]
Unigene33701_All	580	3.2979	0.5162	-2.67555	Up	4.3582e-06	3.17263e-05	1	0	*	PREDICTED: mitochondrial outer membrane protein porin of 34 kDa-like [Glycine max]
Unigene31719_All	464	4.8953	0.7742	-2.66062	Up	5.57128e-07	4.6231e-06	1	0	*	PREDICTED: ruBisCO large subunit-binding protein subunit beta, chloroplastic-like [Glycine max]
Unigene31422_All	601	5.6691	0.8966	-2.66058	Up	7.09916e-10	8.25097e-09	1	0	*	PREDICTED: cysteine-rich receptor-like protein kinase 10-like [Glycine max]
CL10279.Contig3_All	272	6.8125	1.1006	-2.62989	Up	7.59966e-06	5.30768e-05	1	0	*	Tir-nbs-lrr resistance protein [Medicago truncatula] >gi|355508753|gb|AES89895.1| Tir-nbs-lrr resistance protein [Medicago truncatula]
Unigene33380_All	930	4.3706	0.7082	-2.6256	Up	2.15228e-11	2.86714e-10	1	0	*	PREDICTED: death-associated protein kinase 1-like [Glycine max]
CL859.Contig1_All	1181	1.8727	0.3042	-2.62203	Up	9.68952e-07	7.76346e-06	1	0	*	Calcineurin B-like protein 4 [Medicago truncatula] >gi|355491292|gb|AES72495.1| Calcineurin B-like protein 4 [Medicago truncatula]
Unigene9530_All	926	9.9409	1.6165	-2.6205	Up	4.68062e-24	1.35268e-22	1	0	*	F12K21.14 [Arabidopsis thaliana]
Unigene31807_All	799	6.8827	1.1241	-2.6142	Up	6.83942e-15	1.19514e-13	1	0	*	germin-like protein subfamily 3 member 2-like precursor [Glycine max] >gi|196122040|gb|ACG69494.1| germin-like protein 18 [Glycine max]
Unigene25015_All	996	5.8814	0.9618	-2.61235	Up	9.18498e-16	1.71035e-14	1	0	*	PREDICTED: type I inositol-1,4,5-trisphosphate 5-phosphatase CVP2-like [Glycine max]
CL1772.Contig2_All	813	4.4849	0.7365	-2.60632	Up	2.80972e-10	3.38569e-09	1	0	*	PREDICTED: acid phosphatase 1-like [Glycine max]
Unigene1886_All	873	197.605	32.578	-2.60065	Up	0	0	1	0	*	Flavonoid 3&apos;-hydroxylase [Medicago truncatula] >gi|355487993|gb|AES69196.1| Flavonoid 3&apos;-hydroxylase [Medicago truncatula]
CL2328.Contig3_All	641	2.7976	0.467	-2.5827	Up	1.32018e-05	8.8282e-05	1	0	*	LRR receptor-like serine/threonine-protein kinase FEI [Medicago truncatula] >gi|355499035|gb|AES80238.1| LRR receptor-like serine/threonine-protein kinase FEI [Medicago truncatula]
CL1050.Contig4_All	843	1.7018	0.2841	-2.58259	Up	0.000105587	0.000595118	1	0	*	PREDICTED: probable beta-1,3-galactosyltransferase 2-like [Glycine max]
CL7022.Contig1_All	368	3.8983	0.6508	-2.58256	Up	0.000105587	0.000595158	1	0	*	SKP1-like protein [Medicago truncatula] >gi|355522397|gb|AET02851.1| SKP1-like protein [Medicago truncatula]
Unigene30864_All	439	9.8036	1.6367	-2.58252	Up	8.51782e-12	1.17311e-10	1	0	*	Wiscott-Aldrich syndrome, C-terminal [Medicago truncatula]
Unigene34809_All	538	2.6665	0.4452	-2.58242	Up	0.000105587	0.000594996	1	0	*	N-acetyltransferase, putative [Medicago truncatula] >gi|355501392|gb|AES82595.1| N-acetyltransferase, putative [Medicago truncatula]
Unigene26824_All	1256	5.6634	0.9534	-2.57051	Up	1.5434e-18	3.38196e-17	1	0	*	GDSL esterase/lipase [Medicago truncatula] >gi|355521440|gb|AET01894.1| GDSL esterase/lipase [Medicago truncatula]
Unigene30789_All	434	22.7254	3.8629	-2.55655	Up	5.19522e-25	1.57702e-23	1	0	*	RecName: Full=Chalcone synthase 2; AltName: Full=Naringenin-chalcone synthase 2 >gi|437710|gb|AAA18177.1| chalcone synthase, partial [Trifolium subterraneum] >gi|741009|prf||2006270B chalcone synthase
Unigene33215_All	619	4.5386	0.7738	-2.55221	Up	4.84954e-08	4.61671e-07	1	0	*	PREDICTED: wall-associated receptor kinase 3-like [Glycine max]
Unigene32271_All	326	8.6178	1.4693	-2.55219	Up	4.84954e-08	4.61724e-07	1	0	*	PREDICTED: 4-coumarate--CoA ligase 1-like [Glycine max]
Unigene10186_All	849	6.6181	1.1284	-2.55214	Up	8.03708e-15	1.39909e-13	1	0	*	60S ribosomal protein L23 [Medicago truncatula] >gi|355487250|gb|AES68453.1| 60S ribosomal protein L23 [Medicago truncatula]
Unigene33246_All	491	4.9914	0.8536	-2.54781	Up	3.73364e-07	3.17217e-06	1	0	*	Calcium-responsive transactivator [Medicago truncatula] >gi|355480044|gb|AES61247.1| Calcium-responsive transactivator [Medicago truncatula]
Unigene32450_All	1471	1.4222	0.2442	-2.54199	Up	2.9018e-06	2.17099e-05	1	0	*	PREDICTED: probable UDP-N-acetylglucosamine--peptide N-acetylglucosaminyltransferase SPINDLY-like [Glycine max] >gi|401721241|gb|AFP99901.1| putative UDP-N-acetylglucosamin [Glycine max]
CL1264.Contig2_All	618	3.3853	0.5813	-2.54193	Up	2.9018e-06	2.17118e-05	1	0	*	Fruit weight 2.2-like protein [Medicago truncatula] >gi|355524931|gb|AET05385.1| Fruit weight 2.2-like protein [Medicago truncatula]
Unigene33239_All	830	4.177	0.7214	-2.5336	Up	1.4347e-09	1.61408e-08	1	0	*	PREDICTED: probable receptor-like protein kinase At1g67000-like [Glycine max]
CL4756.Contig3_All	1147	1.1986	0.2088	-2.52116	Up	0.000183087	0.000976659	1	0	*	core alpha 1,3-fucosyltransferase [Medicago truncatula]
Unigene33520_All	561	4.262	0.7471	-2.51216	Up	6.42284e-07	5.28353e-06	1	0	*	Albumin-2 [Medicago truncatula] >gi|355495008|gb|AES76211.1| Albumin-2 [Medicago truncatula]
Unigene1452_All	999	6.1031	1.0788	-2.50011	Up	1.24428e-15	2.28657e-14	1	0	*	U-box domain-containing protein [Medicago truncatula] >gi|355524629|gb|AET05083.1| U-box domain-containing protein [Medicago truncatula]
Unigene31527_All	349	15.4146	2.745	-2.48942	Up	6.87042e-14	1.11864e-12	1	0	*	phenylalanine ammonia lyase [Trifolium pratense]
Unigene33690_All	400	4.1842	0.7484	-2.48307	Up	3.93538e-05	0.000241654	1	0	*	Zinc finger CCCH domain-containing protein [Medicago truncatula] >gi|355508548|gb|AES89690.1| Zinc finger CCCH domain-containing protein [Medicago truncatula]
Unigene7151_All	496	13.377	2.4143	-2.47008	Up	1.11978e-16	2.20448e-15	1	0	*	Tir-nbs-lrr resistance protein [Medicago truncatula] >gi|355508753|gb|AES89895.1| Tir-nbs-lrr resistance protein [Medicago truncatula]
CL676.Contig2_All	1386	1.4232	0.2592	-2.457	Up	8.56596e-06	5.93038e-05	1	0	*	PREDICTED: autophagy-related protein 9-like [Glycine max]
Unigene33422_All	826	3.5459	0.6524	-2.44232	Up	5.45076e-08	5.15932e-07	1	0	*	PREDICTED: bifunctional monodehydroascorbate reductase and carbonic anhydrase nectarin-3-like [Glycine max]
CL4565.Contig5_All	441	5.1506	0.9504	-2.43813	Up	1.88196e-06	1.44828e-05	1	0	*	PREDICTED: putative hydrolase C777.06c-like [Glycine max]
Unigene31418_All	824	6.6739	1.2353	-2.43367	Up	7.71606e-14	1.25164e-12	1	0	*	Pectinesterase; Pectinesterase inhibitor [Medicago truncatula]
CL6541.Contig1_All	495	3.2604	0.6048	-2.43052	Up	6.74976e-05	0.000395782	1	0	*	PREDICTED: serine/threonine protein phosphatase 2A 59 kDa regulatory subunit B&apos; eta isoform-like [Fragaria vesca subsp. vesca]
Unigene25728_All	430	54.7702	10.1648	-2.42981	Up	2.12186e-54	1.60728e-52	1	0	*	PREDICTED: RING-H2 finger protein ATL3-like [Glycine max]
CL4781.Contig1_All	816	3.1499	0.587	-2.42387	Up	4.16448e-07	3.51435e-06	1	0	*	PREDICTED: UPF0392 protein RCOM_0530710-like [Glycine max]
Unigene6359_All	1106	97.2282	18.1357	-2.42254	Up	3.04848e-241	1.58302e-238	1	0	*	Receptor kinase [Medicago truncatula] >gi|355518333|gb|AES99956.1| Receptor kinase [Medicago truncatula]
Unigene30297_All	642	5.4933	1.0259	-2.42078	Up	2.7447e-09	2.9976e-08	1	0	*	Replication factor A protein [Medicago truncatula] >gi|355506360|gb|AES87502.1| Replication factor A protein [Medicago truncatula]
Unigene40892_All	889	2.1516	0.4041	-2.41263	Up	1.46314e-05	9.70404e-05	1	0	*	PREDICTED: structural maintenance of chromosomes protein 1A-like [Glycine max]
Unigene33317_All	620	4.6277	0.8692	-2.41254	Up	9.26812e-08	8.52816e-07	1	0	*	PREDICTED: trihelix transcription factor GTL2-like [Glycine max]
CL2509.Contig2_All	844	2.2663	0.4257	-2.41243	Up	1.46314e-05	9.70248e-05	1	0	*	Putative ribonuclease P [Medicago truncatula] >gi|355514976|gb|AES96599.1| Putativ eribonuclease P [Medicago truncatula]
Unigene33238_All	419	5.2784	1.0003	-2.39967	Up	3.20458e-06	2.37983e-05	1	0	*	Mitogen-activated protein kinase kinase kinase A [Medicago truncatula] >gi|124360510|gb|ABN08520.1| Protein kinase [Medicago truncatula] >gi|355486000|gb|AES67203.1| Mitogen-activated protein kinase kinase kinase A [Medicago truncatula]
CL8348.Contig1_All	3213	1.1721	0.2236	-2.3901	Up	1.04738e-09	1.19527e-08	1	0	*	PREDICTED: ATP-dependent DNA helicase Q-like 5-like [Glycine max]
Unigene27502_All	462	16.1728	3.1104	-2.3784	Up	7.28978e-18	1.54409e-16	1	0	*	PREDICTED: type I inositol-1,4,5-trisphosphate 5-phosphatase 2-like [Glycine max]
Unigene32819_All	745	2.0861	0.4018	-2.37626	Up	0.000115217	0.000642508	1	0	*	Tir-nbs-lrr resistance protein [Medicago truncatula] >gi|355508675|gb|AES89817.1| Tir-nbs-lrr resistance protein [Medicago truncatula]
CL624.Contig3_All	275	5.6514	1.0886	-2.37613	Up	0.000115217	0.000642378	1	0	*	Receptor-like protein kinase [Medicago truncatula] >gi|355506952|gb|AES88094.1| Receptor-like protein kinase [Medicago truncatula]
CL1534.Contig3_All	2148	0.7235	0.1394	-2.37576	Up	0.000115217	0.000642595	1	0	*	dead box ATP-dependent RNA helicase, putative [Ricinus communis] >gi|223549011|gb|EEF50500.1| dead box ATP-dependent RNA helicase, putative [Ricinus communis]
Unigene9986_All	752	9.459	1.8313	-2.36882	Up	5.34142e-17	1.0707e-15	1	0	*	PREDICTED: cysteine-rich receptor-like protein kinase 29-like [Glycine max]
CL3257.Contig1_All	1006	1.842	0.3571	-2.36687	Up	2.48874e-05	0.000158419	1	0	*	Mitogen activated protein kinase 20-4 [Medicago truncatula] >gi|355491159|gb|AES72362.1| Mitogen activated protein kinase 20-4 [Medicago truncatula]
CL3308.Contig1_All	465	7.9699	1.5452	-2.36677	Up	1.76847e-09	1.97292e-08	1	0	*	PREDICTED: LOB domain-containing protein 41-like [Cucumis sativus]
Unigene33460_All	435	4.2598	0.8259	-2.36675	Up	2.48874e-05	0.000158407	1	0	*	PREDICTED: 2,3-bisphosphoglycerate-dependent phosphoglycerate mutase-like [Glycine max]
Unigene7037_All	511	4.796	0.9374	-2.35509	Up	1.19762e-06	9.46882e-06	1	0	*	BTB/POZ domain-containing protein [Medicago truncatula] >gi|355480135|gb|AES61338.1| BTB/POZ domain-containing protein [Medicago truncatula]
Unigene716_All	1737	13.7306	2.6887	-2.35241	Up	4.6976e-53	3.43241e-51	1	0	*	PREDICTED: serine/threonine-protein kinase At5g01020-like [Glycine max]
Unigene12326_All	978	8.0677	1.5918	-2.3415	Up	1.82088e-18	3.97101e-17	1	0	*	Glutamyl-tRNA(Gln) amidotransferase subunit A [Medicago truncatula] >gi|355524465|gb|AET04919.1| Glutamyl-tRNA(Gln) amidotransferase subunit A [Medicago truncatula]
CL3905.Contig2_All	943	8.6841	1.7143	-2.34076	Up	4.18548e-19	9.48609e-18	1	0	*	Polygalacturonase inhibiting protein [Medicago truncatula] >gi|355502839|gb|AES84042.1| Polygalacturonase inhibiting protein [Medicago truncatula]
CL9969.Contig3_All	2112	0.9906	0.1984	-2.31989	Up	9.1869e-06	6.31684e-05	1	0	*	UDP rhamnose anthocyanidin-3-glucoside rhamnosyltransferase [Medicago truncatula] >gi|358346083|ref|XP_003637102.1| UDP rhamnose anthocyanidin-3-glucoside rhamnosyltransferase [Medicago truncatula] >gi|355480703|gb|AES61906.1| UDP rhamnose anthocyanidin-3-glucoside rhamnosyltransferase [Medicago truncatula] >gi|355503037|gb|AES84240.1| UDP rhamnose anthocyanidin-3-glucoside rhamnosyltransferase […
CL8348.Contig4_All	903	1.9859	0.3978	-2.31968	Up	4.21462e-05	0.000256588	1	0	*	PREDICTED: ATP-dependent DNA helicase Q-like 5-like [Glycine max]
CL8737.Contig4_All	1494	1.4003	0.2805	-2.31966	Up	9.1869e-06	6.31631e-05	1	0	*	PREDICTED: tRNA-specific 2-thiouridylase mnmA-like [Glycine max]
CL1968.Contig1_All	1676	2.3182	0.4644	-2.31957	Up	1.12756e-09	1.28287e-08	1	0	*	IMP dehydrogenase/GMP reductase, related [Medicago truncatula] >gi|124360943|gb|ABN08915.1| IMP dehydrogenase/GMP reductase, related [Medicago truncatula]
CL1968.Contig3_All	1500	2.5902	0.5189	-2.31954	Up	1.12756e-09	1.28322e-08	1	0	*	IMP dehydrogenase/GMP reductase, related [Medicago truncatula] >gi|124360943|gb|ABN08915.1| IMP dehydrogenase/GMP reductase, related [Medicago truncatula]
Unigene30327_All	937	1.9138	0.3834	-2.31952	Up	4.21462e-05	0.000256531	1	0	*	Alpha-2,8-sialyltransferase 8B [Medicago truncatula] >gi|355524584|gb|AET05038.1| Alpha-2,8-sialyltransferase 8B [Medicago truncatula]
Unigene3991_All	307	11.6823	2.3404	-2.3195	Up	5.00546e-09	5.31483e-08	1	0	*	Tir-nbs-lrr resistance protein [Medicago truncatula] >gi|355508675|gb|AES89817.1| Tir-nbs-lrr resistance protein [Medicago truncatula]
Unigene31145_All	492	4.2523	0.8519	-2.31949	Up	9.1869e-06	6.31736e-05	1	0	*	PREDICTED: NAC domain-containing protein 21/22-like [Glycine max]
Unigene31151_All	767	3.507	0.7026	-2.31946	Up	4.47464e-07	3.75728e-06	1	0	*	PREDICTED: leucine-rich repeat receptor-like serine/threonine-protein kinase At1g17230-like [Glycine max]
Unigene32818_All	1035	4.3315	0.8678	-2.31943	Up	5.76672e-11	7.39685e-10	1	0	*	Tir-nbs-lrr resistance protein [Medicago truncatula] >gi|355508675|gb|AES89817.1| Tir-nbs-lrr resistance protein [Medicago truncatula]
CL9441.Contig2_All	1066	1.9626	0.3932	-2.31943	Up	9.1869e-06	6.31947e-05	1	0	*	PREDICTED: cytochrome P450 82A1-like [Glycine max]
CL7294.Contig2_All	1395	1.714	0.3434	-2.31941	Up	2.0205e-06	1.54553e-05	1	0	*	Chromodomain-helicase-DNA-binding protein [Medicago truncatula] >gi|355508535|gb|AES89677.1| Chromodomain-helicase-DNA-binding protein [Medicago truncatula]
Unigene32718_All	890	2.0149	0.4037	-2.31935	Up	4.21462e-05	0.00025655	1	0	*	Transmembrane and coiled-coil domain-containing protein [Medicago truncatula] >gi|355523379|gb|AET03833.1| Transmembrane and coiled-coil domain-containing protein [Medicago truncatula]
Unigene1040_All	666	7.0904	1.4384	-2.3014	Up	2.1896e-11	2.91262e-10	1	0	*	Skp1 [Capsicum annuum]
Unigene26488_All	1256	11.9454	2.4312	-2.29671	Up	4.82992e-33	2.01815e-31	1	0	*	PREDICTED: probable beta-D-xylosidase 2-like [Glycine max]
Unigene28021_All	576	6.1227	1.2474	-2.29524	Up	8.38948e-09	8.68898e-08	1	0	*	PREDICTED: cysteine-rich receptor-like protein kinase 25-like [Glycine max]
Unigene16824_All	1218	65.5655	13.4202	-2.28853	Up	6.78972e-168	2.21581e-165	1	0	*	WRKY transcription factor [Medicago truncatula] >gi|355498649|gb|AES79852.1| WRKY transcription factor [Medicago truncatula]
Unigene11783_All	1404	1.4475	0.2985	-2.27776	Up	1.54615e-05	0.000101964	1	0	*	WD repeat-containing protein [Medicago truncatula] >gi|355500430|gb|AES81633.1| WD repeat-containing protein [Medicago truncatula]
Unigene31494_All	491	4.1392	0.8536	-2.27772	Up	1.54615e-05	0.000102005	1	0	*	PREDICTED: probable receptor-like protein kinase At5g56460-like [Glycine max]
CL7205.Contig1_All	544	6.9224	1.4308	-2.27445	Up	3.15696e-09	3.42565e-08	1	0	*	PREDICTED: nucleobase-ascorbate transporter 7-like [Glycine max]
CL7380.Contig2_All	1533	11.8925	2.4606	-2.27297	Up	2.47532e-39	1.25848e-37	1	0	*	PREDICTED: anaphase-promoting complex subunit cdc20-like [Glycine max]
Unigene14810_All	1491	16.6775	3.4536	-2.27173	Up	5.03846e-53	3.67821e-51	1	0	*	Pectinesterase [Medicago truncatula] >gi|355512642|gb|AES94265.1| Pectinesterase [Medicago truncatula]
CL3181.Contig1_All	585	2.9632	0.6141	-2.27061	Up	7.1042e-05	0.00041427	1	0	*	PREDICTED: G-type lectin S-receptor-like serine/threonine-protein kinase At1g11330-like [Glycine max]
Unigene33574_All	416	4.167	0.8636	-2.27057	Up	7.1042e-05	0.000414358	1	0	*	cell wall invertase [Pisum sativum]
Unigene32400_All	440	3.9397	0.8165	-2.27056	Up	7.1042e-05	0.0004143	1	0	*	NBS-LRR disease resistance protein [Medicago truncatula] >gi|355500135|gb|AES81338.1| NBS-LRR disease resistance protein [Medicago truncatula]
Unigene33281_All	363	4.7754	0.9897	-2.27056	Up	7.1042e-05	0.000414241	1	0	*	Sucrose synthase [Medicago truncatula] >gi|355489691|gb|AES70894.1| Sucrose synthase [Medicago truncatula]
CL3085.Contig1_All	964	6.5727	1.3664	-2.26611	Up	1.42573e-14	2.44074e-13	1	0	*	lectin-related polypeptide [Robinia pseudoacacia]
CL2336.Contig2_All	349	9.0775	1.8872	-2.26605	Up	6.25122e-08	5.87054e-07	1	0	*	Wall-associated receptor kinase-like protein [Medicago truncatula] >gi|355483662|gb|AES64865.1| Wall-associated receptor kinase-like protein [Medicago truncatula]
Unigene8622_All	1617	7.652	1.5922	-2.26482	Up	4.4452e-27	1.4728e-25	1	0	*	PREDICTED: protein IQ-DOMAIN 14-like [Glycine max]
Unigene33199_All	668	6.4428	1.3445	-2.26062	Up	2.6881e-10	3.24672e-09	1	0	*	6-phosphofructokinase [Medicago truncatula] >gi|355524704|gb|AET05158.1| 6-phosphofructokinase [Medicago truncatula]
Unigene37491_All	2439	1.0538	0.2209	-2.25414	Up	1.25769e-06	9.92094e-06	1	0	*	ATP synthase subunit-like protein [Medicago truncatula] >gi|355523935|gb|AET04389.1| ATP synthase subunit-like protein [Medicago truncatula]
Unigene26166_All	481	1722.15	361.864	-2.2507	Up	0	0	1	0	*	MtN12 [Medicago truncatula]
CL6830.Contig1_All	1246	17.6062	3.7001	-2.25045	Up	1.89165e-46	1.19591e-44	1	0	*	2-succinylbenzoate-CoA ligase [Medicago truncatula] >gi|355489675|gb|AES70878.1| 2-succinylbenzoate-CoA ligase [Medicago truncatula]
Unigene31857_All	241	9.425	1.9875	-2.24554	Up	5.68766e-06	4.05533e-05	1	0	*	homoglutathione synthetase [Lotus japonicus] >gi|37702686|gb|AAO17713.1| homoglutathione synthetase [Lotus japonicus]
Unigene33434_All	491	4.6261	0.9756	-2.24543	Up	5.68766e-06	4.05463e-05	1	0	*	PREDICTED: disease resistance protein RPM1-like [Glycine max]
CL422.Contig6_All	543	11.4485	2.4259	-2.23857	Up	3.92908e-14	6.52077e-13	1	0	*	E3 ubiquitin-protein ligase HOS1 [Medicago truncatula] >gi|355512677|gb|AES94300.1| E3 ubiquitin-protein ligase HOS1 [Medicago truncatula]
CL3003.Contig2_All	872	2.2621	0.4806	-2.23475	Up	2.59104e-05	0.000164474	1	0	*	PREDICTED: ABC transporter A family member 7-like [Glycine max]
CL8417.Contig3_All	839	18.4525	3.9251	-2.23301	Up	6.026e-33	2.50651e-31	1	0	*	Tir-nbs-lrr resistance protein [Medicago truncatula] >gi|355490400|gb|AES71603.1| Tir-nbs-lrr resistance protein [Medicago truncatula]
Unigene30485_All	327	5.1183	1.0986	-2.22	Up	0.000119161	0.000662002	1	0	*	PREDICTED: putative disease resistance protein At3g14460-like [Glycine max]
CL3935.Contig3_All	1436	1.1655	0.2502	-2.2198	Up	0.000119161	0.000661958	1	0	*	Gamma-glutamylhydrolase [Medicago truncatula] >gi|355485356|gb|AES66559.1| Gamma-glutamylhydrolase [Medicago truncatula]
CL8296.Contig1_All	1706	6.2017	1.3337	-2.21723	Up	8.31548e-23	2.27042e-21	1	0	*	Chalcone synthase [Medicago truncatula] >gi|355499539|gb|AES80742.1| Chalcone synthase [Medicago truncatula]
CL2620.Contig3_All	1202	4.6248	0.9963	-2.21474	Up	1.24329e-12	1.83244e-11	1	0	*	PREDICTED: two-component response regulator-like APRR2-like [Glycine max]
Unigene30023_All	327	6.7635	1.4648	-2.20707	Up	9.48698e-06	6.50043e-05	1	0	*	PREDICTED: probable LRR receptor-like serine/threonine-protein kinase At1g74360-like [Glycine max]
CL7173.Contig2_All	1215	5.4609	1.1827	-2.20705	Up	9.3443e-15	1.61982e-13	1	0	*	NHL1 [Medicago truncatula] >gi|355485899|gb|AES67102.1| NHL1 [Medicago truncatula]
CL152.Contig3_All	1087	16.4971	3.5804	-2.20402	Up	2.4966e-37	1.19985e-35	1	0	*	Tir-nbs-lrr resistance protein [Medicago truncatula] >gi|355490400|gb|AES71603.1| Tir-nbs-lrr resistance protein [Medicago truncatula]
CL6761.Contig2_All	892	11.7271	2.5507	-2.20088	Up	2.25952e-22	6.04144e-21	1	0	*	PREDICTED: cationic peroxidase 1-like [Glycine max]
CL7557.Contig1_All	1422	5.969	1.3053	-2.19311	Up	2.36458e-18	5.12156e-17	1	0	*	F-box/kelch-repeat protein [Medicago truncatula] >gi|355498208|gb|AES79411.1| F-box/kelch-repeat protein [Medicago truncatula]
CL952.Contig3_All	7331	6.5148	1.4293	-2.18841	Up	8.49804e-96	1.28743e-93	1	0	*	PREDICTED: photosystem II CP47 chlorophyll apoprotein-like [Solanum lycopersicum]
CL1968.Contig5_All	1542	3.1399	0.6989	-2.16756	Up	6.4895e-11	8.27765e-10	1	0	*	IMP dehydrogenase/GMP reductase, related [Medicago truncatula] >gi|124360943|gb|ABN08915.1| IMP dehydrogenase/GMP reductase, related [Medicago truncatula]
CL2490.Contig7_All	1098	2.4498	0.5453	-2.16754	Up	1.28415e-06	1.01161e-05	1	0	*	PREDICTED: calcium uptake protein 1, mitochondrial-like [Glycine max]
Unigene29622_All	1177	1.8283	0.407	-2.1674	Up	1.57588e-05	0.000103669	1	0	*	BHLH transcription factor [Medicago truncatula] >gi|163889364|gb|ABY48134.1| bHLH transcription factor [Medicago truncatula] >gi|355514273|gb|AES95896.1| BHLH transcription factor [Medicago truncatula]
CL8417.Contig2_All	1277	3.1362	0.7033	-2.15681	Up	3.3428e-09	3.62112e-08	1	0	*	TMV resistance protein N [Medicago truncatula] >gi|355484087|gb|AES65290.1| TMV resistance protein N [Medicago truncatula]
CL9732.Contig4_All	1330	2.6067	0.5852	-2.15522	Up	3.96006e-08	3.80902e-07	1	0	*	PREDICTED: probable serine/threonine-protein kinase abkB-like [Fragaria vesca subsp. vesca]
Unigene31369_All	389	7.5294	1.6931	-2.15287	Up	4.74336e-07	3.96598e-06	1	0	*	PREDICTED: U-box domain-containing protein 20-like [Glycine max]
Unigene9944_All	500	9.5639	2.1555	-2.14958	Up	1.06683e-10	1.33866e-09	1	0	*	Heme-binding-like protein [Medicago truncatula] >gi|355505876|gb|AES87018.1| Heme-binding-like protein [Medicago truncatula]
CL6586.Contig2_All	2669	5.0615	1.1441	-2.14535	Up	1.31518e-27	4.46319e-26	1	0	*	Receptor like kinase [Medicago truncatula] >gi|357478087|ref|XP_003609329.1| Receptor like kinase [Medicago truncatula] >gi|355510361|gb|AES91503.1| Receptor like kinase [Medicago truncatula] >gi|355510384|gb|AES91526.1| Receptor like kinase [Medicago truncatula]
CL7863.Contig3_All	3265	6.8105	1.5404	-2.14446	Up	2.1036e-44	1.24954e-42	1	0	*	Receptor protein kinase-like protein [Medicago truncatula] >gi|355519218|gb|AET00842.1| Receptor protein kinase-like protein [Medicago truncatula]
CL10021.Contig1_All	382	4.8508	1.0972	-2.1444	Up	7.17718e-05	0.000417995	1	0	*	PREDICTED: protein SUPPRESSOR OF npr1-1, CONSTITUTIVE 1-like [Glycine max]
CL2471.Contig16_All	1753	3.1712	0.7173	-2.14438	Up	3.44624e-12	4.90336e-11	1	0	*	PREDICTED: L-type lectin-domain containing receptor kinase IX.1-like [Fragaria vesca subsp. vesca]
Unigene489_All	1048	13.6318	3.0852	-2.14354	Up	4.44364e-29	1.59727e-27	1	0	*	Chitinase [Medicago truncatula] >gi|355501092|gb|AES82295.1| Chitinase [Medicago truncatula]
Unigene22414_All	558	10.3909	2.3607	-2.13803	Up	1.29669e-12	1.90979e-11	1	0	*	Tir-nbs-lrr resistance protein [Medicago truncatula] >gi|355499028|gb|AES80231.1| Tir-nbs-lrr resistance protein [Medicago truncatula]
CL5166.Contig3_All	1908	192.795	43.9648	-2.13265	Up	0	0	1	0	*	PREDICTED: polyol transporter 5-like [Glycine max]
Unigene8551_All	753	23.6558	5.407	-2.12929	Up	1.39011e-35	6.29945e-34	1	0	*	lipoxygenase [Cicer arietinum]
Unigene33389_All	481	4.3495	0.9958	-2.12692	Up	2.6064e-05	0.00016536	1	0	*	PREDICTED: zinc finger protein MAGPIE-like [Glycine max]
CL7727.Contig2_All	1028	4.0703	0.9319	-2.12689	Up	2.05026e-09	2.26828e-08	1	0	*	PREDICTED: cytochrome P450 734A6-like [Glycine max]
Unigene31895_All	726	2.8817	0.6598	-2.12682	Up	2.6064e-05	0.000165373	1	0	*	TPA: putative protein kinase superfamily protein [Zea mays]
Unigene20842_All	761	8.5617	1.967	-2.1219	Up	6.9264e-14	1.12753e-12	1	0	*	cytochrome P450 monooxygenase [Glycyrrhiza uralensis]
Unigene25933_All	387	29.5011	6.8075	-2.11557	Up	3.53178e-23	9.84819e-22	1	0	*	Ethylene-responsive transcription factor [Medicago truncatula] >gi|85068148|gb|ABC69353.1| ethylene-responsive element-binding protein [Medicago truncatula] >gi|355508551|gb|AES89693.1| Ethylene-responsive transcription factor [Medicago truncatula]
Unigene19002_All	847	5.5046	1.2724	-2.11309	Up	2.8646e-10	3.44779e-09	1	0	*	F1L3.4 [Arabidopsis thaliana]
Unigene31267_All	572	4.0755	0.9421	-2.11302	Up	9.51154e-06	6.51672e-05	1	0	*	PREDICTED: UDP-glycosyltransferase 84B1-like [Glycine max]
Unigene31416_All	879	4.4202	1.0218	-2.113	Up	9.00646e-09	9.29302e-08	1	0	*	PREDICTED: pirin-like protein-like [Glycine max]
CL1968.Contig4_All	1737	2.2368	0.5171	-2.11292	Up	9.00646e-09	9.29186e-08	1	0	*	IMP dehydrogenase/GMP reductase, related [Medicago truncatula] >gi|124360943|gb|ABN08915.1| IMP dehydrogenase/GMP reductase, related [Medicago truncatula]
CL1592.Contig5_All	2874	2.2462	0.5208	-2.10869	Up	1.13068e-13	1.80643e-12	1	0	*	LRR receptor-like serine/threonine-protein kinase EFR [Medicago truncatula] >gi|355513850|gb|AES95473.1| LRR receptor-like serine/threonine-protein kinase EFR [Medicago truncatula]
CL859.Contig2_All	1158	4.2327	0.9824	-2.1072	Up	1.07231e-10	1.34513e-09	1	0	*	Calcineurin B-like protein 4 [Medicago truncatula] >gi|355491292|gb|AES72495.1| Calcineurin B-like protein 4 [Medicago truncatula]
Unigene18881_All	367	9.1209	2.1209	-2.1045	Up	1.06814e-07	9.75684e-07	1	0	*	PREDICTED: probable LRR receptor-like serine/threonine-protein kinase At4g08850-like [Glycine max]
CL7258.Contig1_All	1091	7.0678	1.6464	-2.10195	Up	5.28924e-16	1.00163e-14	1	0	*	S-RNase binding protein [Medicago truncatula] >gi|355485239|gb|AES66442.1| S-RNase binding protein [Medicago truncatula]
CL2675.Contig2_All	1172	1.5301	0.3576	-2.09721	Up	0.000118578	0.000659381	1	0	*	Abnormal spindle-like microcephaly-associated protein-like protein [Medicago truncatula] >gi|355511469|gb|AES92611.1| Abnormal spindle-like microcephaly-associated protein-like protein [Medicago truncatula]
Unigene33636_All	510	3.5162	0.8218	-2.09716	Up	0.000118578	0.000659248	1	0	*	Ovarian cancer-associated gene 2 protein-like protein [Medicago truncatula] >gi|355514429|gb|AES96052.1| Ovarian cancer-associated gene 2 protein-like protein [Medicago truncatula]
Unigene7841_All	760	11.7976	2.7574	-2.09711	Up	2.50498e-18	5.41997e-17	1	0	*	PREDICTED: bis(5&apos;-adenosyl)-triphosphatase-like [Glycine max]
Unigene33686_All	461	3.8899	0.9092	-2.09706	Up	0.000118578	0.000659559	1	0	*	Subtilisin-like protease [Medicago truncatula] >gi|355509879|gb|AES91021.1| Subtilisin-like protease [Medicago truncatula]
CL465.Contig1_All	2000	26.0916	6.1072	-2.095	Up	5.73852e-99	9.12922e-97	1	0	*	flavonoid 3-O-galactosyl transferase [Vigna mungo]
Unigene33900_All	884	3.1781	0.745	-2.09285	Up	1.28132e-06	1.00986e-05	1	0	*	Dual specificity protein phosphatase [Medicago truncatula] >gi|355490943|gb|AES72146.1| Dual specificity protein phosphatase [Medicago truncatula]
Unigene11501_All	639	62.3002	14.6174	-2.09155	Up	9.10356e-76	1.03675e-73	1	0	*	PREDICTED: 4-coumarate--CoA ligase 1-like [Glycine max]
CL5900.Contig3_All	1770	4.3227	1.0148	-2.09074	Up	8.6069e-16	1.60705e-14	1	0	*	Aldehyde dehydrogenase family 3 member H1 [Medicago truncatula] >gi|355491090|gb|AES72293.1| Aldehyde dehydrogenase family 3 member H1 [Medicago truncatula]
Unigene31957_All	528	14.4908	3.402	-2.09068	Up	8.6069e-16	1.60669e-14	1	0	*	HAT family dimerization domain containing protein [Medicago truncatula] >gi|355522030|gb|AET02484.1| HAT family dimerization domain containing protein [Medicago truncatula]
CL3540.Contig1_All	1429	4.0993	0.9637	-2.08872	Up	2.12246e-12	3.06583e-11	1	0	*	Cysteine-rich receptor-like protein kinase [Medicago truncatula] >gi|355483986|gb|AES65189.1| Cysteine-rich receptor-like protein kinase [Medicago truncatula]
CL5384.Contig1_All	573	7.0937	1.6719	-2.08505	Up	5.4809e-09	5.79283e-08	1	0	*	Ribosomal protein-like protein [Medicago truncatula] >gi|355489714|gb|AES70917.1| Ribosomal protein-like protein [Medicago truncatula]
Unigene24809_All	430	4.7264	1.114	-2.08499	Up	4.29128e-05	0.000260928	1	0	*	Basic blue protein [Medicago truncatula] >gi|355524015|gb|AET04469.1| Basic blue protein [Medicago truncatula]
CL5128.Contig1_All	867	2.3441	0.5525	-2.08499	Up	4.29128e-05	0.000260947	1	0	*	r2r3-myb transcription factor, putative [Ricinus communis] >gi|223534029|gb|EEF35749.1| r2r3-myb transcription factor, putative [Ricinus communis]
Unigene10812_All	809	59.2574	13.9881	-2.0828	Up	2.13412e-90	3.00692e-88	1	0	*	GTP-binding protein [Pisum sativum] >gi|738933|prf||2001457A GTP-binding protein
Unigene29342_All	936	3.5124	0.8316	-2.0785	Up	1.74637e-07	1.54728e-06	1	0	*	Rpp4 candidate [Medicago truncatula] >gi|355497462|gb|AES78665.1| Rpp4 candidate [Medicago truncatula]
Unigene19205_All	324	10.1469	2.4024	-2.07849	Up	1.74637e-07	1.54711e-06	1	0	*	12-oxophytodienoate reductase [Medicago truncatula] >gi|355512102|gb|AES93725.1| 12-oxophytodienoate reductase [Medicago truncatula]
Unigene25277_All	789	93.5635	22.159	-2.07805	Up	8.23816e-138	2.04262e-135	1	0	*	lipoxygenase [Caragana jubata]
CL7130.Contig4_All	1420	6.5668	1.5601	-2.07355	Up	9.44588e-19	2.09091e-17	1	0	*	PREDICTED: retinol dehydrogenase 14-like [Glycine max]
Unigene16618_All	1945	47.7275	11.3593	-2.07095	Up	4.75956e-172	1.63061e-169	1	0	*	MATE2 transporter [Medicago truncatula]
CL7364.Contig2_All	1948	48.2983	11.4955	-2.0709	Up	2.40746e-174	8.53109e-172	1	0	*	ubiquitin-activating enzyme E1, putative [Ricinus communis] >gi|223533960|gb|EEF35682.1| ubiquitin-activating enzyme E1, putative [Ricinus communis]
CL7045.Contig1_All	1106	2.2699	0.5414	-2.06786	Up	5.7088e-06	4.0683e-05	1	0	*	Pectinesterase [Medicago truncatula] >gi|355491286|gb|AES72489.1| Pectinesterase [Medicago truncatula]
CL7000.Contig1_All	3567	9.4848	2.2661	-2.06541	Up	1.22117e-63	1.10435e-61	1	0	*	reverse transcriptase - beet retrotransposon, putative [Medicago truncatula]
Unigene21188_All	879	3.1281	0.7493	-2.06167	Up	2.0948e-06	1.59837e-05	1	0	*	RNA polymerase beta&apos; subunit [Cicer arietinum] >gi|197089802|gb|ACH41072.1| RNA polymerase beta&apos; subunit [Cicer arietinum]
Unigene6025_All	2583	3.9572	0.9504	-2.05787	Up	3.13072e-20	7.49467e-19	1	0	*	Tir-nbs-lrr resistance protein [Medicago truncatula] >gi|355508675|gb|AES89817.1| Tir-nbs-lrr resistance protein [Medicago truncatula]
CL2858.Contig2_All	517	23.4705	5.6748	-2.04821	Up	1.32367e-23	3.76085e-22	1	0	*	protein kinase family protein [Glycine max] >gi|223452391|gb|ACM89523.1| protein kinase family protein [Glycine max]
Unigene19916_All	595	50.733	12.2769	-2.04698	Up	2.51326e-56	1.97628e-54	1	0	*	PREDICTED: protein NIM1-INTERACTING 2-like [Vitis vinifera]
Unigene22490_All	2595	1.4281	0.3461	-2.04484	Up	3.90444e-08	3.75771e-07	1	0	*	Tir-nbs-lrr resistance protein [Medicago truncatula] >gi|355508675|gb|AES89817.1| Tir-nbs-lrr resistance protein [Medicago truncatula]
Unigene31161_All	392	5.032	1.2219	-2.04201	Up	7.0318e-05	0.000410396	1	0	*	Resistance protein PRG [Medicago truncatula] >gi|355495128|gb|AES76331.1| Resistance protein PRG [Medicago truncatula]
Unigene1709_All	396	9.9624	2.4192	-2.04196	Up	1.45022e-08	1.46703e-07	1	0	*	PREDICTED: cytochrome P450 71A4-like [Glycine max]
Unigene30897_All	541	3.6461	0.8854	-2.04195	Up	7.0318e-05	0.000410454	1	0	*	PREDICTED: probable inactive receptor kinase At1g48480-like [Glycine max]
CL4021.Contig1_All	399	5.543	1.3506	-2.03707	Up	2.55286e-05	0.0001622	1	0	*	PREDICTED: ABC transporter A family member 2-like [Fragaria vesca subsp. vesca]
Unigene7249_All	481	6.5864	1.6182	-2.0251	Up	4.62422e-07	3.87421e-06	1	0	*	PREDICTED: epoxide hydrolase 2-like [Glycine max]
CL7618.Contig2_All	2755	11.2172	2.7601	-2.02292	Up	9.06028e-57	7.19991e-55	1	0	*	PREDICTED: patatin group A-3-like [Glycine max]
CL2107.Contig3_All	1442	2.6944	0.6644	-2.01984	Up	2.34954e-08	2.32104e-07	1	0	*	PREDICTED: 26S protease regulatory subunit 6A homolog A [Vitis vinifera] >gi|297736845|emb|CBI26046.3| unnamed protein product [Vitis vinifera]
CL5581.Contig2_All	2273	1.7093	0.4215	-2.0198	Up	2.34954e-08	2.32076e-07	1	0	*	PREDICTED: external NADH-ubiquinone oxidoreductase 1, mitochondrial-like [Glycine max]
CL2737.Contig2_All	3565	1.3581	0.3359	-2.01549	Up	4.52624e-10	5.35636e-09	1	0	*	PREDICTED: myosin-J heavy chain-like [Glycine max]
Unigene21119_All	1031	11.2476	2.7876	-2.01252	Up	3.78974e-22	1.00451e-20	1	0	*	PREDICTED: cytokinin riboside 5&apos;-monophosphate phosphoribohydrolase LOG7-like [Glycine max]
CL5322.Contig1_All	579	137.409	34.229	-2.00519	Up	1.01566e-141	2.62059e-139	1	0	*	Defensin [Medicago truncatula] >gi|355524444|gb|AET04898.1| Defensin [Medicago truncatula]
Unigene29960_All	1308	68.6402	17.1202	-2.00335	Up	1.71671e-159	5.17306e-157	1	0	*	PREDICTED: bidirectional sugar transporter SWEET12-like [Glycine max]
